# Supplementary material for: Environmental Data Do Not Correlate With Plant Genetic Diversity in Alpine Ecosystems
Source: Ecol Evol. 2025 May 7;15(5):e71332. doi: 10.1002/ece3.71332 (PMC12059208; doi:10.1002/ece3.71332)
Supplement: Supplementary file 1 — Appendix S1.—Summary of genetic data used in the study, including the number of populations sampled and the number of loci analyzed for each alpine plant species. References to original data sources are provided, including DOIs for accessibility. [file ECE3-15-e71332-s002.xlsx]

## Sheet: Hoja1
Species	No. of pop.	No. of loci	Reference
Androsace alpina (L.) Lam. (Primulaceae)	47	177	Schönswetter et al. (2003); https://doi.org/10/ffzf8b.
Androsace vitaliana (L.) Lapeyr. (Primulaceae)	23	161	Dixon et al. (2009); https://doi.org/10/c89tqw.
Androsace wulfeniana (Sieb. ex W.D.J.Koch) Rchb. (Primulaceae)	5	171	Schönswetter et al. (2003); https://doi.org/10/bfw9bc.
Armeria caespitosa Boiss. (Plumbaginaceae)	17	659	García-Fernández et al. (2013); https://doi.org/10/f5d2mg.
Artemisia eriantha Ten. (Asteraceae)	11	230	Sanz et al. (2014); https://doi.org/10.1111/boj.12132.
Cardamine resedifolia L. (Brassicaceae)	27	225	Lihová et al. (2009); https://doi.org/10/d57jpf.
Cerastium dinaricum Beck & Szyszyl. (Caryophyllaceae)	9	170	Kutnjak et al. (2014); https://doi.org/10/f6jmtw.
Doronicum clusii (All.) Tausch (Asteraceae)	13	319	Pachschwöll et al. (2015); https://doi.org/10/f692db.
Doronicum glaciale (Wulfen) Nyman (Asteraceae)	18	319	Pachschwöll et al. (2015); https://doi.org/10/f692db.
Doronicum stiriacum (Vill.) Dalla Torre (Asteraceae)	12	367	Pachschwöll et al. (2015); https://doi.org/10/f692db.
Edraianthus graminifolius (L.) A.DC. (Campanulaceae)	43	638	Surina et al. (2014); https://doi.org/10/f57d8f.
Phyteuma globulariifolium Sternb. & Hoppe (Campanulaceae)	56	240	Schönswetter et al. (2002); https://doi.org/10.1046/j.1365-294X.2002.01651.x.
Saponaria pumila Janch. (Caryophyllaceae)	28	206	Tribsch et al. (2002); https://doi.org/10/cdn6df.
Senecio carniolicus Willd. (Asteraceae)	7	264	Escobar García et al. (2012); https://doi.org/10/fx9596.
