# Supplementary material for: Environmental Data Do Not Correlate With Plant Genetic Diversity in Alpine Ecosystems
Source: Ecol Evol. 2025 May 7;15(5):e71332. doi: 10.1002/ece3.71332 (PMC12059208; doi:10.1002/ece3.71332)
Supplement: Supplementary file 2 — Appendix S2.—Raw AFLP (Amplified Fragment Length Polymorphism) genotype data for individual plants across alpine species used in the study. Each sheet corresponds to a different species, listing individuals, population identifiers, and binary allele presence‐absence data across loci. [file ECE3-15-e71332-s003.xlsx]

## Sheet: Androsace_alpina_Schonswetter20
Individuos;New_pop;Allele1;Allele2;Allele3;Allele4;Allele5;Allele6;Allele7;Allele8;Allele9;Allele10;Allele11;Allele12;Allele13;Allele14;Allele15;Allele16;Allele17;Allele18;Allele19;Allele20;Allele21;Allele22;Allele23;Allele24;Allele25;Allele26;Allele27;Allele28;Allele29;Allele30;Allele31;Allele32;Allele33;Allele34;Allele35;Allele36;Allele37;Allele38;Allele39;Allele40;Allele41;Allele42;Allele43;Al…
AA-100-1;AA-100;1;1;0;0;0;0;1;0;0;0;0;1;1;0;1;1;0;1;0;1;1;0;1;0;1;1;1;0;1;0;0;1;1;0;0;0;0;0;1;0;1;1;0;1;0;1;1;0;1;0;1;1;0;0;0;0;0;0;0;1;1;1;1;0;1;0;0;0;1;1;0;1;0;0;1;1;0;0;0;1;0;0;0;0;0;0;1;0;1;1;1;0;0;0;0;0;0;0;0;1;0;0;1;0;0;0;1;0;0;0;1;0;1;0;0;0;1;1;1;1;0;1;1;1;0;1;1;0;0;0;0;0;1;1;1;0;0;0;1;1;0;1;0;1;1;0;0;1;0;0;0;0;0;0;0;0;1;1;1;0;0;1;0;0;0;1;1;1;0;0;0;1;0;0;0;0;0
AA-100-2;AA-100;1;1;0;0;0;0;1;0;0;1;0;1;1;0;1;1;0;1;0;1;1;0;1;0;1;1;1;0;1;0;0;1;0;0;0;0;0;0;1;1;1;1;0;1;0;1;1;0;1;0;1;1;0;0;0;0;0;0;1;1;0;1;1;0;1;0;1;1;1;1;0;1;0;1;1;1;0;0;0;1;0;0;0;0;0;0;1;0;1;1;1;0;0;0;0;0;0;0;0;1;0;1;1;0;0;0;1;0;0;0;1;0;1;0;0;1;1;1;1;1;0;1;1;1;0;1;1;0;0;0;0;0;0;1;1;0;0;0;1;0;0;1;0;1;1;0;0;0;0;0;0;0;0;0;0;1;1;1;1;0;0;1;1;0;0;0;1;1;0;0;0;1;0;1;0;0;1
AA-100-3;AA-100;1;1;0;0;0;0;1;0;0;1;0;1;1;1;1;1;0;1;0;1;1;0;1;0;1;1;1;1;1;0;0;1;1;0;0;0;1;0;1;0;1;1;0;1;0;1;1;0;1;0;1;1;0;1;0;0;0;0;1;1;1;1;1;0;1;0;0;1;1;1;0;1;0;1;1;1;0;0;0;0;0;0;0;0;0;0;1;0;1;1;1;0;0;0;0;0;0;0;0;1;0;0;0;0;0;0;1;0;0;0;1;0;1;0;0;0;1;1;1;1;1;1;1;1;0;1;0;0;0;0;0;0;1;1;1;0;0;0;1;0;0;1;0;1;1;1;0;0;0;0;0;0;0;0;0;0;1;1;1;0;0;0;0;0;0;0;1;1;0;0;0;1;0;1;0;0;1
AA-100-4;AA-100;1;1;0;0;0;0;1;0;0;1;0;0;1;0;1;1;0;1;0;1;1;0;1;0;1;1;1;0;1;0;0;1;1;0;0;0;1;0;1;0;1;1;0;1;0;1;1;0;1;0;1;1;0;0;0;0;0;0;1;1;1;0;1;0;1;0;0;1;1;1;0;1;0;1;0;1;1;0;0;0;0;0;0;0;0;0;1;0;1;1;1;0;0;0;0;0;0;1;0;1;0;0;0;0;0;0;1;0;0;0;1;0;1;0;0;0;1;1;1;1;0;1;1;1;0;1;1;0;0;0;0;0;0;0;1;0;0;0;1;1;0;1;0;1;1;0;0;1;0;0;0;0;0;0;0;1;1;1;1;0;0;1;0;0;0;1;1;1;0;0;0;1;0;1;0;0;1
AA-100-5;AA-100;1;1;0;0;0;0;1;0;0;1;0;0;0;0;1;1;0;1;0;1;1;0;1;0;1;1;1;0;1;1;0;1;0;0;0;0;0;0;1;0;1;1;0;1;0;1;1;0;1;0;1;1;0;0;0;0;0;0;1;1;1;1;1;0;0;0;1;0;1;1;0;1;0;1;0;1;0;0;0;1;0;0;0;0;0;0;1;0;1;1;1;0;0;0;0;0;0;0;0;1;0;1;1;0;0;0;1;0;0;0;1;0;1;0;0;0;1;1;1;1;0;1;1;1;0;1;1;0;0;0;0;0;1;1;1;0;0;0;1;1;0;1;0;1;1;0;0;1;0;0;0;0;0;0;0;0;1;1;1;0;0;1;0;0;0;0;1;1;0;0;0;1;0;1;0;0;1
AA-101-1;AA-101;1;1;0;0;0;0;1;0;0;0;0;1;1;0;1;1;0;1;0;1;0;0;1;0;1;1;1;0;0;0;0;1;0;0;0;0;0;0;1;0;1;0;0;0;0;1;0;0;1;0;1;1;0;0;0;0;0;0;1;1;0;1;1;0;0;0;0;1;0;1;0;1;1;1;0;0;0;0;0;1;1;0;0;0;0;0;1;0;1;1;1;0;0;0;0;0;0;0;0;0;0;0;1;0;0;0;1;0;0;0;0;0;1;0;0;0;0;1;1;0;0;1;1;1;0;1;1;1;0;0;0;0;0;1;1;0;0;0;1;0;1;1;0;1;1;0;0;1;0;0;0;0;0;0;0;0;1;1;1;0;0;1;0;0;0;0;1;1;0;0;0;1;0;0;0;0;0
AA-101-2;AA-101;1;1;0;0;0;0;1;0;0;0;0;1;1;0;1;1;0;1;0;1;1;0;1;0;1;1;1;0;1;1;0;1;0;0;0;0;1;0;1;0;1;1;0;0;0;1;1;0;1;0;1;1;0;0;0;0;0;0;0;1;0;1;0;0;0;0;0;0;0;1;0;1;1;1;1;1;0;0;0;1;0;0;0;0;0;0;1;0;1;1;1;0;0;0;0;0;0;0;0;0;0;0;1;0;0;0;1;0;0;0;0;0;1;0;0;0;1;1;1;1;0;1;1;1;0;1;1;1;0;0;0;0;0;1;1;0;0;0;1;1;1;1;0;1;1;0;0;1;0;0;0;0;0;0;0;0;1;1;1;0;0;1;0;0;0;1;1;1;0;0;0;1;0;1;0;0;1
AA-101-3;AA-101;1;1;0;0;0;0;1;0;0;0;0;0;1;0;1;1;0;1;0;1;1;0;1;0;1;1;0;0;1;0;0;1;0;0;0;0;0;0;1;0;1;1;0;1;0;1;1;0;1;0;1;1;0;0;0;0;0;0;0;1;0;1;1;0;0;0;0;0;0;1;0;1;1;1;1;0;0;0;0;0;1;0;0;0;0;0;1;0;1;1;1;0;0;0;0;0;0;0;0;0;0;0;1;0;0;0;1;0;0;0;1;0;1;0;0;0;0;1;1;1;1;1;1;1;0;1;1;0;0;0;0;0;0;1;1;0;0;0;1;1;1;1;0;1;1;0;0;0;0;0;0;0;0;0;0;0;1;1;1;0;0;1;0;0;0;0;1;1;0;0;0;1;0;1;0;0;1
AA-101-4;AA-101;1;1;0;0;0;0;1;0;0;0;0;1;1;0;0;1;0;1;0;1;1;0;1;0;1;1;1;0;1;0;0;1;0;0;0;0;1;0;1;0;1;1;0;0;0;1;1;0;0;0;1;1;0;0;0;0;0;0;1;1;0;1;1;0;0;0;0;0;0;1;0;0;1;1;1;0;0;0;0;1;1;0;0;0;0;0;1;0;1;1;1;0;0;0;0;0;0;0;0;0;0;0;1;0;0;0;1;0;0;0;0;0;1;0;0;1;0;1;1;1;0;1;1;1;0;1;1;0;0;0;0;0;0;1;1;0;0;0;1;1;1;1;0;1;1;0;0;0;0;0;0;0;0;0;0;0;1;1;1;0;0;1;0;0;0;0;1;1;0;0;0;1;0;0;0;0;1
AA-101-5;AA-101;1;1;0;0;0;0;1;0;0;0;0;1;0;0;0;1;0;1;0;1;1;0;1;0;1;1;1;0;1;1;0;1;0;0;0;0;0;0;1;0;1;1;0;1;0;1;1;0;1;0;1;1;0;0;0;0;0;0;0;1;0;1;0;0;0;0;0;0;0;1;0;0;1;1;1;1;0;0;0;0;1;0;0;0;0;0;1;0;1;1;1;0;0;0;0;0;0;0;0;0;0;0;1;0;0;0;1;0;0;0;0;0;1;0;0;1;0;1;1;1;0;1;1;1;0;1;1;0;0;0;0;0;0;1;1;0;0;0;1;1;0;1;0;1;1;0;0;0;0;0;0;0;0;0;0;0;1;1;1;0;0;1;0;0;0;0;1;1;0;0;0;1;0;1;0;0;1
AA-106-1;AA-106;1;1;0;0;0;0;1;0;0;0;0;1;0;0;1;1;0;1;0;1;1;0;1;0;1;1;1;0;1;0;0;1;0;0;0;0;0;0;1;0;1;1;1;1;0;1;1;0;1;0;1;1;0;0;0;0;0;0;0;1;0;1;1;0;0;0;0;1;0;1;0;1;0;1;1;1;0;0;0;1;0;0;1;0;0;0;1;0;1;1;1;0;0;0;0;0;0;0;0;1;0;0;1;0;0;0;1;0;0;0;0;0;1;0;0;0;1;1;1;1;1;1;1;1;0;1;1;0;0;0;0;0;0;1;1;0;0;0;1;1;1;1;0;1;1;0;0;1;0;0;0;0;0;0;0;0;1;1;1;0;0;1;0;0;0;1;0;1;0;0;0;1;0;1;0;0;1
AA-106-2;AA-106;1;1;0;0;0;0;1;0;0;1;0;1;1;0;1;1;0;0;1;1;1;0;1;0;1;1;1;0;1;0;0;1;0;1;0;0;0;1;1;0;1;1;1;1;0;1;1;0;1;0;1;1;0;0;0;0;0;0;0;1;0;1;1;0;0;0;0;0;0;1;0;1;0;1;0;1;0;0;0;1;0;0;0;0;0;0;1;0;1;1;1;0;0;0;0;0;0;0;0;1;0;0;1;0;0;0;0;1;0;0;0;0;1;0;0;1;1;1;1;1;1;1;1;1;0;1;0;0;0;0;0;0;0;1;1;0;0;0;1;0;1;1;0;1;1;0;0;1;0;0;0;0;0;0;0;0;1;1;1;0;0;1;0;0;0;1;0;1;0;0;0;1;0;1;0;0;1
AA-106-3;AA-106;1;1;0;0;0;0;1;0;0;1;0;0;1;0;1;1;0;1;0;1;1;0;1;0;1;1;1;0;1;0;0;1;0;0;0;0;0;0;1;0;1;1;1;0;0;1;1;0;1;0;1;1;0;0;0;0;0;0;0;1;0;1;1;0;0;0;0;0;1;1;0;1;0;1;0;1;0;0;0;1;0;0;1;0;0;0;1;0;1;1;0;0;0;0;0;0;0;0;0;0;0;0;1;0;0;0;1;0;0;0;0;0;1;0;0;1;1;1;1;1;1;1;1;1;0;1;1;0;0;0;0;0;0;1;1;0;0;0;1;1;0;1;0;1;1;0;0;1;0;0;0;0;0;0;0;0;1;1;1;0;0;1;0;0;0;1;0;1;0;0;0;1;0;1;0;0;1
AA-106-4;AA-106;1;1;0;0;0;0;1;0;0;1;0;0;1;1;1;1;0;1;0;1;1;0;1;0;1;1;1;0;1;0;1;1;0;0;0;0;1;1;1;0;1;1;1;1;0;1;1;0;1;0;1;1;0;0;0;0;0;0;1;1;1;1;1;0;0;0;0;1;0;1;0;1;0;1;1;1;0;0;0;1;0;0;1;0;0;0;1;0;1;1;0;0;0;0;0;0;0;0;0;1;0;1;1;0;0;0;1;0;0;0;0;0;1;0;0;0;0;1;1;1;1;1;1;1;0;1;0;0;0;0;0;0;0;1;1;1;0;0;1;1;0;1;0;1;1;0;0;1;0;0;0;0;0;0;0;0;1;1;1;0;0;1;0;0;0;1;0;1;0;0;0;1;0;1;0;0;1
AA-106-5;AA-106;1;1;0;0;0;0;1;0;0;1;0;0;1;0;1;1;0;1;0;1;1;0;1;0;1;1;1;0;1;0;0;1;0;0;0;0;1;0;1;0;1;1;1;1;0;1;1;0;1;0;1;1;0;0;0;0;0;0;1;1;1;1;1;0;1;0;0;0;1;1;0;1;0;1;1;0;0;0;0;1;0;0;1;0;0;0;0;0;1;1;1;0;0;0;0;0;0;0;0;1;0;1;1;0;0;0;1;0;0;0;0;0;1;0;0;0;1;1;1;1;0;1;1;1;0;1;1;0;0;0;0;0;0;1;1;0;0;0;1;1;0;1;0;1;1;0;0;1;0;0;0;0;0;0;0;0;1;1;1;0;0;1;0;0;0;1;0;1;1;0;0;1;0;1;0;0;1
AA-115-1;AA-115;1;1;0;0;0;0;1;0;0;0;0;0;1;0;1;1;0;1;0;1;1;0;1;0;1;1;1;0;1;0;0;1;0;0;0;0;0;1;0;0;1;1;1;1;0;1;1;0;1;0;1;1;0;0;0;0;0;0;1;1;0;1;1;0;0;0;0;1;1;1;0;1;0;1;1;1;0;0;0;1;0;0;0;0;0;0;1;0;1;1;1;0;0;0;0;0;0;0;0;1;0;1;0;0;0;0;0;0;0;0;1;0;1;0;0;0;1;1;1;1;1;1;1;1;0;1;1;0;0;0;0;0;0;0;1;0;1;0;1;1;0;1;0;1;1;0;1;1;1;0;0;0;0;0;0;0;1;1;1;0;0;1;0;0;0;1;1;1;0;0;0;1;0;1;0;0;1
AA-115-2;AA-115;1;1;0;0;0;0;1;0;0;0;0;0;1;0;1;1;0;1;0;1;1;0;1;0;1;1;1;0;1;0;0;1;0;0;0;0;0;0;1;0;1;1;0;1;0;1;1;0;1;0;1;1;0;0;0;0;0;0;1;0;0;1;1;0;1;0;0;0;0;1;0;1;0;1;0;1;0;0;0;1;0;0;0;0;0;0;1;0;1;1;1;0;0;0;0;0;0;0;0;1;0;0;1;0;0;0;0;0;0;0;0;0;1;0;0;1;1;1;1;1;0;1;1;1;0;1;1;0;0;0;0;0;0;1;1;0;0;0;1;1;1;1;0;1;1;0;1;1;0;0;0;0;0;0;0;0;1;1;1;0;0;1;0;0;0;0;0;1;0;0;0;1;0;1;0;0;1
AA-115-3;AA-115;1;1;0;0;0;0;1;0;0;1;0;0;1;0;1;1;0;1;0;1;1;0;1;0;1;1;1;0;1;0;1;1;0;0;0;0;0;0;1;0;1;1;0;1;0;1;1;0;1;0;1;1;0;0;0;0;0;0;0;1;0;1;0;0;0;0;0;1;0;1;0;1;0;1;1;0;0;0;0;1;0;0;1;0;0;0;1;0;1;1;0;0;0;0;0;0;0;0;0;0;0;1;1;0;0;0;1;0;0;0;1;0;1;0;0;1;1;1;1;1;1;1;1;1;0;1;0;0;0;0;0;0;0;0;1;1;0;0;1;1;1;1;0;1;1;1;1;1;0;0;0;0;0;0;0;0;1;1;1;0;0;1;0;0;0;0;0;1;0;0;0;1;0;1;0;0;1
AA-115-4;AA-115;1;1;0;0;0;0;1;0;0;0;0;1;1;0;1;1;0;1;0;1;1;0;1;0;1;1;1;0;1;0;0;1;0;0;0;0;0;1;1;0;1;1;0;1;0;1;1;0;1;0;1;1;0;0;0;0;0;0;1;1;1;1;0;0;0;0;0;1;0;1;0;1;0;0;0;1;0;0;0;1;0;0;0;0;0;1;1;0;1;1;1;0;0;0;1;0;0;0;0;1;0;0;1;0;0;0;1;0;0;0;1;0;1;0;0;0;1;1;1;1;1;1;1;1;0;1;1;0;0;0;0;0;0;1;1;0;0;0;1;1;1;1;0;1;1;1;1;1;0;0;0;0;0;0;0;0;1;1;1;0;0;1;0;0;0;0;1;1;0;0;0;1;0;1;0;0;1
AA-115-5;AA-115;1;1;0;0;0;1;1;0;0;1;0;1;1;1;1;1;0;1;0;1;1;0;1;0;1;1;1;0;1;0;0;1;1;0;0;0;1;1;1;0;1;1;1;1;0;1;1;0;1;0;1;1;0;0;0;0;0;1;0;1;0;1;0;0;0;0;0;0;0;1;0;1;0;1;1;1;0;0;0;1;0;0;1;0;0;0;1;0;1;1;1;0;0;0;0;0;0;0;0;0;0;1;1;0;0;0;1;0;0;0;0;0;1;0;0;1;1;1;1;1;1;1;1;1;0;1;1;0;0;0;0;0;0;1;1;0;0;0;1;1;1;1;0;1;1;0;1;1;0;0;0;0;0;0;0;0;1;1;1;1;0;1;1;0;0;1;1;1;1;0;0;1;0;1;0;0;1
AA-116-1;AA-116;1;1;0;0;0;0;1;0;0;1;0;0;1;0;1;1;0;1;0;1;1;0;1;0;1;1;1;0;1;0;0;1;0;0;0;0;1;0;1;0;1;1;1;1;0;1;1;0;1;0;1;1;0;0;0;0;0;0;1;1;0;1;1;0;0;0;0;0;0;1;0;1;0;1;1;0;1;0;0;1;1;0;0;0;0;0;1;0;1;1;1;0;0;0;0;0;0;0;0;1;0;1;1;0;0;0;1;0;0;0;0;0;1;0;1;1;1;1;1;1;0;1;1;1;0;1;0;0;0;0;0;0;1;1;1;0;0;0;1;1;1;1;0;1;1;0;1;1;0;1;0;0;0;0;0;0;1;1;1;0;0;1;0;0;0;1;0;1;0;1;0;1;0;0;0;0;1
AA-116-2;AA-116;1;1;0;0;0;0;1;0;0;1;0;1;1;0;1;1;0;1;0;1;1;0;1;0;1;1;1;0;1;0;0;1;1;0;0;0;0;1;1;0;1;1;1;1;0;1;1;0;1;0;1;1;0;0;0;0;0;0;1;1;0;1;0;0;0;0;0;0;1;1;0;1;0;1;1;1;0;0;0;0;0;0;0;0;0;0;1;0;1;1;1;0;0;0;0;0;0;0;0;1;0;1;1;0;0;0;1;0;0;0;0;0;1;0;1;0;0;1;1;1;1;1;1;1;0;1;0;0;0;0;0;0;1;1;1;0;0;0;1;1;1;1;0;1;1;0;1;1;1;1;0;0;0;0;0;0;1;1;1;0;0;1;0;0;0;1;1;1;0;0;0;1;0;1;0;0;1
AA-116-3;AA-116;1;1;0;0;0;0;1;0;0;0;0;0;1;0;1;1;0;1;0;1;1;0;1;0;1;1;1;0;0;0;0;1;1;0;0;0;1;1;1;0;1;1;1;1;0;1;1;0;1;0;1;1;0;0;0;0;0;0;1;1;1;1;0;0;0;0;0;0;0;1;0;1;0;1;1;1;0;0;0;1;0;0;0;0;0;0;1;0;1;1;1;0;0;0;0;0;0;0;0;1;0;0;1;0;0;0;0;0;0;0;0;0;1;0;0;1;1;1;1;1;0;1;1;1;0;1;0;0;0;0;0;0;1;1;1;0;0;0;1;1;0;1;0;1;1;0;1;1;1;1;0;0;0;0;0;0;1;1;1;0;0;1;0;0;0;1;1;1;0;1;0;1;0;0;0;0;1
AA-116-4;AA-116;1;1;0;0;0;0;1;0;0;1;0;0;1;0;1;1;0;1;0;1;1;0;1;0;1;1;1;0;0;0;0;1;0;0;0;0;0;1;0;0;1;1;1;1;0;1;1;0;0;0;1;1;0;0;0;0;0;0;1;1;0;1;1;0;0;0;0;0;0;1;0;1;0;1;1;0;1;0;0;1;1;0;0;0;0;0;1;0;1;1;1;0;0;0;0;0;0;0;0;1;0;1;1;0;0;0;1;0;0;0;0;0;1;0;1;1;1;1;1;1;0;1;1;1;0;1;1;0;0;0;0;0;0;1;1;0;0;0;1;0;0;1;0;1;1;0;1;1;1;0;0;0;0;0;0;0;1;1;1;0;0;1;0;0;0;1;0;1;0;1;0;1;0;0;0;0;1
AA-116-5;AA-116;1;1;0;0;0;0;1;0;0;0;0;1;1;0;1;1;0;1;0;1;1;0;1;0;1;1;1;0;1;0;0;1;0;0;0;0;0;1;1;0;1;1;1;1;0;1;1;0;1;0;1;1;0;0;0;0;0;0;0;1;1;1;0;0;0;0;0;0;0;1;0;1;0;1;1;1;0;0;0;1;0;0;0;0;0;0;1;0;1;1;1;0;0;0;0;0;0;0;0;1;0;0;1;0;0;0;1;0;0;0;0;0;1;0;0;0;1;1;1;0;1;1;1;1;0;1;0;0;0;0;0;0;0;1;1;0;0;0;1;1;1;1;0;1;1;0;1;1;1;0;0;0;0;0;0;0;1;1;1;0;0;1;0;0;0;0;1;1;0;1;0;1;0;0;1;0;1
AA-117-1;AA-117;1;1;0;0;0;1;0;0;0;1;0;1;1;0;1;1;0;1;0;1;1;0;1;0;1;1;1;0;1;1;0;1;1;0;0;0;0;1;1;0;1;1;1;1;0;1;1;0;1;0;1;1;0;0;0;0;0;0;0;1;1;1;1;0;1;0;0;0;0;1;1;1;0;1;1;0;0;0;0;1;1;0;0;0;0;0;1;0;1;1;1;0;0;0;0;0;0;0;0;0;0;0;1;0;0;0;1;0;0;0;1;0;1;0;0;0;0;1;1;1;1;1;1;1;0;1;1;0;0;0;0;0;0;1;1;0;0;0;1;0;0;1;0;1;1;0;0;0;0;0;0;0;0;0;0;0;1;1;1;0;0;0;0;0;0;1;1;1;1;0;0;1;0;1;0;0;1
AA-117-2;AA-117;1;1;0;0;0;1;1;0;0;1;0;1;1;0;1;1;0;1;0;1;1;0;1;1;1;1;1;0;1;0;0;1;1;0;0;0;0;1;1;0;1;1;1;1;0;1;1;0;1;0;1;1;0;0;0;0;0;0;1;1;1;1;0;0;0;0;0;0;0;1;0;1;0;1;1;0;0;0;0;1;1;0;0;0;0;0;1;0;1;1;1;0;0;0;0;0;0;0;0;0;0;1;1;0;0;0;1;0;0;0;0;0;1;0;0;1;1;1;1;1;1;1;1;1;0;1;1;0;0;0;0;0;0;1;1;0;0;0;1;1;1;1;0;1;1;0;0;1;0;0;0;0;0;0;0;0;1;1;1;1;0;0;0;0;0;0;1;1;1;0;0;1;0;1;0;0;0
AA-117-3;AA-117;1;1;0;0;0;0;1;0;0;0;0;1;1;1;1;1;0;1;1;1;1;0;1;0;1;1;1;0;1;0;0;1;0;0;0;0;1;0;1;0;1;1;1;1;0;1;1;0;1;0;1;1;0;0;0;0;0;0;0;1;1;1;0;0;0;0;0;0;0;1;0;1;0;1;1;1;0;0;0;1;1;0;0;0;0;0;1;0;1;1;1;0;0;0;0;0;0;0;0;0;0;1;1;0;0;0;1;0;0;0;1;0;1;0;0;1;0;1;1;1;1;1;1;1;0;1;1;0;0;0;0;0;0;1;1;0;0;0;1;1;0;1;0;1;1;0;1;1;0;0;0;0;0;0;0;0;1;1;1;0;0;0;0;0;0;1;1;1;1;0;0;1;0;1;0;0;1
AA-117-4;AA-117;1;1;0;0;0;1;1;0;0;1;0;0;1;0;1;0;0;1;0;1;1;0;1;1;1;1;1;0;1;0;0;1;0;0;0;0;1;1;1;0;1;1;1;1;0;1;1;0;1;0;1;1;0;0;0;0;0;0;1;1;1;1;0;0;0;0;0;0;0;1;0;1;0;1;1;1;0;0;0;1;1;0;1;0;0;0;1;0;1;1;1;0;0;0;0;1;0;0;0;0;0;1;1;0;0;0;1;0;0;0;0;0;1;0;0;1;0;1;1;1;1;1;1;1;0;1;1;0;0;0;0;0;0;1;1;0;0;0;1;0;0;1;0;1;1;0;0;0;0;0;0;0;0;0;0;0;1;1;1;0;0;0;0;1;0;1;1;1;1;0;0;1;0;1;0;0;1
AA-117-5;AA-117;1;1;0;0;0;0;1;0;0;0;0;1;1;0;1;1;0;1;0;1;1;0;1;0;1;1;1;0;1;0;0;1;0;0;0;0;0;0;1;0;1;1;1;1;0;1;1;0;1;0;1;1;0;0;0;0;0;0;0;1;1;1;1;0;0;0;0;1;0;1;0;1;0;1;1;1;0;1;0;1;0;0;1;0;0;1;0;0;1;1;1;0;0;0;0;0;0;0;0;1;0;0;1;0;0;0;1;0;0;0;0;0;1;0;0;1;0;1;1;1;1;1;1;1;0;1;1;0;0;0;0;0;0;1;1;0;0;0;1;1;1;1;0;1;1;0;1;1;0;1;0;0;0;0;0;0;1;1;1;0;0;1;0;0;0;1;1;1;0;0;0;1;0;1;1;0;1
AA-118-1;AA-118;1;1;0;0;0;0;1;0;0;0;0;1;1;0;1;1;0;1;0;1;1;0;1;0;1;1;1;0;1;0;0;1;0;0;0;0;0;0;1;0;1;1;1;1;0;1;1;0;1;0;1;1;0;0;0;0;0;0;0;1;1;1;0;0;0;0;0;1;0;1;0;1;0;1;1;1;0;0;0;0;0;0;0;0;0;1;1;0;1;1;1;0;0;0;0;0;0;0;0;0;0;0;1;0;0;0;0;0;0;0;1;0;1;0;0;0;0;1;1;1;0;1;1;1;0;1;1;0;0;0;0;0;0;1;1;0;0;0;1;1;0;1;0;1;1;0;1;1;0;1;0;0;0;0;0;0;1;1;1;0;0;1;0;0;0;0;1;1;1;1;0;0;0;1;1;0;1
AA-118-2;AA-118;1;1;0;0;0;1;1;0;0;1;0;1;1;0;1;1;0;1;0;1;1;0;1;0;1;1;1;0;1;0;0;1;0;0;0;0;1;0;1;0;1;1;1;1;0;1;1;0;1;0;1;1;0;0;0;0;0;0;0;1;1;1;1;0;0;0;1;0;0;1;0;1;0;1;1;0;0;0;0;1;1;0;1;0;0;0;1;0;1;1;1;0;0;0;0;0;0;0;0;0;0;0;1;0;0;0;1;0;0;0;1;0;1;0;0;1;1;1;1;1;1;1;1;1;0;1;0;1;0;1;0;0;0;0;1;0;0;0;1;0;1;1;0;1;1;1;1;1;0;0;0;0;0;0;0;0;1;1;1;0;0;1;1;0;0;1;1;1;0;0;0;1;0;1;0;0;1
AA-118-3;AA-118;1;1;0;0;0;1;1;0;0;1;0;1;1;0;1;1;0;1;0;1;1;0;1;0;1;1;1;0;1;0;0;1;0;0;0;0;1;0;1;0;1;1;1;1;0;1;1;0;1;0;1;1;0;0;0;0;0;0;0;1;1;1;1;0;0;0;0;0;0;1;0;1;0;1;1;0;0;0;0;1;1;0;1;0;0;0;1;0;1;1;1;0;0;0;0;0;0;0;0;0;0;0;1;0;0;0;1;0;0;0;1;0;1;0;0;1;1;1;1;1;1;1;1;1;0;1;0;1;1;1;0;0;0;1;1;0;0;0;1;0;0;1;0;1;1;1;1;1;0;0;0;0;0;0;0;0;1;1;1;0;0;1;0;0;0;1;1;1;0;0;0;1;0;1;0;0;1
AA-118-4;AA-118;1;1;0;0;0;1;1;0;0;0;0;1;1;0;1;1;0;1;0;1;1;0;1;0;1;1;1;0;1;0;0;1;0;0;0;0;1;1;1;0;1;0;1;1;0;1;1;0;1;0;1;1;0;0;0;0;0;0;0;1;1;1;1;0;0;0;0;0;0;1;0;1;0;1;1;1;0;0;0;1;0;0;0;0;0;1;1;0;1;1;1;0;0;0;0;0;0;0;0;0;0;1;1;0;0;0;0;0;0;0;1;0;1;0;0;1;0;1;1;1;0;1;1;1;0;1;1;0;0;0;0;0;0;1;1;0;0;0;1;1;0;1;0;1;1;1;1;1;0;1;0;0;0;0;0;0;1;1;1;0;0;1;0;0;0;0;1;1;0;0;0;1;0;1;1;0;1
AA-118-5;AA-118;1;1;0;0;0;0;1;0;0;1;1;1;1;0;1;1;0;1;0;1;1;0;1;0;1;1;1;0;1;0;1;1;0;0;0;0;0;0;1;0;1;1;1;1;0;1;0;0;1;0;1;1;0;0;0;0;0;0;0;0;1;0;0;0;0;0;0;0;0;1;0;1;0;1;1;1;0;1;0;1;0;0;0;0;0;1;0;0;1;1;1;0;0;0;0;0;0;0;0;0;0;1;1;0;0;0;1;0;0;0;1;0;1;0;0;1;0;1;1;1;1;0;1;1;0;1;1;0;0;0;0;0;0;1;1;0;0;0;1;0;1;1;0;1;1;1;1;1;0;0;0;0;0;0;0;0;1;1;1;0;0;1;0;0;0;0;1;1;1;0;0;1;0;1;0;0;1
AA-123-1;AA-123;1;1;0;0;0;0;1;0;0;0;0;1;1;1;1;1;0;1;0;1;1;0;1;0;1;1;1;0;1;0;0;1;0;0;1;0;1;0;0;0;1;1;1;1;0;1;1;0;1;0;1;1;0;0;0;0;0;0;1;1;1;1;0;0;0;0;0;1;0;1;0;1;0;1;1;1;0;0;0;0;1;0;1;0;1;0;1;0;1;1;1;1;0;0;0;0;0;0;0;0;0;0;1;0;0;0;1;0;0;0;1;0;1;0;0;0;1;1;1;1;1;1;1;1;0;1;1;0;0;0;0;0;0;1;1;0;0;0;1;1;1;1;0;1;1;1;0;1;0;0;0;0;0;0;0;0;1;1;1;1;0;1;0;0;0;1;0;1;0;1;0;1;0;1;0;0;1
AA-123-2;AA-123;1;1;0;0;0;0;1;0;0;1;0;1;1;0;1;1;0;1;0;1;1;0;1;0;1;1;1;0;1;0;0;1;0;0;0;0;0;0;1;0;1;1;0;1;0;1;1;0;1;0;1;1;0;0;0;0;0;0;0;1;1;1;0;0;1;0;1;0;0;1;1;1;0;1;1;1;0;0;0;0;0;0;1;0;0;1;0;0;1;1;1;0;0;0;0;0;0;0;0;1;0;0;0;0;0;0;1;0;0;0;1;0;1;0;0;0;1;1;1;1;1;1;1;1;1;1;1;0;0;0;0;0;0;1;1;0;0;0;1;1;1;1;0;1;1;1;0;1;0;1;0;0;0;0;0;0;1;1;1;0;0;1;0;0;0;0;1;1;0;0;0;1;1;0;0;0;1
AA-123-3;AA-123;1;1;0;0;0;0;1;0;0;0;0;1;1;0;0;1;0;1;0;1;1;0;1;0;1;0;1;0;1;0;0;1;1;0;1;0;0;0;1;0;1;0;0;1;0;1;1;0;1;0;1;1;0;0;0;0;0;0;1;1;0;1;1;0;0;0;0;0;0;1;0;0;0;1;0;0;0;0;0;0;0;0;0;0;0;0;1;0;1;1;0;0;0;0;0;0;0;0;0;0;0;0;0;0;0;0;1;0;0;0;1;0;1;0;0;1;1;1;1;1;1;1;1;0;0;1;1;0;0;0;0;0;1;0;1;0;0;0;1;1;0;1;0;1;1;1;0;1;0;0;0;0;0;0;0;0;1;1;1;1;0;1;0;0;0;1;0;1;0;0;0;1;0;1;0;0;1
AA-123-4;AA-123;1;1;0;0;0;0;1;0;0;0;0;0;1;1;0;1;0;1;0;1;1;0;1;0;1;1;1;0;1;0;0;1;0;0;0;0;1;0;1;0;1;1;0;1;0;1;1;0;1;0;1;1;0;0;0;0;0;0;1;1;0;1;1;0;0;0;0;1;0;1;0;1;0;1;1;1;0;0;0;0;0;0;0;0;0;1;1;0;1;1;1;0;0;0;0;0;0;0;0;0;0;0;1;0;0;0;1;0;0;0;1;0;1;1;0;0;0;1;1;1;0;1;1;1;1;1;1;0;0;0;0;0;0;1;1;0;0;0;1;0;1;1;0;1;1;0;0;1;0;0;0;0;0;0;0;0;1;1;1;0;0;1;0;0;0;0;0;1;1;1;0;1;0;1;0;0;1
AA-123-5;AA-123;1;1;0;0;0;0;1;0;0;0;0;1;1;1;1;1;0;1;0;1;1;0;1;0;1;1;1;0;1;0;0;1;0;0;0;0;0;0;1;0;1;1;0;1;0;1;1;0;1;0;1;1;0;0;0;0;0;0;1;1;1;1;1;0;0;0;0;1;0;1;0;1;0;1;1;1;0;0;0;0;0;0;0;0;0;1;1;0;1;1;1;0;0;0;0;0;0;0;0;1;0;0;1;0;0;0;1;0;0;0;1;0;1;0;0;1;1;1;1;1;1;1;1;1;1;1;1;0;0;0;0;0;0;1;1;0;0;0;1;1;0;1;0;1;1;0;0;1;0;0;0;0;0;0;0;0;1;1;1;1;0;1;0;0;0;1;0;1;0;0;0;1;0;1;0;1;1
AA-126-1;AA-126;1;1;0;0;0;0;1;0;0;0;0;1;1;0;0;1;0;1;0;1;1;0;1;0;1;1;1;0;1;0;0;1;1;0;0;0;0;0;1;1;1;1;1;1;0;1;0;0;1;0;1;1;0;0;0;0;0;0;1;1;1;1;1;0;1;0;0;0;0;1;0;1;0;1;1;1;0;0;0;1;1;0;0;0;0;0;1;0;1;1;1;0;0;0;0;0;0;0;0;1;0;1;1;0;0;0;1;0;0;0;1;0;1;0;0;0;1;1;1;1;1;1;1;1;0;1;1;1;0;1;0;0;0;1;1;0;0;0;1;1;0;1;0;1;1;0;0;1;0;0;0;0;0;0;0;0;1;1;1;0;0;1;0;0;0;0;1;1;0;0;0;1;0;1;0;0;1
AA-126-2;AA-126;1;1;0;0;0;0;1;0;0;0;0;1;1;0;1;1;0;1;0;1;1;1;1;0;1;1;1;0;1;0;0;1;1;0;0;0;0;0;1;0;1;1;1;1;0;1;0;0;1;0;1;1;0;0;0;0;0;0;1;1;1;1;0;0;0;0;0;0;0;1;0;1;0;1;0;1;0;0;0;0;0;0;0;0;0;1;0;0;1;1;1;0;0;0;0;0;1;0;0;0;0;0;1;0;0;0;1;0;0;0;1;0;1;0;0;1;0;1;1;1;0;1;1;1;1;1;1;0;0;0;0;0;0;1;1;0;0;0;1;0;1;1;0;1;1;1;0;0;0;0;0;0;0;0;0;0;1;1;1;0;0;1;0;0;0;0;1;1;1;0;0;0;0;1;0;0;1
AA-126-3;AA-126;1;1;0;0;0;0;1;0;0;1;0;1;1;0;0;1;0;1;0;1;1;1;1;0;1;1;1;0;1;0;0;1;1;0;0;0;0;0;1;0;1;1;0;1;0;1;0;1;1;0;1;1;0;0;0;0;0;0;1;1;0;1;1;0;0;0;0;1;0;1;0;1;0;1;1;1;0;0;0;1;0;0;0;0;0;1;1;0;1;1;1;0;0;0;0;0;0;0;0;1;0;0;1;0;0;0;1;0;1;0;1;0;1;0;0;0;1;1;1;1;0;1;1;1;0;1;1;0;0;0;0;0;0;1;1;0;0;0;1;1;1;1;0;1;1;1;0;1;0;0;0;0;0;0;0;1;1;1;1;0;0;0;0;0;0;0;1;1;1;0;0;0;0;1;0;0;1
AA-126-4;AA-126;1;1;0;0;0;0;1;0;0;0;0;1;1;0;0;1;0;1;0;1;1;0;1;0;1;1;1;0;1;0;0;1;1;0;0;0;0;0;1;0;1;1;1;1;0;1;1;1;1;0;1;1;0;0;0;0;0;0;1;1;0;1;1;0;0;0;0;1;0;1;0;1;0;1;1;1;0;0;0;1;0;0;0;0;0;1;1;0;1;1;1;0;0;1;0;0;0;0;0;0;0;0;1;0;0;0;1;0;1;0;1;0;1;0;0;1;1;1;1;1;1;1;1;1;0;1;1;0;0;1;0;0;0;1;1;0;0;0;1;0;1;1;0;1;1;1;0;1;0;0;0;0;0;0;0;0;1;1;1;0;0;1;1;0;0;0;1;1;0;0;0;1;0;1;0;0;1
AA-126-5;AA-126;1;1;0;0;0;0;1;0;0;0;0;1;1;0;0;1;0;1;0;1;1;0;1;0;1;1;1;0;1;0;0;1;1;0;0;0;0;0;0;1;1;1;1;1;0;1;1;1;1;0;1;1;0;0;0;0;0;0;1;1;1;1;0;0;0;0;0;0;0;1;1;1;0;1;1;1;0;0;0;1;0;0;0;0;0;1;1;0;1;1;1;0;0;0;0;0;0;0;0;1;0;0;1;0;0;0;1;0;1;1;1;0;1;0;0;0;1;1;1;1;0;1;1;1;0;1;1;0;0;0;0;0;0;1;1;0;0;0;1;0;1;1;0;1;1;1;0;0;0;0;0;0;0;0;0;0;1;1;1;1;0;1;0;0;0;0;1;1;1;0;0;1;0;1;0;0;1
AA-129-1;AA-129;1;1;0;0;0;0;1;0;0;1;0;1;1;0;1;1;0;1;0;1;1;0;1;0;1;0;1;0;1;0;0;1;0;0;0;0;0;0;1;0;1;1;1;1;0;1;1;1;1;0;1;1;0;0;0;0;0;0;1;1;0;1;0;0;0;0;0;1;0;1;0;1;0;1;0;1;0;0;0;1;0;0;0;0;0;0;1;0;1;1;1;1;0;0;0;0;0;0;0;1;0;1;0;0;0;0;1;0;0;0;1;0;1;0;0;1;0;1;1;1;1;1;1;1;0;1;1;1;1;1;0;0;1;0;1;0;0;0;1;1;0;1;0;1;1;0;0;1;0;0;0;0;0;0;0;0;1;1;0;0;0;1;0;0;0;0;1;1;1;0;0;1;0;1;0;0;1
AA-129-2;AA-129;1;1;0;0;0;0;1;0;0;1;0;1;1;0;1;1;0;1;0;1;1;0;1;0;1;1;1;0;1;0;0;1;0;0;0;0;0;0;1;0;1;1;1;1;0;1;1;1;1;0;1;1;0;0;0;0;0;0;1;0;0;1;0;0;0;0;0;1;0;1;0;1;0;1;1;1;0;0;0;1;0;0;0;0;0;0;1;0;1;1;0;1;0;0;0;0;0;0;0;1;0;0;1;0;0;0;0;0;0;0;1;0;1;0;0;1;1;1;1;1;1;1;1;1;0;1;1;1;1;1;0;0;0;1;1;0;0;0;1;1;0;1;0;1;1;1;0;1;0;0;0;0;0;0;0;0;1;1;0;0;0;1;0;0;0;0;1;1;0;0;0;1;0;1;1;0;1
AA-129-3;AA-129;1;1;0;0;0;0;1;0;0;1;0;1;1;0;1;1;0;1;0;1;1;0;1;0;1;0;1;0;1;0;0;1;0;0;0;0;0;0;1;0;1;1;0;1;0;1;1;1;1;0;1;1;0;0;0;0;0;0;0;0;0;1;0;0;0;0;0;1;0;1;0;1;0;1;0;1;0;0;0;1;0;0;1;0;0;0;1;0;1;1;0;1;0;0;0;0;0;0;0;1;0;0;1;0;0;0;1;0;0;0;0;0;1;0;0;1;0;1;1;1;1;1;1;1;0;1;1;0;1;1;0;0;0;1;1;0;0;0;1;1;0;1;0;1;1;1;0;1;0;0;0;0;0;0;0;0;1;1;1;0;0;1;0;0;0;0;1;1;0;0;0;1;0;1;0;0;1
AA-129-4;AA-129;1;1;0;0;0;0;1;0;0;1;0;1;1;0;1;1;0;1;0;1;1;0;1;0;1;1;1;0;1;0;0;1;0;0;0;0;0;0;1;0;1;1;0;1;0;1;1;1;1;0;1;1;0;0;0;0;0;0;0;0;0;1;1;0;0;0;0;1;0;1;1;1;0;1;0;1;0;0;0;1;1;0;0;0;0;0;1;0;1;1;1;1;0;0;0;0;0;0;0;1;0;0;1;0;0;0;1;0;0;0;0;0;1;0;0;1;0;1;1;1;1;1;1;1;0;1;1;0;1;1;0;0;0;1;1;0;0;0;1;1;0;1;0;1;1;1;0;1;0;0;0;0;0;0;0;0;1;1;1;0;0;1;0;0;0;0;1;1;1;0;0;1;0;1;0;0;1
AA-129-5;AA-129;1;1;0;0;0;0;1;0;0;1;0;1;0;0;1;1;0;1;0;1;1;0;1;0;1;1;1;0;1;0;0;1;0;0;0;0;0;0;1;0;1;1;1;1;0;1;1;1;1;0;1;1;0;0;0;0;0;0;1;1;0;1;0;0;0;0;0;1;0;1;0;1;0;1;0;1;0;0;0;1;0;0;0;0;0;0;1;0;1;1;1;1;0;0;0;0;0;0;0;1;0;1;1;0;0;0;1;0;0;0;0;0;1;0;0;1;1;1;1;1;1;1;1;1;0;1;1;1;1;1;0;0;0;0;1;0;0;0;1;1;0;1;0;1;1;0;0;0;0;0;0;0;0;0;0;0;1;1;0;0;0;1;0;0;0;0;1;1;1;0;0;1;0;1;0;0;1
AA-132-1;AA-132;1;1;0;0;0;0;1;0;0;0;0;1;1;0;1;1;1;1;0;1;1;0;1;0;1;1;1;0;1;0;0;1;0;0;0;0;0;0;1;0;1;1;1;0;0;1;1;0;0;0;1;1;0;0;0;0;0;0;1;1;0;1;1;0;0;0;0;1;1;1;0;1;0;1;1;0;0;0;0;1;0;0;0;0;0;0;1;0;1;1;1;0;0;0;0;0;0;0;0;1;0;0;1;0;0;0;1;0;0;0;0;0;1;0;0;0;0;1;1;1;1;1;1;1;0;1;1;0;0;0;0;0;1;1;1;0;0;0;1;0;0;1;0;1;1;0;0;1;0;0;0;0;0;0;0;0;1;1;1;1;0;1;0;0;0;1;1;1;0;0;0;1;0;1;0;0;1
AA-132-2;AA-132;1;1;0;0;0;0;1;0;0;0;0;1;1;0;1;1;0;1;0;1;1;0;1;0;1;1;1;0;1;0;0;1;0;0;0;0;0;0;1;0;1;1;0;1;0;1;1;0;0;0;1;1;0;0;0;0;0;0;1;1;0;1;1;0;0;0;0;0;0;1;0;1;0;1;1;0;0;0;0;1;0;0;0;0;0;0;1;0;1;1;1;0;0;0;0;0;0;0;1;1;0;0;1;0;0;0;1;0;0;0;1;0;1;0;0;0;1;1;1;1;0;1;1;1;0;1;1;0;0;1;0;0;1;1;1;0;0;0;1;0;1;1;0;1;1;0;0;1;0;0;0;0;0;0;0;1;1;1;1;0;0;1;1;0;0;0;1;1;0;0;0;1;0;1;1;0;1
AA-132-3;AA-132;1;1;0;0;0;0;1;0;0;0;0;1;0;0;1;1;0;1;0;1;1;0;1;0;1;1;1;0;1;0;1;1;1;0;0;0;0;0;1;0;1;1;0;1;0;1;1;0;1;0;1;1;0;0;0;0;0;0;0;1;0;1;1;0;0;0;0;0;0;1;0;1;0;1;1;0;1;0;0;0;0;0;1;0;0;0;1;0;1;1;1;0;0;0;0;0;1;0;1;0;0;0;1;0;0;0;1;0;0;0;1;0;1;0;0;0;0;1;1;1;1;1;1;1;0;1;1;0;0;0;0;0;0;1;1;0;0;0;1;0;1;1;0;1;1;0;0;1;0;0;0;0;0;0;0;1;1;1;1;0;0;1;0;0;0;1;1;1;0;0;0;1;0;1;0;0;1
AA-132-4;AA-132;1;1;0;0;0;0;1;0;0;0;0;1;1;0;1;1;0;1;0;1;1;0;1;0;1;1;1;0;1;0;0;1;0;0;0;0;0;0;1;0;1;1;0;0;0;1;1;0;1;0;1;1;0;0;0;0;0;0;1;1;0;1;0;0;0;0;0;1;0;1;1;1;0;1;1;0;0;0;0;1;0;0;1;0;0;1;0;0;1;1;1;0;0;0;0;0;1;0;0;1;0;0;1;0;0;0;1;0;0;0;1;0;1;0;0;0;0;1;1;1;1;1;1;1;0;1;1;0;0;0;0;0;0;1;1;0;0;0;1;0;1;1;0;1;1;0;0;1;0;0;0;0;0;0;0;0;1;1;1;1;0;1;0;0;0;1;1;1;1;0;0;1;0;1;1;0;1
AA-132-5;AA-132;1;1;0;0;0;0;1;0;0;1;0;1;1;0;0;1;0;1;0;1;1;0;1;0;1;1;1;0;1;0;0;1;1;0;0;0;1;0;1;0;1;1;1;1;0;1;0;0;0;0;1;1;0;1;0;0;0;0;0;1;1;1;1;0;0;0;0;1;0;1;1;1;0;1;1;0;0;0;0;1;0;0;0;0;0;1;1;0;1;1;1;0;0;0;0;0;1;0;0;1;0;0;1;0;0;0;1;0;0;0;1;0;1;0;0;0;1;1;1;1;1;1;1;1;0;1;1;0;0;0;0;0;0;0;1;0;0;0;1;0;1;1;0;1;1;0;0;0;0;0;0;0;0;0;0;0;1;1;1;1;0;1;0;0;0;1;0;1;1;0;0;1;0;1;0;0;0
AA-133-1;AA-133;1;1;0;0;1;0;1;0;0;0;0;1;1;0;1;1;0;1;0;1;1;0;1;0;1;1;1;0;1;0;0;1;0;0;0;0;0;0;1;0;1;1;0;1;0;1;0;0;1;0;1;1;0;0;0;0;0;0;0;1;0;1;0;0;0;0;0;0;0;1;0;1;0;1;1;1;0;0;0;0;0;0;0;0;0;0;1;0;1;1;1;0;0;0;0;0;0;0;0;1;0;0;0;0;0;0;1;0;0;0;1;0;1;0;0;0;1;1;1;1;0;1;1;1;1;1;1;0;1;0;0;0;0;1;1;0;0;0;1;1;0;1;0;1;1;1;0;0;0;0;0;0;0;0;0;1;1;1;1;0;0;1;0;0;0;1;1;1;1;1;0;1;0;1;1;0;1
AA-133-2;AA-133;1;1;0;0;0;0;1;0;0;0;0;1;1;1;1;1;0;1;0;1;1;0;1;0;1;1;1;0;1;0;0;1;0;0;0;0;0;0;1;0;1;1;1;1;0;1;0;1;1;0;1;1;0;0;0;0;0;0;0;1;1;1;1;0;0;0;0;0;0;1;0;1;0;1;1;1;0;0;0;1;0;0;0;0;0;0;1;0;1;1;1;0;0;0;0;0;0;0;0;1;0;0;0;0;0;0;1;0;0;0;0;0;1;0;0;0;0;1;1;1;0;1;1;1;0;1;1;0;1;0;0;0;0;1;1;0;0;0;1;1;1;1;0;1;1;1;0;0;0;0;0;0;0;0;0;1;1;1;1;1;0;1;0;0;0;1;1;1;0;1;0;1;0;1;0;0;1
AA-133-3;AA-133;1;1;0;1;0;0;1;0;0;0;0;1;1;0;0;1;0;1;0;1;1;0;1;0;1;1;1;0;1;0;0;1;0;0;0;0;0;0;1;0;1;1;1;1;0;1;0;0;1;0;1;1;0;0;0;0;0;0;0;1;0;1;0;0;0;0;0;1;0;1;0;1;0;1;1;1;0;0;0;0;1;0;0;0;0;0;1;0;1;1;1;1;0;0;0;0;0;0;0;1;0;1;1;0;0;0;1;0;0;0;0;0;1;0;0;1;1;1;1;1;0;1;1;1;0;1;0;0;1;0;0;0;0;1;1;0;0;0;1;1;1;1;0;1;1;1;0;1;0;0;0;0;0;0;0;1;1;1;1;0;0;1;0;0;0;1;1;1;0;1;0;1;0;1;0;0;1
AA-133-4;AA-133;1;1;0;0;1;0;1;0;0;0;0;1;1;0;1;1;0;1;0;1;1;0;1;0;1;1;1;0;1;0;0;1;0;0;0;0;0;0;1;0;1;1;0;1;0;1;1;0;1;0;1;1;0;0;0;0;0;0;0;1;1;1;1;0;0;0;0;1;0;1;0;1;0;1;1;1;0;0;0;1;0;0;1;0;0;0;1;0;1;1;1;0;0;0;0;0;0;0;0;0;0;1;1;0;0;0;1;0;0;0;1;0;1;0;0;0;0;1;1;1;1;1;1;1;0;1;1;0;1;0;0;0;0;1;1;0;0;0;1;1;0;1;0;0;1;0;0;1;0;0;0;0;0;0;0;0;1;1;1;0;0;1;0;0;0;0;1;1;0;1;0;1;0;1;1;0;1
AA-133-5;AA-133;1;1;0;0;0;0;1;0;0;0;0;0;1;0;0;1;0;1;0;1;1;0;1;0;1;1;1;0;1;0;0;1;0;0;0;0;0;0;0;0;1;1;0;1;0;1;1;0;1;0;1;1;0;0;0;0;0;0;0;1;0;1;0;0;0;0;0;1;0;1;0;1;0;1;0;1;0;0;0;1;0;0;0;0;0;0;1;0;1;1;1;0;0;0;0;0;0;0;0;1;0;0;0;0;0;0;1;0;0;0;1;0;1;0;0;0;0;1;1;1;1;1;1;1;0;1;1;1;1;0;0;0;0;1;1;0;0;0;1;1;0;1;0;1;1;1;0;1;0;0;0;0;0;0;0;0;1;1;1;0;0;1;0;0;0;0;1;1;1;0;0;1;0;1;0;0;1
AA-135-1;AA_135;1;1;0;0;0;0;1;0;0;0;0;1;1;1;1;1;0;1;1;1;1;0;1;0;1;1;1;0;1;0;0;1;0;0;0;0;0;1;1;0;1;1;1;1;0;1;1;1;1;0;1;1;0;0;0;0;0;0;1;1;1;1;0;0;0;0;1;0;0;1;0;1;0;1;1;1;0;0;0;1;1;0;1;0;0;0;1;0;1;1;1;0;0;0;0;0;0;0;0;1;0;0;1;0;0;0;1;0;0;0;0;0;1;0;0;1;1;1;1;1;1;1;1;1;0;1;1;0;0;0;0;0;1;1;1;0;0;0;1;1;1;1;0;1;1;1;0;1;0;0;0;0;0;0;0;0;1;1;1;0;0;1;0;0;0;0;0;1;1;0;0;0;0;1;0;0;1
AA-135-2;AA_135;1;1;0;0;0;0;1;0;0;0;0;1;1;0;1;1;0;1;1;1;1;0;1;0;1;0;1;0;1;0;0;1;0;0;0;0;0;0;1;0;1;1;0;1;0;1;1;1;1;0;1;1;0;0;0;0;0;0;0;0;1;1;1;0;1;0;1;0;0;1;0;1;0;1;1;1;0;0;0;0;0;0;0;0;0;0;1;0;1;1;1;0;0;0;0;0;0;0;0;0;0;0;0;0;0;0;1;0;0;0;1;0;1;0;0;0;1;1;1;1;1;1;1;1;0;1;1;0;0;0;0;0;0;1;1;0;0;0;1;1;0;1;0;1;1;1;0;1;0;0;0;0;0;0;0;0;1;1;1;0;0;1;0;0;0;0;1;1;0;0;0;1;0;1;1;0;1
AA-135-3;AA_135;1;1;0;0;0;0;1;0;0;0;0;1;1;1;1;1;0;1;0;1;1;0;1;0;1;1;1;0;1;0;0;1;0;0;0;0;0;0;1;0;1;1;1;1;0;1;1;1;1;0;1;1;0;0;0;0;0;0;0;0;1;1;0;0;0;0;0;1;0;1;0;1;0;1;1;0;0;0;0;1;1;0;0;0;0;0;1;0;1;1;1;0;0;0;0;0;0;0;0;0;0;0;1;0;0;0;1;0;0;0;0;0;1;0;0;0;1;1;1;1;0;1;1;1;0;1;1;0;0;0;0;0;0;1;1;0;0;0;1;1;1;1;0;1;1;1;0;1;0;0;0;0;0;0;0;0;1;1;1;0;0;0;0;0;0;0;1;1;0;0;0;1;0;1;1;0;1
AA-135-4;AA_135;1;1;0;0;0;0;1;0;0;0;0;0;1;1;1;1;0;1;0;1;1;0;1;0;1;1;1;0;1;0;0;1;1;0;0;0;0;0;1;0;1;1;0;1;0;1;1;0;1;0;0;1;0;0;0;0;0;0;0;0;1;1;1;0;0;0;0;1;0;1;0;1;0;1;1;0;0;0;0;1;0;0;0;0;0;0;1;0;1;1;1;0;0;0;0;0;0;0;0;0;0;0;1;0;0;0;1;0;0;0;0;0;1;0;0;0;0;1;1;1;1;1;1;1;0;1;1;0;0;0;0;0;0;1;1;0;0;0;1;1;1;1;0;1;1;1;0;1;0;0;0;0;0;0;0;1;1;1;1;0;0;1;0;0;0;1;1;1;0;0;0;1;0;1;1;0;0
AA-135-5;AA_135;1;1;0;0;0;0;1;0;0;1;0;1;1;1;1;1;0;1;0;1;1;0;1;0;1;1;1;0;1;0;0;1;0;0;0;0;0;0;1;0;1;1;0;1;0;1;0;1;1;0;1;1;0;0;0;0;0;0;0;1;1;1;0;0;0;0;1;1;0;1;0;1;0;1;1;0;0;0;0;1;1;0;1;0;0;0;1;0;1;1;1;0;0;0;0;0;0;0;0;0;0;0;1;0;0;0;1;0;0;0;1;0;1;0;0;0;1;1;1;1;1;1;1;1;0;1;1;0;0;0;0;0;0;1;1;0;0;0;1;1;0;1;0;1;1;0;0;1;0;0;0;0;0;0;0;0;1;1;1;0;0;1;0;0;0;0;1;1;0;0;0;1;0;1;0;0;1
AA-143-1;AA-143;1;1;0;0;0;0;0;0;1;0;0;0;1;0;0;1;0;1;0;1;1;0;1;0;0;1;1;0;1;0;0;1;1;0;0;0;0;0;1;0;1;1;0;0;0;1;1;0;0;0;1;1;0;0;0;0;0;0;0;1;0;1;0;0;0;0;0;1;0;0;0;1;0;1;0;0;0;0;0;0;0;0;0;0;0;0;1;0;0;1;0;0;0;0;0;0;0;0;0;1;1;0;1;0;0;0;1;0;0;1;0;0;1;0;0;1;1;1;1;1;0;1;1;1;1;1;1;0;0;0;0;0;0;1;1;0;0;0;1;1;1;1;0;1;1;0;1;1;0;0;0;0;0;0;0;1;1;0;0;1;0;1;1;0;0;0;1;1;0;0;1;0;0;1;0;0;1
AA-143-2;AA-143;1;1;0;0;0;0;0;0;1;0;0;0;1;0;0;1;0;1;0;1;1;0;1;0;0;1;1;0;1;0;0;1;1;0;0;0;0;0;1;0;1;1;0;0;0;1;1;0;0;0;1;1;0;0;0;0;0;0;0;1;0;1;0;0;0;0;0;0;0;1;0;1;0;1;0;0;0;0;0;0;0;0;0;0;0;0;1;0;1;1;0;0;0;0;0;0;0;0;0;1;1;0;1;0;0;0;1;0;0;1;0;0;1;0;0;1;1;1;1;1;0;1;0;1;1;1;1;0;0;0;0;0;0;1;1;0;0;0;1;1;0;1;0;1;1;0;1;1;0;0;0;1;0;0;0;1;1;0;1;1;0;1;0;0;0;0;0;1;0;0;1;0;0;1;0;0;1
AA-143-3;AA-143;1;1;0;0;0;0;0;0;1;0;0;0;1;0;0;1;0;1;0;1;1;0;1;0;0;1;1;0;1;0;0;1;1;0;0;0;0;0;1;0;1;1;0;0;0;1;1;0;0;0;1;1;0;0;0;0;0;0;0;1;0;1;0;0;0;0;0;0;0;0;0;1;0;1;0;0;0;0;0;0;0;0;0;0;0;0;1;0;1;1;0;0;0;0;0;0;0;0;0;1;1;0;1;0;0;0;1;0;0;1;0;0;1;0;0;1;1;1;1;1;0;1;0;1;1;1;1;0;0;0;0;0;1;1;1;0;0;0;1;1;0;1;0;1;1;0;1;1;0;0;0;1;0;0;0;1;1;0;1;1;0;1;1;0;0;0;0;1;1;0;1;0;0;1;0;0;1
AA-143-4;AA-143;1;1;0;0;0;0;0;0;1;0;0;0;1;0;0;1;0;1;0;1;1;0;1;0;0;1;1;0;1;0;0;1;1;0;0;0;0;0;1;0;1;1;0;0;0;1;1;0;0;0;1;1;0;0;0;0;0;0;0;1;0;1;0;0;0;0;0;1;0;0;0;1;0;1;0;0;0;0;0;0;0;0;0;0;0;0;1;0;1;1;0;0;0;0;0;0;0;0;0;1;1;0;1;0;0;0;1;0;0;1;0;0;1;0;0;1;1;1;1;1;0;1;1;1;1;1;1;1;0;0;0;0;0;1;1;0;0;0;1;1;1;1;0;1;1;0;0;1;0;0;0;1;0;0;0;1;1;0;1;1;0;1;1;0;0;0;1;1;0;0;1;0;0;1;0;0;1
AA-143-5;AA-143;1;1;0;0;0;0;0;0;1;0;0;0;1;0;0;1;0;1;0;1;1;0;1;0;0;1;1;0;1;0;0;1;1;0;0;0;0;0;1;0;1;1;0;0;0;1;1;0;0;0;1;1;0;0;0;0;0;0;0;1;0;1;0;0;0;0;0;1;0;0;0;0;0;1;0;0;0;0;0;0;0;0;0;0;0;0;1;0;1;1;0;0;0;0;0;0;0;0;0;1;0;0;1;0;0;0;1;0;0;1;0;0;1;0;0;1;1;1;1;1;0;1;1;1;1;1;1;1;0;0;0;0;0;1;1;0;0;0;1;1;1;1;0;1;1;1;0;1;0;0;0;1;0;0;0;1;1;1;1;1;0;1;0;0;0;0;0;1;1;0;1;0;0;1;0;0;1
AA-145-1;AA-145;1;1;0;0;0;0;1;0;0;0;0;0;1;0;0;1;0;1;0;1;1;0;1;0;1;1;1;0;1;0;0;1;1;0;0;0;0;0;1;0;1;1;0;1;0;1;1;0;1;0;1;1;0;0;0;0;0;0;1;1;1;1;0;0;0;0;0;0;0;1;0;0;0;1;1;1;0;0;1;0;1;0;0;0;0;0;1;0;1;1;1;0;0;0;0;0;0;0;0;1;0;0;1;0;0;1;1;0;0;0;1;0;1;0;0;1;1;1;1;1;0;1;1;1;1;1;1;0;0;0;0;0;0;1;1;0;0;0;1;1;0;1;0;1;1;0;1;1;0;1;0;0;0;0;0;0;1;1;1;1;0;1;1;0;0;0;1;1;0;0;0;1;0;1;0;0;1
AA-145-2;AA-145;1;1;0;0;0;0;1;0;0;1;0;1;1;0;0;1;1;1;0;1;1;0;1;0;1;1;1;0;1;0;0;1;1;0;0;0;0;0;1;0;1;1;0;1;0;1;1;0;1;0;1;1;0;1;0;0;0;0;1;1;1;0;0;0;0;0;0;1;0;1;1;0;0;1;1;0;0;0;1;0;0;0;0;0;0;0;1;0;1;1;1;0;0;0;0;0;0;0;0;1;0;0;0;0;0;0;1;0;0;0;0;0;1;0;0;1;1;1;1;1;0;1;0;1;1;1;1;0;0;0;0;0;0;1;1;0;1;0;1;0;1;1;0;1;1;1;1;1;0;1;0;0;0;0;0;0;1;1;1;1;0;0;0;0;0;0;1;1;0;0;0;1;0;1;0;0;1
AA-145-3;AA-145;1;1;0;0;0;0;1;0;0;1;0;1;1;1;0;1;1;1;0;1;1;0;1;0;1;1;1;0;1;0;0;1;0;0;0;0;0;0;1;0;1;1;0;1;0;1;1;0;1;0;1;1;0;1;0;0;0;0;1;1;1;0;0;0;1;0;0;1;0;1;0;0;0;1;0;0;0;0;0;0;1;0;0;0;0;0;1;0;1;1;1;0;0;0;0;0;0;0;0;1;0;0;0;0;0;0;1;0;0;0;0;0;1;0;0;1;1;1;1;1;0;1;1;1;1;0;1;0;0;0;0;0;0;1;1;0;0;0;1;0;1;0;0;1;0;1;1;0;0;0;0;0;0;0;0;0;1;1;1;1;0;0;0;0;0;0;1;1;0;0;0;1;0;1;0;0;1
AA-145-4;AA-145;1;1;0;0;0;0;1;0;0;0;0;1;1;0;0;1;0;1;0;1;1;0;1;0;1;1;1;0;1;0;0;1;1;0;0;0;0;0;1;0;1;1;1;1;0;1;1;0;1;0;1;1;0;0;0;0;0;0;1;1;0;1;0;0;0;0;0;1;0;1;0;0;0;1;1;0;0;0;0;0;0;0;0;0;0;0;1;0;1;1;1;0;0;0;0;0;0;0;0;1;0;0;1;0;0;0;1;0;0;0;0;0;1;0;0;0;1;1;1;1;0;1;1;1;1;1;1;0;0;0;0;0;0;1;0;0;0;0;1;0;0;1;0;1;1;1;1;0;0;1;0;0;0;0;0;0;1;1;1;1;0;0;0;0;0;0;1;1;0;0;0;1;0;1;0;0;1
AA-145-5;AA-145;1;1;0;0;0;0;1;0;0;1;0;1;1;0;0;1;0;1;0;1;1;0;1;0;1;1;1;0;1;0;0;1;0;0;0;0;0;0;1;0;1;1;0;1;0;1;1;0;0;0;1;1;0;1;0;0;0;0;1;1;0;1;0;0;0;0;0;1;0;1;0;0;0;1;1;0;0;0;0;0;1;0;0;0;0;0;1;0;1;1;1;0;0;0;0;0;0;0;0;1;0;0;0;0;0;0;1;0;0;0;0;0;1;0;0;0;1;1;1;1;0;0;0;1;0;1;1;0;0;0;0;0;0;1;1;0;0;0;1;1;0;1;0;1;1;1;1;1;0;0;0;0;0;0;0;0;1;1;1;1;0;1;0;0;0;0;1;1;0;0;0;1;0;0;0;0;1
AA-146-1;AA-146;1;1;0;0;0;0;1;0;0;0;0;1;1;0;0;1;1;1;0;1;1;0;1;0;1;1;1;0;1;0;0;1;1;0;0;0;0;0;1;0;1;1;0;1;0;1;0;0;0;0;1;1;0;0;0;0;0;0;1;1;1;1;0;0;1;0;0;0;0;1;1;0;0;1;1;0;0;0;0;1;1;0;0;0;0;0;1;0;1;1;0;0;0;0;0;0;0;0;0;0;0;0;1;0;0;0;1;0;0;0;1;0;1;0;0;0;1;1;1;1;0;1;1;1;1;1;1;0;0;0;0;0;0;1;1;0;0;0;1;1;1;1;0;1;1;1;1;1;0;0;0;0;0;0;0;0;1;1;1;1;0;1;0;0;0;0;1;1;0;0;0;1;0;1;0;0;1
AA-146-2;AA-146;1;1;0;0;0;0;1;0;0;0;0;1;1;0;0;1;1;1;0;1;1;0;1;0;1;1;1;0;1;0;0;1;0;0;0;0;0;0;1;0;1;1;0;1;0;1;1;0;1;0;1;1;0;0;0;0;0;0;1;1;1;0;1;0;1;0;0;0;0;1;1;0;0;1;1;1;0;0;0;1;1;0;0;0;0;0;1;0;1;1;1;0;0;0;0;0;0;0;0;1;0;0;1;0;0;0;1;0;0;0;1;0;1;0;0;1;1;1;1;1;1;1;1;1;1;1;1;0;0;0;0;0;0;0;1;0;0;0;1;0;1;1;0;1;1;1;1;1;0;1;0;0;0;0;0;0;1;0;1;1;0;1;1;0;0;0;1;1;0;0;0;1;0;0;0;0;1
AA-146-3;AA-146;1;1;0;0;0;0;1;0;0;0;0;0;1;0;0;1;0;1;0;1;1;0;1;0;1;1;1;0;0;0;0;1;0;0;0;0;0;0;1;0;1;0;0;1;0;1;1;0;0;0;1;1;0;0;0;0;0;0;1;1;1;1;1;0;0;0;0;1;0;1;0;0;0;1;1;0;0;0;1;0;1;0;0;0;0;0;1;0;1;1;0;0;0;0;0;0;0;0;0;1;0;0;1;0;0;0;1;0;0;0;1;0;1;0;0;0;1;1;1;1;0;1;1;1;1;1;1;0;0;0;0;0;0;1;1;0;0;0;1;1;0;1;0;1;1;0;1;1;0;0;0;0;0;0;0;0;1;1;1;0;0;1;0;0;0;0;1;1;1;0;0;1;0;1;0;0;1
AA-146-4;AA-146;1;1;0;0;0;0;1;0;0;0;0;1;1;0;0;1;1;1;0;1;1;0;1;0;1;1;1;0;1;0;0;1;0;0;0;0;0;0;1;0;1;1;0;1;0;1;1;0;1;0;1;1;0;0;0;0;0;0;1;1;1;1;0;0;1;0;0;0;0;1;0;1;0;1;1;1;0;0;0;1;0;0;0;0;0;0;1;0;1;1;1;0;0;0;0;0;0;0;0;0;0;0;1;0;0;0;1;0;0;0;0;0;1;0;0;0;0;1;1;1;0;1;1;1;0;1;1;0;0;0;0;0;0;1;1;0;1;0;1;1;1;1;0;1;1;1;1;1;0;1;0;0;0;0;0;0;1;1;1;0;0;1;0;0;0;0;1;1;0;0;0;1;0;1;0;0;1
AA-146-5;AA-146;1;1;0;0;0;0;1;0;0;0;0;1;1;0;0;1;0;1;0;1;1;0;1;0;1;1;1;0;1;0;0;1;0;0;0;0;0;0;1;0;1;1;0;1;0;1;1;0;0;0;1;1;0;0;0;0;0;0;1;1;0;1;0;0;1;0;0;0;0;1;0;1;0;1;1;1;0;0;0;0;0;0;0;0;0;0;1;0;1;1;1;0;0;0;0;0;0;0;0;0;0;0;1;0;0;0;1;0;0;0;1;0;1;0;0;0;1;1;1;1;0;1;1;1;0;1;1;0;0;0;0;0;0;1;1;0;1;0;1;0;0;1;0;1;1;1;1;1;0;1;1;0;0;0;0;0;1;1;1;1;0;1;0;0;0;0;1;1;0;0;0;1;0;1;0;0;1
AA-150-1;AA-150;1;1;1;0;1;0;1;0;0;0;0;0;1;0;1;1;0;1;0;1;1;0;1;0;1;1;1;0;1;0;0;1;0;0;0;0;0;0;1;1;1;1;0;1;0;1;1;0;1;0;1;1;0;0;0;0;0;0;0;1;0;1;0;1;0;0;0;0;0;1;0;1;0;1;1;0;0;0;0;1;1;0;0;0;0;1;1;0;1;1;0;0;0;0;0;0;0;0;0;1;0;0;1;0;0;0;1;0;0;0;0;0;1;0;0;1;1;1;1;1;0;1;1;1;0;1;1;0;0;1;0;0;0;0;1;0;0;0;1;1;0;1;0;1;1;1;0;0;0;1;0;0;0;0;0;1;1;1;1;1;0;1;0;0;0;0;1;1;0;0;0;1;0;1;0;0;1
AA-150-2;AA-150;1;1;1;0;0;0;1;0;0;0;0;1;1;0;1;1;0;1;0;1;1;0;1;0;1;1;1;0;1;0;0;1;0;0;0;0;1;1;1;1;1;1;0;0;0;1;1;0;1;0;1;1;0;0;0;0;0;0;0;1;0;1;0;1;0;0;0;0;0;1;0;1;0;0;1;1;0;0;0;1;0;0;1;0;0;0;0;0;1;1;1;0;0;0;0;0;0;0;0;1;0;0;0;0;0;0;1;0;0;0;0;0;1;0;0;1;1;1;1;1;1;1;1;1;0;1;1;0;1;1;0;0;0;0;1;0;0;0;1;1;0;1;0;1;1;0;0;0;0;0;0;0;0;0;0;1;1;1;1;0;0;1;0;0;0;0;1;0;0;0;0;1;0;1;0;0;1
AA-150-3;AA-150;1;1;1;0;0;0;1;0;0;0;0;1;1;0;1;1;0;1;1;1;1;0;1;0;1;1;1;0;1;0;0;1;0;0;0;0;0;1;1;0;1;1;0;1;0;1;0;0;1;0;1;1;0;0;0;0;0;0;0;1;0;1;1;0;0;0;0;0;0;1;0;1;0;1;0;1;0;0;0;1;0;0;0;0;0;1;1;0;1;1;1;0;0;0;0;0;0;0;0;1;0;0;1;0;0;0;1;0;0;0;0;0;1;0;0;1;1;1;1;1;1;1;0;1;0;1;1;0;1;1;0;0;0;0;1;0;0;0;1;1;0;1;0;1;1;1;0;0;0;0;0;0;0;0;0;0;1;1;1;0;0;1;0;0;0;0;1;0;0;0;0;1;0;1;0;0;1
AA-150-4;AA-150;1;1;1;0;1;0;1;0;0;1;0;1;0;0;1;1;0;1;0;1;1;0;1;0;1;1;0;0;1;0;0;1;0;0;0;0;1;1;0;0;1;1;0;1;0;1;1;0;1;0;1;1;0;0;0;0;0;0;0;1;0;1;0;1;0;0;0;0;0;1;0;1;0;1;1;1;0;0;0;1;0;0;1;0;0;0;1;0;1;1;1;0;0;0;0;0;0;0;0;1;0;0;1;0;0;0;1;0;0;0;0;0;1;0;0;1;1;1;1;1;1;1;0;1;0;1;1;0;1;1;0;0;0;0;1;0;0;0;1;1;0;1;0;1;1;1;0;0;0;0;0;0;0;0;0;1;1;1;1;1;0;0;0;0;0;0;1;1;0;0;0;1;0;1;1;0;1
AA-150-5;AA-150;1;1;1;0;0;0;1;0;0;0;0;1;1;0;1;1;0;1;1;1;1;0;1;0;1;1;1;0;1;0;0;1;0;0;0;0;0;1;0;1;1;1;0;1;0;1;1;1;1;0;1;1;1;0;0;0;0;0;0;1;0;1;1;1;0;0;0;0;0;1;1;1;0;1;0;1;0;0;0;1;0;0;1;0;0;1;0;0;1;1;1;0;0;0;0;0;0;0;0;1;0;0;1;0;0;0;1;0;0;0;0;0;1;0;0;1;0;1;1;1;1;1;1;1;0;1;1;0;0;1;0;0;0;1;1;0;0;0;1;1;0;1;0;1;1;1;0;0;0;0;0;0;0;0;0;1;1;1;1;0;0;1;0;0;0;0;1;0;0;0;0;1;0;1;0;0;1
AA-151-1;AA-151;1;1;0;0;1;0;1;0;0;0;0;1;1;0;1;1;0;1;1;1;1;0;1;0;1;1;1;1;1;0;0;1;1;0;0;0;1;0;0;1;1;1;0;1;0;1;0;0;1;0;1;1;0;0;0;0;0;0;0;1;0;1;0;0;0;0;0;0;0;1;0;1;0;1;0;1;0;0;0;0;0;0;0;0;0;0;1;0;1;1;1;0;0;0;0;0;0;0;0;1;0;1;1;0;0;0;1;0;0;0;0;1;1;0;0;0;0;1;1;1;1;1;1;1;0;1;0;0;0;1;0;0;0;0;1;0;0;0;1;0;1;1;0;1;1;1;0;0;0;1;0;0;0;0;0;0;1;1;1;0;0;1;0;0;0;0;0;0;0;0;0;1;0;1;1;0;1
AA-151-2;AA-151;1;1;1;0;1;0;1;0;0;0;0;1;1;0;1;1;0;1;1;1;1;0;1;0;1;1;1;0;1;0;0;1;0;0;0;0;0;1;0;1;1;1;0;1;0;1;1;0;1;1;1;1;0;0;0;0;0;0;0;1;0;0;0;0;0;0;0;1;0;1;0;1;0;1;0;1;0;0;0;1;0;0;1;0;0;0;0;0;1;1;0;0;0;0;0;0;0;0;0;1;0;1;1;0;0;0;1;0;0;0;0;0;1;0;0;1;1;1;1;1;1;1;1;1;0;1;1;0;0;1;0;0;0;0;1;0;0;0;1;1;1;1;0;1;1;0;0;1;0;0;0;0;0;0;0;0;1;1;1;0;0;1;0;0;0;0;1;0;0;0;0;1;0;1;0;0;1
AA-151-3;AA-151;1;1;0;0;1;0;1;0;0;1;0;1;1;0;1;1;0;1;1;1;1;0;1;0;1;1;1;0;1;0;0;1;0;0;0;0;0;1;1;0;1;1;0;1;0;1;1;0;1;0;1;1;0;0;0;0;0;0;0;1;0;1;1;0;0;0;0;0;0;1;0;1;0;1;1;1;0;0;0;1;0;0;0;0;0;0;1;0;1;1;1;0;0;0;0;0;0;0;0;1;0;1;1;0;0;0;1;0;0;0;1;0;1;0;0;0;1;1;1;1;1;1;1;1;0;1;1;0;0;1;0;0;0;0;1;0;0;0;1;0;0;1;0;1;1;0;0;0;0;1;0;0;0;0;0;0;1;1;1;0;0;1;0;0;0;0;1;1;0;0;0;1;0;1;0;0;1
AA-151-4;AA-151;1;1;0;0;1;0;1;0;0;1;0;1;1;0;1;1;0;1;1;1;1;0;1;0;1;1;1;0;1;0;0;1;1;0;0;0;1;1;0;1;1;1;0;1;0;1;1;1;1;1;1;1;0;0;0;0;0;0;0;1;0;1;0;0;0;0;0;0;0;1;0;1;0;1;1;1;0;0;0;1;0;0;1;0;0;0;1;0;1;1;1;0;0;0;0;0;0;0;0;1;0;0;1;0;0;0;1;0;0;0;0;1;1;0;0;1;1;1;1;1;1;1;0;1;0;1;0;0;1;1;0;0;0;0;1;0;0;0;1;0;1;1;0;1;1;0;0;0;0;0;0;0;0;0;0;0;1;1;1;0;0;1;0;0;0;0;1;0;0;0;0;1;0;1;1;0;1
AA-151-5;AA-151;1;1;0;0;0;0;1;0;0;1;0;1;1;0;1;1;0;1;0;1;1;0;1;0;1;1;1;0;1;0;0;1;0;0;0;0;1;0;0;0;1;1;0;1;0;1;1;0;1;1;1;1;0;0;0;0;0;0;0;1;0;1;1;0;0;0;0;0;0;1;0;1;0;1;1;1;0;0;0;0;0;0;1;0;0;0;1;0;1;1;1;0;0;0;0;0;0;0;0;1;0;0;1;0;0;0;1;0;0;0;0;1;1;0;0;1;1;1;1;1;1;1;1;1;0;1;1;0;0;0;0;0;0;0;1;0;0;0;1;0;0;1;0;1;1;1;0;0;0;1;0;0;0;0;0;0;1;1;1;0;0;1;0;1;0;1;1;1;0;0;0;0;0;1;0;0;1
AA-152-1;AA-152;1;1;0;0;0;0;1;0;0;1;0;1;1;0;1;1;0;1;0;1;1;0;1;0;1;1;1;0;0;0;0;1;0;0;0;0;0;0;1;1;1;1;1;1;0;1;1;1;1;0;0;1;0;0;0;0;0;0;1;1;0;1;1;0;0;0;0;0;0;1;0;1;0;1;0;1;0;0;0;1;1;0;0;0;0;0;1;0;1;1;0;0;0;0;0;0;0;0;0;1;0;1;1;0;0;0;0;0;0;0;0;0;1;0;0;0;1;1;1;1;1;1;1;1;0;1;1;0;0;1;0;0;0;0;1;0;0;0;1;0;0;1;0;1;1;0;0;1;0;0;0;0;0;0;0;0;1;1;1;1;0;1;0;0;0;0;1;1;0;0;0;1;0;1;1;0;1
AA-152-2;AA-152;1;1;0;0;0;0;1;0;0;0;0;1;0;0;1;1;0;1;0;1;1;0;1;0;1;1;1;0;1;0;0;1;0;0;0;0;1;0;0;1;1;1;0;1;0;1;1;1;1;0;1;1;1;0;0;0;0;0;0;1;0;1;1;0;0;0;1;0;0;1;0;1;0;1;1;1;0;0;0;1;0;0;1;0;0;0;1;0;1;1;0;0;0;0;0;0;0;0;0;1;0;0;1;0;0;0;1;0;0;0;0;0;1;0;0;0;0;1;1;1;1;1;1;1;0;1;1;0;0;1;0;0;0;0;1;0;0;0;1;0;1;1;0;1;1;1;0;1;0;0;0;0;0;0;0;0;1;1;1;0;0;1;0;0;0;0;1;1;0;0;0;1;0;1;0;0;1
AA-152-3;AA-152;1;1;0;0;0;0;1;0;0;1;0;1;1;0;1;1;0;1;0;1;1;0;1;0;1;1;1;0;1;0;0;1;0;0;0;0;0;0;0;1;1;1;1;0;0;1;1;0;1;0;1;1;0;0;0;0;0;0;0;1;0;1;1;0;0;0;0;0;0;1;0;1;0;1;1;1;0;0;0;1;0;0;1;0;0;0;1;0;1;1;1;0;0;0;0;0;0;0;0;1;0;0;1;0;1;0;1;0;0;0;0;0;1;0;0;1;1;1;1;1;1;1;1;1;0;1;1;0;0;0;0;0;0;0;1;0;0;0;1;0;0;1;0;1;1;1;0;0;0;0;0;0;0;0;0;1;1;1;1;0;0;1;0;0;0;0;1;1;0;0;0;1;0;1;0;0;0
AA-152-4;AA-152;1;1;0;0;0;0;1;0;0;1;0;0;0;0;1;1;0;1;0;1;1;0;1;0;1;1;1;0;1;0;0;1;0;0;0;0;0;0;1;1;1;1;1;1;0;1;1;1;1;0;0;1;0;0;0;0;0;1;1;1;0;1;1;0;0;0;0;0;0;1;0;1;0;1;0;1;0;0;0;1;1;0;0;0;0;0;1;0;1;1;1;0;0;0;0;0;0;0;0;1;0;1;1;0;1;0;1;0;0;0;0;0;1;0;0;0;1;1;1;1;1;1;1;1;0;1;1;0;0;0;0;0;0;0;1;0;0;0;1;0;0;1;0;1;1;0;0;1;0;0;0;0;0;0;0;0;1;1;1;0;0;1;0;0;0;0;1;1;0;0;0;1;0;1;1;0;1
AA-152-5;AA-152;1;1;0;0;0;0;1;0;0;1;0;1;1;0;1;1;0;1;0;1;1;0;1;0;1;1;1;0;1;0;0;1;0;0;0;0;0;0;1;1;1;1;1;1;0;1;1;1;1;0;1;1;0;0;0;0;0;0;0;1;0;1;1;1;0;0;0;0;0;1;0;1;0;1;0;1;0;0;0;1;0;0;0;0;0;0;1;0;0;1;1;0;0;0;0;0;0;0;0;1;0;1;1;0;1;0;1;0;0;0;0;0;1;0;0;1;1;1;0;1;1;1;1;1;0;1;1;0;0;0;0;0;0;0;1;0;0;0;1;1;0;1;0;1;1;1;0;1;0;0;0;0;0;0;0;0;1;1;1;0;0;1;0;0;0;0;1;1;0;0;0;1;0;1;0;0;0
AA-155-1;AA-155;1;1;0;0;0;0;1;0;0;0;0;1;1;0;1;1;0;1;0;1;1;0;1;0;1;0;1;0;1;0;0;1;0;0;0;0;0;0;0;1;1;1;0;1;0;1;1;1;1;0;1;1;0;0;0;0;0;1;0;1;0;1;1;0;0;0;0;0;0;1;0;1;0;1;0;0;0;0;0;1;0;0;1;0;0;0;1;0;0;1;1;0;0;0;0;0;0;0;0;0;0;0;1;0;0;0;1;0;0;0;0;0;1;0;0;0;0;1;1;1;0;1;1;1;0;1;1;0;0;1;0;0;0;0;1;0;0;0;1;0;1;1;0;1;1;0;0;0;0;0;0;0;0;0;0;0;1;1;1;0;0;1;0;0;0;0;1;1;0;0;0;1;0;1;0;0;1
AA-155-2;AA-155;1;1;0;0;0;0;1;0;0;0;0;1;0;0;1;1;0;1;0;1;1;0;1;0;1;1;1;0;1;0;0;1;0;0;0;0;0;0;0;1;1;1;1;1;0;1;1;1;1;0;1;1;0;0;0;0;0;0;0;1;0;1;0;0;0;0;0;1;0;1;0;1;0;1;1;1;0;0;0;0;0;0;1;0;0;0;1;0;0;1;1;0;0;0;0;0;0;0;0;0;0;0;1;0;0;0;1;0;0;0;0;0;1;0;0;1;0;1;0;1;0;1;1;1;1;1;1;0;0;1;0;0;0;0;1;0;0;0;1;0;0;1;0;1;1;1;0;0;0;0;0;0;0;0;0;0;1;1;1;0;0;1;0;0;0;0;1;1;1;0;0;0;0;1;0;0;1
AA-155-3;AA-155;1;1;0;0;0;0;1;0;0;0;0;0;0;0;1;1;0;1;0;1;1;0;1;0;1;1;1;0;1;0;0;1;0;0;0;0;0;0;0;0;1;1;0;1;0;1;1;1;1;0;1;1;0;0;0;0;0;0;0;1;0;1;1;0;0;0;0;1;0;1;0;1;0;1;1;1;0;0;0;0;0;0;1;0;0;0;1;0;1;1;1;0;0;0;0;0;0;0;0;1;0;1;1;0;0;0;1;0;0;0;0;0;1;0;0;1;0;1;1;1;1;1;1;1;1;1;1;0;1;1;0;0;0;0;1;0;0;0;1;0;0;1;0;1;1;1;0;0;0;0;0;0;0;0;0;0;1;1;1;0;0;0;0;0;0;0;1;1;1;0;0;0;0;1;0;0;1
AA-155-4;AA-155;1;1;0;0;0;0;1;0;0;0;0;0;1;0;1;1;0;1;0;1;1;0;1;0;1;1;1;0;1;0;0;1;0;0;0;0;0;0;1;0;1;1;0;0;0;1;1;1;1;0;1;1;0;0;0;0;0;0;0;1;0;1;1;0;0;0;0;0;0;1;0;1;0;1;0;1;0;0;0;0;0;0;1;0;0;0;1;0;1;1;1;0;0;0;0;0;0;0;0;1;0;0;1;0;0;0;1;0;0;0;0;0;1;0;0;1;0;1;1;1;1;1;1;1;0;1;1;0;0;1;0;0;0;0;1;0;0;0;1;0;0;1;0;1;1;1;0;0;0;0;0;0;0;0;0;0;1;1;1;0;0;1;0;0;0;0;1;1;1;0;0;1;0;1;0;0;1
AA-155-5;AA-155;1;1;0;0;0;0;1;0;0;0;0;0;1;0;1;1;0;1;0;1;1;0;1;0;1;1;1;0;1;0;0;1;0;0;0;0;0;0;1;0;1;1;1;1;0;1;1;1;1;0;1;1;0;0;0;0;0;0;0;1;0;1;1;0;0;0;0;1;0;1;0;1;0;1;1;0;0;0;0;0;0;0;1;0;0;0;1;0;1;1;1;0;0;0;0;0;0;0;0;1;0;1;1;0;0;0;1;0;1;0;0;0;1;0;0;1;1;0;0;1;1;1;1;1;1;1;1;0;0;1;0;0;0;1;1;0;0;0;1;1;0;1;0;1;1;1;0;1;0;0;0;0;0;0;0;0;1;1;1;0;0;1;0;0;0;0;1;1;1;0;0;1;0;1;0;1;1
AA-156-1;AA-156;1;1;0;0;0;0;1;0;0;1;0;1;1;0;1;1;0;1;0;1;1;0;1;0;1;1;1;0;1;0;0;1;1;0;0;0;0;0;1;1;1;0;0;1;0;1;1;1;1;1;1;1;0;0;0;0;0;0;1;1;0;1;1;0;0;0;0;1;0;1;1;1;0;1;0;1;0;0;0;1;0;0;1;0;0;0;1;0;1;1;1;0;0;0;0;0;1;0;0;1;0;0;0;0;0;0;1;0;0;0;1;0;1;0;0;0;1;1;1;1;1;1;1;1;0;1;1;0;1;0;0;0;0;0;1;0;0;0;1;0;0;1;0;1;1;1;0;1;0;0;0;0;0;0;0;0;1;1;1;0;0;1;1;0;0;0;1;1;0;0;0;1;0;1;1;0;1
AA-156-2;AA-156;1;1;0;1;0;0;1;0;0;0;0;1;1;0;1;1;0;1;0;1;1;0;1;0;1;1;1;0;1;0;0;1;0;0;0;0;0;0;1;0;1;1;1;1;0;1;1;1;1;1;1;1;0;0;0;0;0;1;1;1;0;1;0;0;0;0;0;0;0;1;1;1;0;1;1;1;0;0;0;1;0;0;1;0;0;0;1;0;0;1;1;0;0;0;0;0;0;0;0;1;0;1;1;0;1;0;1;0;0;0;0;0;1;0;0;0;1;1;1;1;1;1;1;1;0;1;0;0;0;0;0;0;0;0;1;0;0;0;1;0;1;1;0;1;1;1;0;0;0;1;0;0;0;0;0;0;1;1;1;0;0;1;0;0;0;0;1;1;1;0;0;1;0;1;0;0;1
AA-156-3;AA-156;1;1;0;0;0;0;1;0;0;0;0;1;0;0;1;1;0;1;0;1;1;0;1;0;1;1;1;0;1;0;0;1;0;0;0;0;0;0;1;1;1;1;1;1;0;1;1;1;1;0;1;1;0;0;0;0;0;0;0;1;0;1;1;0;0;0;0;1;0;1;0;1;0;1;0;1;0;0;0;1;0;0;1;0;0;0;1;0;1;1;1;0;0;0;0;0;0;0;0;1;0;1;0;0;0;0;1;0;0;0;1;0;1;0;0;0;0;1;1;1;1;1;1;1;0;1;1;0;1;0;0;0;0;0;1;0;0;0;1;0;0;1;0;1;1;1;0;1;0;0;0;0;0;0;0;0;1;1;1;0;0;1;0;0;0;0;1;1;1;0;0;0;0;1;0;0;1
AA-156-4;AA-156;1;1;0;0;0;0;1;0;0;0;0;1;1;0;1;1;0;1;0;1;1;0;1;0;1;1;1;0;1;0;0;1;0;0;0;0;0;0;1;0;1;1;1;1;0;1;1;1;1;1;1;1;0;0;0;0;0;1;1;1;0;1;1;0;0;0;1;0;0;1;0;1;0;1;1;1;0;0;0;1;0;0;0;0;0;0;1;0;1;1;1;0;0;0;0;0;0;0;0;1;0;1;1;0;0;0;1;0;0;0;0;0;1;0;0;1;0;1;1;1;1;1;1;1;0;1;1;0;0;0;0;0;0;0;1;0;0;0;1;0;0;1;0;1;1;1;0;0;0;0;0;0;0;0;0;0;1;1;1;0;0;1;0;0;0;0;1;1;1;0;0;1;0;1;0;0;1
AA-156-5;AA-156;1;1;0;0;0;1;1;0;0;0;0;1;1;0;1;1;0;1;0;1;1;0;1;0;1;1;1;0;1;0;0;1;0;0;0;0;0;0;0;0;1;1;0;1;0;1;1;1;1;0;1;1;0;0;0;0;0;0;1;1;0;1;1;0;0;0;0;1;0;1;0;1;0;1;0;1;0;0;0;1;0;0;1;0;0;0;1;1;0;1;0;1;0;0;0;0;0;0;0;1;0;0;1;0;0;0;1;0;0;0;0;0;1;0;0;1;1;1;1;1;1;1;1;1;0;1;0;1;0;0;0;0;0;0;1;0;0;0;1;1;0;1;0;1;1;1;1;1;0;0;0;0;0;0;0;0;1;1;1;0;0;1;0;0;0;0;1;1;1;0;0;1;0;1;1;0;0
AA-21-1;AA-21;1;1;0;0;0;0;1;0;0;0;0;1;1;0;1;1;0;1;0;1;1;0;1;0;1;1;1;0;1;0;0;1;0;0;0;0;0;0;0;0;1;1;0;1;0;1;1;1;1;0;1;1;0;0;0;0;0;0;1;1;0;1;1;0;0;0;1;1;0;1;0;1;0;1;1;1;0;0;0;1;0;0;0;0;0;0;1;0;1;1;0;1;0;0;0;0;0;0;0;1;0;0;1;0;0;0;1;0;0;0;1;0;1;0;0;0;1;1;1;1;1;1;1;1;0;1;0;0;0;1;0;0;0;1;1;0;0;0;1;1;0;1;0;1;1;0;0;0;1;0;0;0;0;0;0;0;1;1;1;0;0;1;0;0;0;0;1;1;0;0;0;1;0;1;0;0;1
AA-21-2;AA-21;1;1;0;0;0;0;1;0;0;0;0;1;1;0;1;1;0;1;0;1;1;0;1;0;1;1;1;0;1;0;0;1;0;0;0;0;0;0;1;0;1;1;0;1;0;1;1;0;1;0;1;1;0;0;0;0;0;0;1;1;0;1;0;0;0;0;0;1;0;1;0;1;0;1;0;1;0;0;0;1;0;0;1;0;0;0;1;0;1;1;1;0;0;0;0;0;0;0;0;1;0;0;1;0;0;0;1;0;0;0;0;0;1;0;0;1;1;1;1;1;1;1;1;1;0;1;1;0;0;1;0;0;1;1;1;0;0;0;1;1;0;1;0;1;1;0;0;1;0;0;0;0;0;0;0;1;1;1;1;0;0;1;0;1;0;0;1;1;0;0;0;1;0;1;0;0;1
AA-21-3;AA-21;1;1;0;0;0;0;1;0;0;0;0;1;1;0;1;1;0;1;0;1;1;0;1;0;1;1;1;0;1;0;0;1;1;0;0;0;0;0;0;1;1;1;0;1;0;1;1;1;1;0;1;1;0;0;0;0;0;0;0;1;0;1;0;0;0;0;0;1;0;1;0;1;0;1;1;1;0;0;0;1;1;0;0;0;0;0;1;0;1;1;0;1;0;0;0;0;0;0;0;1;0;1;1;0;0;0;1;0;0;0;0;0;1;0;0;1;1;1;1;1;1;1;1;1;0;1;1;0;0;1;0;0;1;0;1;0;0;0;1;0;0;1;0;1;1;0;0;0;0;0;0;0;0;0;0;0;1;1;1;0;0;1;0;0;0;0;1;1;1;0;0;0;0;1;0;0;1
AA-21-4;AA-21;1;1;0;0;0;0;1;0;0;0;0;1;0;0;1;1;0;1;0;1;1;0;1;0;1;1;1;0;1;0;0;1;0;0;0;0;0;0;0;0;1;1;0;1;0;1;1;0;1;0;1;1;0;0;0;0;0;0;0;1;1;1;1;0;0;0;0;1;0;1;0;1;0;1;1;1;0;0;0;1;1;0;0;0;0;0;1;0;1;1;1;0;0;0;0;0;0;0;0;1;0;1;1;0;0;0;1;0;0;0;0;0;1;0;0;1;1;1;1;1;1;1;1;1;0;1;1;0;0;1;0;0;1;1;1;0;0;0;1;0;0;1;0;1;1;0;0;0;0;0;0;0;0;0;0;0;1;1;1;0;0;1;0;0;0;0;1;1;0;0;0;1;0;1;0;0;1
AA-21-5;AA-21;1;1;0;0;0;0;1;0;0;0;0;1;1;0;1;1;0;1;0;1;1;0;1;0;1;1;1;0;1;0;0;1;0;0;0;0;0;0;1;0;1;1;1;1;0;1;1;0;1;0;1;1;0;0;0;0;0;0;0;1;0;1;1;0;0;0;0;1;1;1;0;1;0;1;0;1;0;0;0;1;0;0;0;0;0;0;1;0;1;1;1;1;0;0;0;0;0;0;0;1;0;0;1;0;0;0;1;0;0;0;0;0;1;0;0;1;1;1;1;1;1;1;1;1;0;1;0;0;0;0;0;0;0;1;1;0;0;0;1;1;0;1;0;1;1;0;0;1;0;1;0;0;0;0;0;0;0;1;1;0;0;1;0;0;0;0;1;1;1;0;0;0;0;1;0;0;1
AA-52-1;AA-52;1;1;0;0;1;0;0;0;0;0;0;0;1;0;1;1;0;1;1;1;1;0;1;0;1;1;0;0;1;1;0;1;0;0;0;0;1;0;0;0;1;1;0;1;0;1;1;1;1;0;1;1;0;0;1;0;0;0;0;1;0;1;1;1;0;0;0;0;1;1;0;1;0;1;1;1;0;0;0;0;0;0;0;0;0;0;1;1;1;1;0;0;0;0;0;0;0;0;0;1;0;1;1;0;0;0;1;0;0;0;0;0;1;0;0;1;0;1;1;1;0;1;1;1;0;1;1;0;0;1;0;0;0;1;1;0;0;0;1;1;1;1;0;1;1;0;0;1;0;1;0;0;0;0;0;0;1;1;1;0;0;1;1;0;0;0;1;1;0;0;0;1;0;1;0;0;1
AA-52-2;AA-52;1;1;0;0;0;0;1;0;0;0;0;0;1;1;1;1;0;1;1;1;1;0;1;0;1;1;1;0;1;0;0;1;0;0;0;0;0;0;1;0;1;1;0;1;0;1;0;1;1;0;1;1;0;0;1;0;0;0;0;1;0;1;0;1;0;0;0;0;1;1;0;1;0;1;0;1;0;0;0;1;0;0;0;0;0;0;1;0;1;1;1;0;0;0;0;0;0;0;0;1;0;0;0;0;0;0;1;0;0;0;0;0;1;0;0;0;0;1;1;1;0;1;1;1;0;1;1;0;0;1;0;0;0;1;1;0;0;0;1;1;1;1;0;1;1;0;0;0;0;1;0;0;0;0;0;0;1;1;1;1;0;1;0;0;0;0;1;1;0;0;0;1;0;1;0;0;1
AA-52-3;AA-52;1;1;0;0;1;0;1;0;0;0;0;0;1;0;1;1;0;1;1;1;1;0;1;0;1;1;1;0;1;0;0;1;0;0;0;0;0;0;0;0;1;1;0;1;0;1;0;1;1;0;1;1;0;0;1;0;0;0;0;1;0;1;0;1;0;0;0;0;1;1;0;1;0;1;0;1;0;0;0;1;0;0;1;0;0;0;1;1;1;1;1;0;0;0;0;0;0;0;0;1;0;0;0;0;0;0;1;0;0;0;1;0;1;0;0;1;0;1;1;1;1;1;1;1;0;1;1;0;0;1;0;0;0;1;1;0;0;0;1;1;1;1;0;1;1;0;0;0;0;1;0;0;0;0;0;0;1;1;1;0;0;1;0;0;0;0;1;1;0;0;0;1;0;1;0;0;1
AA-52-4;AA-52;1;1;0;0;0;0;1;0;0;0;0;0;1;1;1;1;0;1;1;1;1;0;1;0;1;1;1;0;1;0;0;1;0;0;0;0;0;0;1;0;1;1;0;1;0;1;0;1;1;0;1;1;0;0;1;0;0;0;0;1;0;1;1;1;0;0;0;0;1;1;0;1;0;1;0;1;0;0;0;1;0;0;1;0;0;0;1;0;1;1;0;0;0;0;0;0;0;0;0;1;0;0;1;0;0;0;1;0;0;0;1;1;1;0;0;1;0;1;1;1;1;1;0;1;0;1;1;0;0;1;0;0;0;1;1;0;0;0;1;1;1;1;0;1;1;0;0;1;0;1;0;0;0;0;0;0;1;1;1;0;0;1;0;0;0;0;1;1;0;0;0;1;0;1;0;0;0
AA-52-5;AA-52;1;1;0;0;0;0;1;0;0;1;0;0;1;0;1;1;0;1;0;1;1;0;1;0;1;1;1;0;1;0;0;1;0;0;0;0;0;1;1;0;1;1;0;0;0;1;1;1;1;0;1;1;0;1;1;0;0;1;0;1;0;1;1;1;0;0;0;0;1;1;1;1;0;1;1;1;0;0;0;1;0;0;1;0;0;0;1;1;1;1;0;0;0;0;0;0;0;0;0;1;0;0;1;0;0;0;1;0;0;0;0;0;1;0;0;1;0;1;1;1;1;1;0;1;0;1;1;0;0;1;0;0;0;1;1;0;0;0;1;1;1;1;0;1;1;1;0;0;0;0;0;0;0;0;0;0;1;1;1;0;0;1;0;0;0;0;1;1;0;0;0;1;0;1;0;0;1
AA-54-1;AA-54;1;1;0;0;0;0;1;0;0;0;0;0;1;0;1;1;0;1;1;1;1;0;1;0;1;1;0;0;1;0;0;1;0;0;0;0;0;0;1;0;1;1;0;1;0;0;1;0;1;0;1;1;0;0;0;0;0;0;0;1;0;1;1;1;0;0;0;0;0;1;1;0;0;1;0;1;0;0;0;1;0;0;0;0;0;0;1;0;1;1;1;0;0;0;0;0;0;0;0;1;0;0;0;0;0;0;1;0;0;0;0;1;1;0;0;1;1;1;1;1;0;1;1;1;0;1;1;0;0;1;0;0;0;1;1;0;0;0;1;0;1;1;0;1;1;1;0;1;0;1;0;0;0;0;0;0;1;1;1;0;0;1;0;0;0;0;1;1;0;0;0;1;0;0;0;0;1
AA-54-2;AA-54;1;1;0;0;0;0;1;0;0;0;0;0;1;0;1;1;0;1;1;1;0;0;1;0;1;1;0;0;1;0;0;1;0;0;0;0;0;1;0;0;1;1;0;1;0;0;0;0;1;0;1;1;0;0;0;0;0;0;0;1;0;1;1;1;0;0;0;0;0;1;0;0;0;1;0;1;0;0;0;1;0;0;0;0;0;0;1;0;1;1;1;0;0;0;0;0;0;0;0;1;0;0;0;0;0;0;1;0;0;0;0;1;1;0;0;1;1;1;1;1;0;1;1;1;0;1;0;0;0;1;0;0;1;0;1;0;0;0;1;1;0;1;0;1;1;1;0;0;0;0;0;0;0;0;0;0;1;1;1;0;0;1;0;0;0;0;1;1;0;0;0;1;0;1;0;0;1
AA-54-3;AA-54;1;1;0;0;0;0;1;0;0;0;0;0;1;0;1;1;0;1;1;1;1;0;1;0;1;1;0;0;1;0;0;1;0;0;0;0;0;0;0;0;1;0;0;1;0;1;1;1;1;0;1;1;0;0;0;0;0;0;0;1;0;1;1;1;0;0;0;0;0;1;0;1;0;1;0;1;0;0;0;1;0;0;0;0;0;0;1;0;1;1;1;0;0;0;0;0;0;0;0;1;0;0;0;0;0;0;1;0;0;0;0;0;1;0;0;1;1;1;1;1;0;1;1;1;0;1;0;0;0;1;0;0;0;1;1;0;0;0;1;1;0;1;0;1;1;1;0;1;0;1;0;0;0;0;0;0;1;1;1;0;0;1;0;1;0;0;1;1;0;0;0;1;0;1;0;0;1
AA-54-4;AA-54;1;1;0;0;1;0;1;0;0;0;0;0;1;0;1;1;0;1;1;1;0;0;1;0;1;1;1;0;1;0;0;1;0;0;0;0;0;1;1;0;1;0;0;1;0;1;0;0;1;0;1;1;0;0;0;0;0;0;0;1;0;1;1;0;0;0;0;0;0;1;0;1;0;1;0;1;0;0;0;1;0;0;0;0;0;0;1;0;1;1;1;0;0;0;0;0;0;0;0;1;0;0;0;0;0;0;1;0;0;0;0;1;1;0;0;1;1;1;1;1;1;1;1;1;0;1;0;0;0;1;0;0;0;1;1;0;0;0;1;0;1;1;0;1;1;1;0;0;0;1;0;0;0;0;0;0;1;1;1;0;0;1;0;0;0;0;1;1;0;0;0;1;0;1;0;0;1
AA-54-5;AA-54;1;1;0;0;0;0;1;0;0;0;0;0;1;0;1;1;0;1;1;1;0;0;1;0;1;1;1;0;1;0;0;1;0;0;0;0;0;1;1;0;1;1;0;1;0;1;0;0;1;0;1;1;0;0;0;0;0;0;0;1;0;1;1;1;0;0;0;0;1;1;1;1;0;0;0;1;0;0;1;1;0;0;0;0;0;0;1;0;1;1;1;0;0;0;0;0;0;0;0;1;0;0;0;0;0;0;1;0;0;0;0;1;1;0;0;1;1;1;1;1;0;1;1;1;0;1;1;0;0;1;0;0;0;1;1;0;0;0;1;1;0;1;0;1;1;0;0;1;0;0;0;0;0;0;0;0;1;1;1;0;0;1;0;1;0;0;1;1;0;0;0;1;0;0;0;0;0
AA-57-1;AA-57;1;1;0;0;0;0;1;0;0;0;0;0;1;0;1;1;0;1;0;1;1;0;1;0;1;1;1;0;1;0;0;1;0;0;0;0;0;0;0;0;1;1;0;0;0;1;0;0;1;1;1;1;0;0;0;0;0;0;0;1;0;1;1;0;0;0;0;0;1;1;0;0;0;1;0;1;0;0;0;1;0;0;0;0;0;0;1;0;1;1;1;0;0;0;0;0;0;0;0;0;0;0;0;0;0;0;1;0;0;0;0;0;1;0;0;1;0;1;1;1;1;1;1;1;0;1;1;0;0;1;0;0;0;1;1;0;0;0;1;1;0;1;0;1;1;1;0;1;0;0;0;0;0;0;0;0;1;1;1;0;0;1;0;1;0;0;1;1;0;0;0;1;0;0;0;0;0
AA-57-2;AA-57;1;1;1;0;0;0;1;0;0;0;0;0;1;0;1;1;0;1;0;1;1;0;1;0;1;1;0;0;1;0;0;1;0;0;0;0;0;0;0;0;1;1;0;0;0;1;0;1;1;1;1;1;0;0;0;0;0;0;0;1;0;1;1;1;0;0;0;0;0;1;0;0;0;1;1;1;0;0;1;1;0;0;1;0;0;0;0;0;1;1;1;0;0;0;0;0;0;0;0;1;0;0;0;0;0;0;1;0;0;0;0;0;1;0;0;1;0;1;1;1;1;1;0;1;0;1;1;0;0;1;0;0;1;1;1;0;0;0;1;1;0;1;0;1;1;0;0;1;0;0;0;0;0;0;0;0;1;1;1;0;0;0;0;1;0;0;1;1;0;0;0;1;0;1;0;0;1
AA-57-3;AA-57;1;1;1;0;0;0;1;0;0;0;0;0;1;0;1;1;0;1;1;1;1;0;1;0;1;1;0;0;1;0;0;1;0;0;0;0;0;0;1;0;1;1;0;0;0;1;0;0;1;1;1;1;0;0;0;0;0;0;0;1;0;1;1;1;0;0;0;0;1;1;0;0;0;1;0;1;0;0;0;1;0;0;1;0;0;0;1;0;1;1;1;0;0;0;0;0;0;0;0;1;0;0;0;0;0;0;1;0;0;0;1;0;1;0;0;1;0;1;1;1;1;1;1;1;0;1;1;0;0;1;0;0;1;1;1;0;0;0;1;1;0;1;0;1;1;1;0;1;0;0;0;0;0;0;0;0;1;1;1;0;0;1;1;1;0;0;1;1;0;0;0;1;0;1;0;0;1
AA-57-4;AA-57;1;1;0;0;0;0;1;0;0;0;0;0;1;0;1;1;0;1;0;1;1;0;1;0;1;1;1;0;1;0;0;1;0;0;0;0;0;0;0;0;1;1;0;1;0;1;0;0;1;0;1;1;0;0;0;0;0;0;0;1;0;1;1;0;0;0;0;0;1;1;0;0;0;1;0;1;0;0;0;1;0;0;1;0;0;0;0;0;1;1;0;0;0;0;0;0;0;0;0;0;0;0;0;0;0;0;1;0;0;0;1;0;1;0;0;1;0;1;1;1;1;1;1;1;0;0;0;0;0;1;0;0;0;0;1;0;0;0;1;1;0;1;0;1;1;1;0;1;0;1;0;0;0;0;0;0;1;1;1;0;0;0;0;0;0;0;1;1;0;0;0;1;0;1;0;0;0
AA-57-5;AA-57;1;1;0;0;0;0;1;0;0;0;0;0;1;0;1;1;0;1;1;1;0;0;1;0;1;1;1;0;1;0;0;1;0;0;0;0;0;1;1;0;1;1;0;1;0;1;0;0;1;1;1;1;0;0;0;0;0;0;0;1;0;1;1;0;0;0;0;0;1;1;0;1;0;1;1;1;0;0;0;1;0;0;1;0;0;0;0;0;1;1;1;0;0;0;0;0;0;0;0;0;0;0;0;0;0;0;1;0;0;0;0;0;1;0;0;1;0;1;1;1;1;1;0;1;0;1;1;0;0;1;0;0;0;1;1;0;0;0;1;1;0;1;0;1;1;1;0;1;0;0;0;0;0;0;0;0;1;1;1;0;0;1;0;0;0;1;1;1;0;0;0;1;0;1;0;0;1
AA-59-1;AA-59;1;1;0;0;0;0;1;0;0;0;0;0;1;1;1;1;0;1;1;1;1;0;1;0;1;1;1;0;1;0;0;1;0;0;0;0;0;0;1;0;1;1;0;1;0;1;1;0;1;0;1;1;0;0;0;0;0;0;0;1;0;1;1;0;0;0;0;0;0;1;0;1;0;1;0;1;0;0;0;1;0;0;1;0;0;0;1;0;1;1;0;1;0;0;0;0;0;0;0;1;0;0;0;0;0;0;1;0;0;0;1;0;1;0;0;0;0;1;1;1;1;1;1;1;0;0;1;0;0;0;0;0;0;0;1;0;0;0;1;1;0;1;1;1;1;1;0;1;0;0;0;0;0;0;0;1;1;1;1;0;0;1;0;0;0;0;0;1;1;0;0;1;0;1;0;0;1
AA-59-2;AA-59;1;1;0;0;0;0;1;0;0;0;0;1;1;1;1;1;0;1;0;1;1;0;1;0;1;1;1;0;1;0;0;1;0;0;0;0;1;0;1;0;1;0;0;1;0;1;1;0;1;0;1;1;0;0;0;0;0;0;0;1;0;1;0;0;0;0;0;0;0;1;0;1;0;1;0;1;0;0;0;1;0;0;1;0;0;0;1;0;1;1;1;0;0;0;0;0;0;0;0;1;0;0;0;0;0;0;1;0;0;0;0;0;1;0;0;1;1;1;1;1;1;1;1;1;0;1;1;0;0;0;0;0;0;1;1;0;0;0;1;1;0;1;0;1;1;1;0;1;0;1;0;0;0;0;0;1;1;1;1;0;0;1;0;1;0;0;1;1;0;0;0;1;0;1;0;0;1
AA-59-3;AA-59;1;1;0;0;0;0;1;0;0;0;0;1;1;1;0;1;0;1;0;1;0;0;1;0;1;1;1;0;1;0;0;1;0;0;0;0;1;0;1;0;1;1;0;1;0;1;1;0;1;0;1;1;0;0;0;0;0;0;0;1;0;1;0;0;0;0;0;0;0;1;0;1;0;1;0;1;0;0;0;1;0;0;0;0;0;0;1;0;1;1;1;0;0;0;0;0;0;0;0;1;0;1;0;0;0;0;1;0;0;0;0;0;1;0;0;1;0;1;1;1;1;1;1;1;0;1;1;0;0;0;0;0;0;1;1;0;0;0;1;1;1;1;1;1;1;1;0;1;0;0;0;0;0;0;0;0;1;1;1;0;0;1;0;0;0;0;1;1;0;0;0;1;0;1;0;0;1
AA-59-4;AA-59;1;1;0;0;0;0;1;0;0;0;0;1;1;1;1;1;0;1;1;1;1;0;1;0;0;1;1;0;1;1;0;1;0;0;0;0;1;0;1;0;1;0;0;1;0;1;1;1;1;0;1;1;0;0;0;0;0;0;0;1;0;1;0;0;0;0;0;0;0;1;0;1;0;1;0;1;0;0;0;1;0;0;0;0;0;0;1;0;1;1;1;0;0;0;0;0;0;0;0;1;0;0;1;0;0;0;1;0;0;0;0;0;1;0;0;1;0;1;1;1;1;1;1;1;0;1;1;0;0;0;0;0;0;1;1;0;0;0;1;1;1;1;1;1;1;0;0;1;0;0;0;0;0;0;0;0;1;1;1;0;0;1;0;0;0;0;1;1;0;0;0;0;0;1;0;0;1
AA-59-5;AA-59;1;1;0;0;0;0;1;0;0;0;0;1;1;1;1;1;0;1;0;1;1;0;1;0;1;1;1;0;1;0;0;1;0;0;0;0;1;0;1;0;1;1;0;1;0;1;1;1;1;0;1;1;0;0;0;0;0;0;0;1;0;1;0;0;0;0;0;0;0;1;0;1;0;1;0;1;0;0;0;1;0;0;1;0;0;0;1;0;1;1;1;0;0;0;0;0;0;0;0;1;0;1;1;0;0;0;0;0;0;0;1;0;1;0;0;1;0;1;1;1;1;1;1;1;0;1;1;0;0;0;0;0;0;1;1;0;0;0;1;1;0;1;1;1;1;1;0;1;0;0;0;0;0;0;0;0;1;1;1;0;0;1;0;0;0;0;1;1;1;1;0;0;0;1;0;0;1
AA-60-1;AA-60;1;1;0;0;0;0;1;0;0;0;0;1;1;0;1;1;0;1;1;1;1;0;1;0;1;1;0;0;1;0;0;1;0;0;0;0;1;0;0;0;1;1;0;1;0;1;1;0;1;0;1;1;0;0;0;0;0;0;0;1;0;1;0;0;0;0;0;0;0;1;0;1;0;1;0;1;0;0;0;1;0;0;1;0;0;0;1;0;1;1;1;0;0;0;0;0;0;0;0;0;0;0;1;0;0;0;1;0;0;0;0;0;1;0;0;1;0;1;1;1;1;1;1;1;0;1;1;0;0;1;0;0;0;0;1;0;0;0;1;1;1;1;0;1;1;0;0;1;0;0;0;0;0;0;0;1;1;1;1;0;0;1;0;0;0;0;1;1;0;0;0;1;0;1;0;0;1
AA-60-2;AA-60;1;1;0;0;0;1;1;0;0;0;0;1;1;0;1;1;0;1;0;1;1;0;1;0;1;1;1;0;1;1;0;1;0;0;0;0;0;0;0;0;1;1;0;1;0;1;1;1;1;1;1;1;0;0;0;0;0;0;0;1;0;1;1;0;0;0;1;0;0;1;1;1;0;1;0;1;0;0;0;1;0;0;0;0;0;1;1;0;0;1;1;0;0;0;0;0;0;0;0;1;0;1;1;0;0;0;1;0;0;0;0;0;1;0;0;0;0;1;1;1;1;1;1;1;0;1;1;0;0;1;0;0;0;0;1;0;0;0;1;1;1;1;0;1;1;0;0;1;0;0;0;0;0;0;0;0;1;1;1;0;0;1;0;0;0;0;1;0;0;0;0;1;0;1;0;0;1
AA-60-3;AA-60;1;1;0;0;0;0;1;0;0;0;0;0;1;0;1;1;0;1;1;1;1;0;1;0;1;1;1;0;1;1;0;1;0;0;0;0;1;0;1;0;1;1;0;1;0;1;0;1;1;0;1;1;0;0;0;0;0;0;0;1;0;1;1;0;0;0;0;0;0;1;0;1;0;1;1;1;0;0;0;1;0;0;1;0;0;0;1;0;1;1;1;0;0;0;0;0;0;0;0;1;0;0;1;0;0;0;1;0;0;0;0;0;1;0;0;1;0;1;1;1;1;1;1;1;0;1;1;0;0;0;0;0;0;1;1;0;0;0;1;1;0;1;0;1;1;0;0;1;0;0;0;0;0;0;0;0;1;1;1;0;0;1;0;0;0;0;1;0;0;0;0;1;0;1;0;0;1
AA-60-4;AA-60;1;1;0;0;0;0;1;0;0;0;0;1;1;0;1;1;0;1;1;1;1;0;1;0;1;1;1;0;1;1;0;1;0;0;0;0;0;0;1;0;1;1;0;1;0;1;1;0;1;0;1;1;0;0;0;0;0;0;0;1;0;1;1;0;0;0;0;0;0;1;0;1;0;1;1;1;0;0;0;1;0;0;0;0;0;1;1;0;1;1;0;0;0;0;0;0;0;0;0;1;0;0;1;0;0;0;1;0;0;0;0;0;1;0;0;1;1;1;1;1;1;1;1;1;0;1;1;0;0;1;0;0;1;0;1;0;0;0;1;1;1;1;0;1;1;1;0;1;0;1;0;0;0;0;0;0;1;1;1;0;0;1;0;1;0;0;1;1;0;0;0;1;0;1;0;0;1
AA-60-5;AA-60;1;1;0;0;0;0;1;0;0;0;0;1;1;0;1;1;0;1;0;1;1;0;1;0;1;1;1;0;1;0;0;1;0;0;0;0;0;0;1;0;1;1;0;1;0;1;1;1;1;0;1;1;0;0;0;0;0;0;0;1;0;1;1;0;0;0;0;0;0;1;0;1;0;1;1;1;0;0;0;1;0;0;1;0;0;0;1;0;1;1;1;0;0;0;0;0;0;0;0;1;0;0;1;0;0;0;1;0;0;0;1;0;1;0;0;0;0;1;1;1;1;1;1;1;0;1;1;0;0;1;0;0;0;1;1;0;0;0;1;1;0;1;0;1;1;0;0;1;0;0;0;0;0;0;0;1;1;1;1;0;0;1;0;0;0;0;1;1;0;0;0;1;0;1;0;0;1
AA-64-1;AA-64;1;1;1;0;0;0;1;0;0;0;0;0;0;0;1;1;0;1;0;1;1;0;1;0;1;1;0;0;1;0;0;1;0;0;0;0;0;0;0;0;1;0;0;0;0;1;0;1;1;0;1;1;0;0;0;0;0;0;0;1;0;1;1;0;0;0;0;0;1;1;0;1;0;1;0;1;0;0;0;1;0;0;0;0;0;0;1;0;1;1;0;0;0;0;0;0;0;0;0;1;0;0;1;0;0;0;1;0;0;0;0;0;1;0;0;1;1;1;1;1;0;1;1;1;0;1;1;0;0;1;0;0;0;0;1;0;0;0;1;1;1;1;1;1;1;0;0;1;0;1;0;0;0;0;0;0;1;1;1;1;0;1;0;1;0;0;1;1;0;0;0;1;0;1;0;0;1
AA-64-2;AA-64;1;1;0;0;0;0;1;0;0;0;0;0;1;0;1;1;0;1;0;1;1;0;1;0;1;1;1;0;1;0;0;1;0;0;0;0;0;1;1;0;1;1;0;1;0;1;0;1;1;0;1;1;0;0;0;0;0;0;0;1;0;1;1;0;0;0;0;0;1;1;0;1;0;1;0;1;0;0;0;1;0;0;1;0;0;0;0;1;1;1;1;0;0;0;0;0;0;0;0;1;0;0;1;0;0;0;1;0;0;0;1;0;1;0;0;1;0;1;1;1;1;1;0;1;0;1;1;0;0;1;0;0;0;1;1;0;0;0;1;0;1;1;1;1;1;0;0;1;0;1;0;0;0;0;0;0;1;1;1;0;0;1;0;0;0;0;1;1;0;0;0;1;0;1;0;0;0
AA-64-3;AA-64;1;1;0;0;1;0;1;0;0;0;0;0;1;1;1;1;0;1;0;1;1;0;1;0;1;1;1;0;1;0;0;1;0;0;0;0;1;1;1;0;1;1;0;1;0;1;0;1;1;0;1;1;0;0;0;0;0;0;0;1;0;1;0;0;0;0;0;0;1;1;0;1;0;1;0;1;0;0;0;1;0;0;0;0;0;0;1;0;1;1;1;0;0;0;0;0;0;0;0;1;0;0;0;0;0;0;1;0;0;0;1;0;1;0;0;1;0;1;1;1;1;1;0;1;1;1;1;0;0;1;0;0;0;0;1;0;0;0;1;1;1;1;0;1;1;0;0;1;0;1;0;0;0;0;0;0;1;1;1;0;0;1;0;0;0;0;1;1;0;0;0;1;0;1;0;0;1
AA-64-4;AA-64;1;1;0;0;1;0;1;0;0;0;0;0;1;1;1;1;0;1;0;1;1;0;1;0;1;1;1;0;1;0;0;1;0;0;0;0;1;0;1;0;1;1;0;1;0;1;0;1;1;0;1;1;0;0;0;0;0;0;0;1;0;1;1;1;0;0;0;0;1;1;0;1;0;1;0;1;0;0;0;1;0;0;1;0;0;0;1;1;1;1;1;0;0;0;0;0;0;0;0;0;0;0;1;0;0;0;1;0;0;0;1;1;1;0;0;0;0;1;1;1;1;1;0;1;0;0;1;0;0;1;0;0;0;0;1;0;0;0;1;1;1;1;0;1;1;0;0;1;0;1;0;0;0;0;0;0;1;1;1;0;0;1;0;0;0;0;1;1;0;0;0;1;0;1;0;0;1
AA-64-5;AA-64;1;1;0;0;0;0;1;0;0;0;0;0;1;0;1;1;0;1;0;1;1;0;1;0;1;1;1;0;1;0;0;1;0;0;0;0;1;1;1;0;1;1;0;1;0;1;0;1;1;0;1;1;0;0;0;0;0;0;0;1;0;1;1;1;0;0;0;0;1;1;0;1;0;1;1;1;0;0;0;1;0;0;0;0;0;0;1;0;1;1;1;0;0;0;0;0;0;0;0;1;0;0;0;0;0;0;1;0;0;0;1;0;1;0;0;0;1;1;1;1;1;1;0;1;0;0;1;0;0;0;0;0;1;0;1;0;0;0;1;1;1;1;0;1;1;0;0;1;0;1;0;0;0;0;0;0;1;1;1;0;0;1;0;0;0;0;1;1;0;0;0;1;0;1;0;0;0
AA-71-1;AA-71;1;1;0;0;0;0;1;0;0;0;0;1;0;0;1;1;0;1;1;1;1;0;1;0;1;1;1;0;1;0;0;1;0;0;0;0;0;0;1;0;1;1;0;1;0;1;1;0;1;0;1;1;0;0;0;0;0;0;0;1;0;1;0;0;0;0;0;1;0;1;0;1;0;1;1;1;0;0;0;1;0;0;1;0;0;0;1;0;1;1;0;0;0;0;0;0;0;0;1;0;0;0;1;0;0;0;1;0;0;0;0;0;1;0;0;1;1;1;1;1;1;1;1;1;0;1;1;0;0;0;0;0;0;1;1;0;0;0;1;0;1;1;0;1;1;0;1;1;0;0;0;0;1;0;0;0;1;1;1;0;0;1;0;0;0;0;1;1;0;0;0;1;0;1;0;0;1
AA-71-2;AA-71;1;1;0;0;0;0;1;0;0;0;0;1;0;1;1;1;0;1;0;1;1;0;1;0;1;1;1;0;1;0;0;1;0;0;0;0;1;0;1;0;1;0;1;1;0;1;1;0;1;0;1;1;0;0;0;0;0;0;0;1;0;1;0;0;0;0;0;1;0;1;0;1;0;1;1;1;0;0;0;0;0;0;1;0;0;0;1;0;1;1;0;0;0;0;0;0;0;0;1;1;0;0;1;0;0;0;0;0;0;0;0;0;1;0;0;1;1;1;1;1;1;1;1;1;0;1;1;0;0;0;0;0;0;1;1;0;0;0;1;1;1;1;0;1;1;0;1;1;0;0;0;0;1;0;0;0;1;1;1;0;0;1;0;0;0;0;1;1;1;0;0;1;0;1;0;0;1
AA-71-3;AA-71;1;1;0;0;0;0;1;0;0;0;0;0;1;0;1;1;0;1;0;1;1;0;1;0;1;1;1;0;1;0;0;1;0;0;0;0;0;1;1;0;1;1;0;1;0;1;1;0;1;0;1;1;0;0;0;0;0;0;0;1;0;1;0;0;0;0;0;1;0;1;0;1;0;1;1;1;0;0;0;0;0;0;0;0;0;0;1;0;1;1;0;0;0;0;0;0;0;0;1;0;0;0;1;0;0;0;1;0;0;0;0;0;1;0;0;1;1;1;1;1;1;1;1;1;0;1;0;0;0;0;0;0;1;1;1;0;0;0;1;1;1;1;0;1;1;0;1;1;0;0;0;0;0;0;0;0;1;1;1;0;0;1;0;0;0;1;1;1;1;0;0;1;0;1;0;0;1
AA-71-4;AA-71;1;1;0;0;0;1;1;0;0;0;0;1;0;1;1;1;0;1;0;1;1;0;1;0;1;1;1;0;1;0;0;1;0;0;0;0;1;0;1;0;1;0;0;1;0;1;1;0;1;0;1;1;0;0;0;0;0;0;0;1;0;1;0;0;0;0;0;1;0;1;0;1;0;1;1;1;0;0;0;1;0;0;0;0;0;0;1;0;1;1;0;0;0;0;0;0;0;0;1;0;0;0;1;0;0;0;1;0;0;0;0;0;1;0;0;1;1;1;1;0;1;1;1;1;0;1;1;0;0;0;0;0;0;1;1;0;0;0;1;1;0;1;0;1;1;0;1;0;0;0;0;0;1;0;0;0;1;1;1;0;0;1;0;0;0;0;1;1;1;0;0;1;0;1;0;0;0
AA-71-5;AA-71;1;1;0;0;0;0;1;0;0;0;0;0;1;0;1;1;0;1;1;1;1;0;1;0;1;1;1;0;1;0;0;1;0;0;0;0;1;0;1;0;1;1;1;1;0;1;1;0;1;0;1;1;0;0;0;0;0;0;1;1;0;1;0;0;0;0;0;1;0;1;0;1;0;1;1;1;0;0;0;0;0;0;1;0;0;0;1;0;1;1;0;0;0;0;0;0;0;0;1;1;0;0;1;0;0;0;1;0;0;0;0;0;1;0;0;1;1;1;1;1;1;1;1;1;0;1;1;0;0;0;0;0;1;0;1;0;0;0;1;1;1;1;0;1;1;0;1;1;0;0;0;0;1;0;0;0;1;1;1;0;0;1;0;0;0;1;1;1;0;0;0;1;0;1;0;0;1
AA-80-1;AA-80;1;1;0;0;0;0;1;0;0;0;0;0;1;0;0;1;0;1;0;1;1;0;1;0;1;1;1;0;1;0;0;1;1;0;0;0;0;0;1;0;1;1;0;0;0;1;1;0;0;0;1;1;0;0;0;0;0;0;0;1;0;1;0;0;0;0;0;1;0;1;0;0;0;0;1;0;0;0;0;0;0;0;0;0;0;0;1;0;0;1;1;0;0;0;0;0;0;0;0;1;0;0;1;0;0;0;1;0;0;1;0;0;1;0;0;1;1;1;1;1;0;1;0;1;1;1;1;0;0;0;0;1;0;1;1;0;0;1;1;1;0;1;0;1;1;0;0;1;0;1;0;0;0;1;0;0;1;0;1;1;0;1;1;0;0;0;1;1;0;0;0;1;0;1;0;0;1
AA-80-2;AA-80;1;1;0;0;0;0;1;0;1;0;0;0;1;0;0;1;0;1;1;1;1;0;1;0;1;1;1;0;1;0;0;1;1;0;0;0;0;0;0;0;1;1;0;0;0;1;1;0;0;0;1;1;0;0;0;0;0;0;0;1;0;1;0;0;0;0;0;1;0;1;0;0;0;1;0;0;0;0;0;0;0;0;0;0;0;0;1;0;1;1;1;0;0;0;0;0;0;0;0;1;0;0;1;0;0;0;1;0;0;1;0;0;1;0;0;1;1;1;1;1;0;1;0;0;1;1;1;0;0;0;0;0;0;1;1;0;0;1;0;1;0;1;0;1;1;0;0;0;0;1;0;0;0;1;0;0;1;1;1;1;0;1;1;0;0;0;1;1;0;0;0;1;0;1;0;0;1
AA-80-3;AA-80;1;1;0;0;0;0;0;0;1;0;0;0;1;0;0;1;0;1;0;1;1;0;1;0;1;1;1;0;1;0;0;1;1;0;0;0;0;0;0;0;1;1;0;0;0;1;1;0;0;0;1;1;0;0;0;0;0;0;1;1;0;1;0;0;0;0;0;1;0;1;0;0;0;0;0;0;0;0;0;0;0;0;0;0;0;0;1;0;1;1;0;0;0;0;0;0;0;0;0;1;0;0;1;0;0;0;1;0;0;1;0;0;1;0;0;1;1;1;1;1;0;1;1;0;1;1;1;0;0;0;1;1;1;1;0;0;0;1;1;1;0;1;0;1;1;0;0;1;0;0;0;0;0;1;0;0;1;0;1;1;0;1;1;0;0;0;0;1;0;0;0;1;0;1;0;0;1
AA-80-4;AA-80;1;1;0;0;0;0;1;0;1;0;0;0;1;0;0;1;0;1;0;1;1;0;1;0;1;1;1;0;1;0;0;1;1;0;0;0;0;0;1;0;1;1;0;0;0;1;1;0;0;0;1;1;0;0;0;0;0;0;0;1;0;1;0;0;0;0;0;1;1;1;0;0;0;1;0;0;0;0;0;0;0;0;0;0;0;0;1;0;1;1;0;0;0;0;0;0;0;0;0;1;1;0;1;0;0;0;1;0;0;1;0;0;1;0;0;1;1;1;1;1;0;1;1;0;1;1;1;0;0;0;1;1;0;1;1;0;0;1;0;1;1;1;0;1;1;1;0;1;0;0;0;0;0;1;0;0;1;0;1;1;0;1;1;0;0;0;1;1;0;0;0;1;0;1;0;0;1
AA-80-5;AA-80;1;1;0;0;0;0;1;0;1;0;0;0;1;0;0;1;0;1;0;1;1;0;1;0;0;1;1;0;1;0;0;1;1;0;0;0;0;0;0;0;1;1;0;0;0;1;1;0;0;0;1;1;0;0;0;0;0;0;0;1;0;1;0;0;0;1;0;0;0;1;0;0;0;1;0;0;0;0;0;1;0;0;0;0;0;0;1;0;1;1;1;0;0;0;0;0;0;0;0;1;0;0;1;0;0;0;1;0;0;1;0;0;1;0;0;1;1;1;1;1;0;1;1;0;1;1;1;0;0;0;1;0;0;1;1;0;0;1;1;1;1;1;0;1;1;0;0;1;0;1;0;0;0;1;0;1;1;0;1;1;0;1;1;0;0;0;1;1;0;0;0;1;0;1;0;0;1
AA-83-1;AA-83;1;1;0;0;0;0;1;0;0;0;0;1;1;0;0;1;0;1;0;1;1;0;1;0;1;1;1;0;1;0;0;1;1;0;0;0;0;0;1;0;1;1;0;1;0;1;1;0;0;0;1;1;0;0;0;0;0;0;1;1;0;1;0;0;1;0;0;0;0;1;0;0;0;1;0;0;0;0;0;0;0;0;0;0;0;0;1;0;1;1;1;0;0;0;0;0;0;0;0;1;0;0;1;0;0;1;1;0;0;0;0;0;1;0;0;1;1;1;1;1;0;1;1;1;1;1;1;0;0;0;0;0;0;1;1;0;0;0;1;1;1;1;0;1;1;1;1;1;0;1;0;0;0;0;1;1;1;0;1;0;0;1;1;0;0;0;0;1;0;0;0;1;0;1;0;0;1
AA-83-2;AA-83;1;1;0;0;0;0;1;0;0;0;0;0;1;0;0;1;0;1;1;1;1;0;1;0;1;1;1;0;1;0;0;1;1;0;0;0;0;0;1;0;1;1;0;1;0;1;1;0;0;0;1;1;0;0;0;0;0;0;1;1;0;1;0;0;1;0;0;0;0;1;0;0;0;1;0;0;0;0;0;0;1;0;0;0;0;0;1;0;1;1;1;0;0;0;0;0;0;0;0;1;0;0;1;0;0;1;1;0;0;0;1;0;1;0;0;1;1;1;1;1;0;1;1;1;1;1;1;0;0;0;0;0;0;1;1;0;0;0;1;0;1;1;0;1;1;1;1;1;0;1;0;0;0;0;0;1;1;0;1;1;0;1;1;0;0;0;1;1;1;0;0;1;0;1;0;0;1
AA-83-3;AA-83;1;1;0;0;0;0;1;0;1;0;0;0;1;0;0;1;1;1;0;1;1;0;1;0;1;1;1;0;1;0;0;1;1;0;0;0;0;0;1;0;1;1;0;1;0;1;1;0;0;0;1;1;0;0;0;0;0;0;1;1;0;1;0;0;0;0;0;0;0;1;0;0;0;1;0;0;0;0;0;0;1;0;0;0;0;0;1;0;1;1;1;0;0;0;0;0;0;0;0;1;0;0;1;0;0;0;1;0;0;0;0;0;1;0;0;0;1;1;1;1;0;1;1;1;1;1;1;0;0;0;0;1;1;1;1;0;0;0;1;1;0;1;0;1;1;1;1;1;0;1;0;0;0;0;0;0;1;0;1;0;0;0;0;0;0;0;0;1;0;0;0;1;0;1;0;0;1
AA-83-4;AA-83;1;1;0;0;0;0;1;0;0;0;0;0;1;0;0;1;1;1;1;1;1;0;0;0;1;1;1;0;1;0;0;1;1;0;0;0;0;0;1;0;1;1;0;1;0;1;1;0;0;0;1;1;0;0;0;0;0;0;1;1;0;1;0;0;1;0;0;0;0;1;0;0;0;1;0;0;0;0;0;0;0;0;0;0;0;0;1;0;1;1;0;0;0;0;0;0;0;0;0;1;0;0;1;0;0;1;1;0;0;1;0;0;1;0;0;1;1;1;1;1;0;1;1;1;1;1;1;0;0;0;0;1;1;0;1;0;0;0;1;0;0;1;0;1;1;1;1;1;0;0;0;0;0;0;0;1;1;0;1;0;0;1;1;0;0;0;0;1;1;0;0;1;0;1;0;0;1
AA-83-5;AA-83;1;1;0;0;0;0;1;0;0;0;0;0;1;0;0;1;0;1;1;1;1;0;1;0;1;1;1;0;0;0;0;1;0;0;0;0;0;0;1;0;1;1;0;1;0;1;1;0;0;0;1;1;0;0;0;0;0;0;1;1;0;1;1;0;1;0;0;0;0;1;0;0;0;1;0;0;0;0;0;0;0;0;0;0;0;0;1;0;1;1;1;0;0;0;0;0;0;0;0;1;0;0;1;0;0;0;1;0;0;0;0;0;1;0;0;0;1;1;1;1;0;1;1;1;1;1;1;0;0;0;0;1;0;1;1;0;0;0;1;1;1;1;0;1;1;1;1;1;0;1;0;0;0;0;1;0;1;1;1;0;0;1;1;0;0;0;1;1;0;0;0;1;0;1;1;0;1
AA-85-1;AA-85;1;1;0;0;0;0;0;0;0;0;0;0;1;0;0;1;0;1;1;1;1;0;1;0;1;1;1;0;1;0;0;1;0;0;0;0;0;0;1;0;1;1;0;0;0;1;1;0;0;0;1;1;0;0;0;0;0;0;1;1;0;1;0;0;1;0;0;0;0;1;0;0;0;1;0;0;0;0;0;1;0;0;0;0;0;0;1;0;1;1;1;0;0;0;0;0;0;0;0;1;0;0;1;0;0;0;1;0;0;0;1;0;1;0;0;0;1;1;1;1;0;1;0;1;1;1;1;0;0;0;0;0;0;1;1;0;0;0;1;1;0;1;0;1;1;0;0;1;0;0;0;0;0;0;1;1;1;1;1;1;0;1;1;0;0;0;0;1;1;0;0;1;0;1;0;0;1
AA-85-2;AA-85;1;1;0;0;0;0;1;0;0;0;0;0;1;0;0;1;0;1;0;1;1;0;1;0;1;1;1;0;1;0;0;1;1;0;0;0;0;0;1;0;1;1;0;0;0;1;0;0;0;0;1;1;0;0;0;0;0;0;1;1;0;1;0;0;1;0;0;0;1;1;0;0;0;1;0;0;0;0;0;0;0;0;0;0;0;0;1;0;1;1;1;0;0;0;0;0;0;0;0;1;1;0;1;0;0;0;1;0;0;1;0;0;1;0;0;1;1;1;1;1;0;1;0;1;1;1;1;0;0;0;0;0;0;1;1;0;0;0;1;1;1;1;0;1;1;1;0;1;0;0;0;0;0;0;1;1;1;1;1;1;0;1;1;0;0;0;0;1;0;0;0;1;0;1;0;0;1
AA-85-3;AA-85;1;1;0;0;0;0;0;0;0;0;0;0;1;0;0;1;0;1;0;1;1;0;1;0;1;1;1;0;1;0;0;1;1;0;0;0;0;0;1;0;1;1;0;0;0;1;0;0;0;0;1;1;0;0;0;0;0;0;0;1;0;1;0;0;1;0;0;0;0;1;0;0;0;1;0;0;0;0;0;0;0;0;0;0;0;0;1;0;1;1;1;0;0;0;0;0;0;0;0;1;1;0;1;0;0;0;0;0;0;1;1;0;1;0;0;0;1;1;1;1;0;1;1;1;1;1;0;0;0;0;0;0;0;1;1;0;0;0;1;1;0;1;0;1;1;0;0;1;0;0;0;0;0;0;0;1;1;1;1;1;0;1;1;0;0;0;0;1;0;0;0;1;0;1;0;0;1
AA-85-4;AA-85;1;1;0;0;0;0;1;0;0;0;0;0;1;0;0;1;0;1;1;1;0;0;1;0;1;1;1;0;1;0;0;1;1;0;0;0;1;0;1;0;1;1;0;0;0;1;1;0;0;0;1;1;0;0;0;0;0;0;1;1;1;1;0;0;1;0;0;0;0;1;1;0;0;1;0;0;0;0;0;0;0;0;0;0;0;0;1;0;1;1;1;0;0;0;0;0;0;0;0;1;0;0;1;0;0;0;1;0;0;1;0;0;1;0;0;0;1;1;0;1;0;0;0;1;1;1;1;0;0;0;0;0;1;1;1;0;0;0;1;1;0;1;0;1;1;1;0;1;0;0;0;0;0;0;1;0;1;1;1;1;0;1;1;0;0;0;0;1;0;0;0;1;0;1;0;0;1
AA-85-5;AA-85;1;1;0;0;0;0;0;0;0;0;0;0;1;0;0;1;0;1;0;1;1;0;1;0;1;1;1;0;1;0;0;1;0;0;0;0;0;0;1;0;1;1;0;0;0;1;1;0;0;0;1;1;0;0;0;0;0;0;1;1;0;1;0;0;1;0;0;1;1;1;0;0;0;1;0;0;0;0;0;0;0;0;0;0;0;0;1;0;1;1;1;0;0;0;0;0;0;0;0;1;0;0;1;0;0;1;1;0;0;1;1;0;1;0;0;0;1;1;1;1;0;1;0;1;1;1;1;0;0;0;0;0;0;1;1;0;0;0;1;1;0;1;0;1;1;1;0;1;0;0;0;0;0;0;1;0;1;1;1;1;0;1;1;0;0;0;0;1;0;0;0;1;0;1;1;0;1
AA-86-1;AA-86;1;1;0;0;0;0;1;0;0;0;0;0;1;0;0;1;0;1;0;1;1;0;1;0;1;1;1;0;1;0;0;1;1;0;0;0;0;0;1;0;1;1;0;1;0;1;1;0;0;0;1;1;0;0;0;0;0;0;1;1;1;1;0;0;0;0;0;0;0;1;0;0;0;1;0;1;0;0;1;0;0;0;0;0;0;0;1;0;0;1;0;0;0;0;0;0;0;0;0;1;0;0;1;0;0;1;1;0;0;0;1;0;1;0;0;0;0;1;1;1;1;1;1;1;1;1;1;0;0;0;0;0;0;1;1;0;1;0;1;1;0;1;0;1;1;0;1;1;0;1;0;0;0;0;0;0;1;1;1;1;0;1;1;0;1;0;1;1;0;0;0;1;0;0;0;0;1
AA-86-2;AA-86;1;1;0;0;0;0;1;0;0;0;0;1;1;0;0;1;1;1;0;1;1;0;1;0;1;1;1;0;1;0;0;1;1;0;0;0;0;0;1;0;1;1;0;1;0;1;1;0;0;0;1;1;0;0;0;0;0;0;1;1;1;0;1;0;0;0;0;1;0;1;0;0;0;1;0;1;0;0;1;0;0;0;0;0;0;0;1;0;1;1;1;0;0;0;0;0;0;0;0;1;0;0;1;0;0;0;1;0;0;0;1;0;1;0;0;0;1;1;1;1;1;1;1;0;1;1;1;0;0;0;0;0;0;1;1;0;1;0;1;0;0;1;0;1;1;1;1;1;0;1;0;0;0;0;0;0;1;1;1;0;0;1;1;0;1;0;1;1;1;1;0;1;0;0;1;0;1
AA-86-3;AA-86;1;1;0;0;0;0;1;0;0;0;0;1;1;0;0;1;0;1;0;1;1;0;1;0;1;1;1;0;0;0;0;1;1;0;0;0;0;0;1;0;1;1;0;1;0;1;1;0;0;0;1;1;0;0;0;1;0;0;1;1;1;1;1;0;0;0;0;1;0;1;0;0;0;1;1;1;0;0;1;0;1;0;0;0;0;0;1;0;1;1;1;0;0;0;0;0;0;0;0;1;0;0;1;0;0;1;1;0;0;1;1;0;1;0;0;0;0;1;0;1;1;1;1;1;1;1;1;1;0;0;0;0;0;1;1;0;0;0;1;1;0;1;0;1;1;1;1;1;0;1;0;0;0;0;0;0;1;1;1;1;0;1;1;0;1;0;1;1;0;1;0;1;0;0;1;0;1
AA-86-4;AA-86;1;1;0;0;0;0;1;0;0;1;0;1;1;0;0;1;0;1;0;1;1;0;1;0;1;1;1;0;1;0;0;1;1;0;0;0;0;0;1;0;1;1;0;1;0;1;1;0;1;0;1;1;0;0;0;1;0;0;1;0;1;1;0;0;0;0;0;0;0;1;0;0;0;1;0;0;0;0;1;0;1;0;0;0;0;0;1;0;1;1;1;0;0;0;0;0;0;0;0;1;0;0;1;0;0;0;1;0;0;1;1;0;1;0;0;0;1;1;1;1;0;1;1;1;1;1;1;0;0;0;0;0;0;1;1;0;0;0;1;1;0;1;0;1;1;0;1;1;0;1;0;0;0;0;0;0;1;1;1;1;0;1;1;0;0;0;1;1;1;0;0;1;0;0;0;0;1
AA-86-5;AA-86;1;1;0;0;0;0;1;0;0;0;0;1;1;0;0;1;0;1;0;1;1;0;1;0;1;1;1;0;1;0;0;1;1;0;0;0;0;0;1;0;1;1;0;1;0;1;1;0;1;0;1;1;0;0;0;0;0;0;1;1;0;1;0;0;0;0;0;1;0;1;0;0;0;1;0;0;0;0;1;0;0;0;0;0;0;0;1;0;1;1;0;0;0;0;0;0;0;0;0;0;0;0;1;0;0;0;1;0;0;0;1;0;1;0;0;0;0;1;1;1;0;1;1;1;1;1;1;0;0;0;0;0;0;1;1;0;1;0;1;1;0;1;0;1;1;0;1;1;0;1;0;0;0;0;0;0;1;1;1;1;0;1;1;0;0;0;1;1;0;0;0;0;0;0;0;0;1
AA-87-1;AA-87;1;1;0;0;0;0;1;0;0;0;1;1;1;0;0;1;0;1;0;1;1;0;1;0;1;1;1;0;1;0;0;1;1;0;0;0;0;0;1;0;1;1;0;1;0;1;1;0;0;0;1;1;0;0;0;0;0;0;1;1;0;1;0;0;0;0;0;0;0;1;0;0;0;1;1;0;0;0;0;0;0;0;0;0;0;0;1;0;1;1;1;0;0;0;0;0;0;0;0;0;0;0;0;0;0;1;1;0;0;0;0;0;1;0;0;0;0;1;1;1;0;1;1;1;1;1;1;0;0;0;0;0;0;1;1;0;0;0;1;1;1;1;0;1;1;0;1;1;0;1;1;0;0;0;0;0;1;1;1;0;0;1;1;0;0;0;1;1;1;0;0;0;0;0;0;0;1
AA-87-2;AA-87;1;1;0;0;0;0;1;0;0;0;0;1;1;0;0;1;1;1;0;1;1;0;1;0;1;1;1;0;1;0;1;0;1;0;0;0;0;0;1;0;1;1;0;1;0;1;1;0;0;0;1;1;0;0;0;0;0;0;1;1;0;1;0;0;1;0;0;1;0;1;0;0;0;1;1;0;0;0;0;1;0;0;0;0;0;0;1;0;1;1;1;0;0;0;0;0;0;0;0;1;0;0;1;0;0;1;1;0;1;0;1;0;1;0;0;1;0;1;1;1;0;1;1;1;1;1;1;0;0;0;0;0;0;1;1;0;0;0;1;1;0;1;0;1;1;0;1;1;0;1;0;0;0;0;0;0;1;1;1;1;0;1;1;0;0;0;1;1;0;0;0;1;0;1;0;0;1
AA-87-3;AA-87;1;1;0;0;0;0;1;0;0;1;0;1;1;0;0;1;0;1;0;1;1;0;1;0;1;1;1;0;1;0;0;1;1;0;0;0;0;0;1;0;1;1;0;1;0;1;1;0;1;0;1;1;0;1;0;0;0;0;1;1;0;1;0;0;1;0;0;1;0;1;0;0;0;1;1;0;0;1;0;0;0;0;0;0;0;0;1;0;1;1;1;0;0;0;0;0;0;0;0;1;0;0;1;0;0;0;1;0;0;0;0;0;1;0;0;1;1;1;1;1;0;1;1;1;0;1;1;0;0;0;0;0;0;0;1;0;0;0;1;0;0;1;0;1;1;0;1;1;0;0;0;0;0;0;0;0;1;1;1;1;0;1;0;0;0;0;1;1;1;0;0;1;0;0;0;0;1
AA-87-4;AA-87;1;1;0;0;0;0;1;0;0;1;0;1;1;0;0;1;0;1;0;1;1;0;1;0;1;1;1;0;1;0;1;0;1;0;0;0;0;0;1;0;1;1;0;1;0;1;1;0;1;0;1;1;0;1;0;0;0;0;1;1;0;1;0;0;1;0;0;1;0;1;1;0;0;1;1;0;0;0;0;1;0;0;0;0;0;0;1;0;1;1;0;0;0;0;0;0;0;0;0;0;0;0;1;0;0;1;1;0;0;0;0;0;1;0;0;1;1;1;1;1;0;1;1;1;1;1;1;0;0;0;0;0;0;1;1;0;0;0;1;0;1;0;0;1;1;1;1;0;0;0;0;0;0;0;0;0;1;1;1;0;0;1;0;0;0;0;1;1;0;0;0;1;0;0;0;0;1
AA-87-5;AA-87;1;1;0;0;1;0;1;0;0;0;0;1;0;0;0;1;0;1;0;1;1;0;1;0;1;1;1;0;1;0;1;1;1;0;0;0;0;0;1;0;1;1;0;1;0;1;1;0;0;0;1;1;0;0;0;0;0;0;1;1;1;1;0;0;1;0;0;1;0;1;0;0;0;1;1;1;0;0;1;0;0;0;0;0;0;0;1;0;1;1;1;0;0;0;0;0;0;0;0;1;0;0;1;0;0;1;1;0;0;0;1;0;1;0;0;0;1;1;1;1;0;1;1;1;0;1;1;0;0;0;0;0;0;1;1;0;0;0;1;1;0;1;0;1;1;1;1;1;0;0;0;0;0;0;0;0;1;1;1;0;0;1;0;0;0;0;1;1;1;0;0;1;0;1;0;0;1
AA-88-1;AA-88;1;1;0;0;0;0;1;0;0;1;0;0;1;0;0;1;0;1;0;1;1;0;1;0;1;1;1;0;1;0;0;1;1;0;0;0;0;0;1;0;1;1;0;1;0;1;1;0;0;0;1;1;0;1;0;0;0;0;0;1;1;1;1;0;0;0;0;0;1;1;0;0;0;1;1;1;0;0;0;0;0;0;0;0;0;0;1;0;1;1;1;0;0;0;0;0;0;0;0;1;0;0;0;0;0;0;1;0;0;0;1;0;1;0;0;0;1;1;1;1;1;1;1;1;1;1;1;0;0;0;0;0;0;1;1;0;0;0;1;1;1;1;0;1;1;1;1;0;0;1;0;0;0;0;0;0;1;1;0;1;0;1;0;0;0;0;1;1;0;0;0;1;0;0;0;0;1
AA-88-2;AA-88;1;1;0;0;0;0;1;0;0;0;0;0;1;0;1;1;0;1;0;1;1;0;1;0;1;1;1;0;1;0;1;1;1;0;0;0;0;0;1;0;1;1;0;1;0;1;1;0;0;0;1;1;0;0;0;0;0;0;1;1;1;0;0;0;0;0;0;0;0;1;0;0;0;0;1;0;0;0;0;1;0;0;0;0;0;0;1;0;1;1;1;0;0;0;0;0;0;0;0;1;0;0;0;0;0;0;1;0;0;0;1;0;1;0;0;0;1;1;1;1;1;1;0;1;0;1;1;0;0;0;0;0;0;1;1;0;0;0;1;1;1;1;0;1;1;0;1;1;0;0;1;0;0;0;0;0;1;1;0;1;0;1;0;0;0;1;1;1;0;0;0;1;0;1;0;0;1
AA-88-3;AA-88;1;1;0;0;0;0;1;0;0;1;0;0;1;0;1;1;0;1;0;1;1;0;1;0;1;1;1;0;1;0;0;1;1;0;0;0;0;0;1;0;1;1;0;1;0;1;1;0;1;0;1;1;0;1;0;0;0;0;0;1;1;0;0;0;0;0;0;0;0;1;0;0;0;1;0;0;0;0;0;0;0;0;0;0;0;0;1;0;1;1;1;0;0;0;1;0;0;0;0;1;0;0;1;0;0;0;1;0;0;0;0;0;1;0;0;1;1;1;1;0;1;1;0;1;0;1;1;0;0;0;0;0;0;0;1;0;0;0;1;1;1;1;0;1;1;0;1;0;0;1;1;0;0;0;0;0;1;1;1;1;0;1;0;0;0;0;1;1;0;0;0;1;0;1;0;0;1
AA-88-4;AA-88;1;1;0;0;0;0;1;0;0;1;0;0;1;0;1;1;1;1;0;1;1;0;1;0;1;1;1;0;1;0;0;1;1;0;0;0;0;0;1;0;1;1;0;1;0;1;1;0;1;0;1;1;0;1;0;0;0;0;1;1;1;1;0;0;1;0;0;0;0;1;0;0;0;1;1;0;0;0;0;0;0;0;0;0;0;0;1;0;1;1;1;0;0;0;1;0;0;0;0;1;0;0;1;0;0;1;1;0;0;0;0;0;1;0;0;1;1;1;1;1;1;1;1;1;0;1;1;0;0;0;0;0;0;0;1;0;0;0;1;1;1;1;0;1;1;0;1;0;0;1;0;0;0;0;0;0;1;1;0;1;0;1;0;0;0;0;1;1;0;0;0;1;0;0;0;0;1
AA-88-5;AA-88;1;1;0;0;1;0;1;0;0;0;0;0;1;0;0;1;0;1;0;1;1;0;1;0;1;1;1;0;1;0;0;1;1;0;0;0;0;0;1;0;1;1;0;1;0;1;1;0;1;0;1;1;0;0;0;0;0;0;1;1;1;1;0;0;0;0;0;0;0;1;0;0;0;1;1;0;0;0;0;0;0;0;0;0;0;0;1;0;1;1;1;0;0;0;0;0;0;0;0;1;0;0;1;0;0;0;1;0;0;0;0;0;1;0;0;0;1;1;1;1;1;1;1;1;0;1;1;0;0;0;0;0;0;1;1;0;0;0;1;1;1;1;0;1;1;1;1;1;0;1;0;0;0;0;0;0;1;0;1;1;0;1;0;0;0;0;1;1;0;0;0;1;0;0;0;0;1
AA-89-1;AA-89;1;1;0;0;0;0;1;0;0;0;0;1;1;1;0;1;1;1;0;1;0;0;1;0;1;1;1;0;1;0;0;1;1;0;0;0;1;0;1;0;1;1;0;1;0;1;1;0;0;0;1;1;0;0;0;0;0;0;0;1;1;0;0;0;0;0;0;1;0;1;1;1;0;1;1;0;0;0;0;0;0;0;0;0;0;0;1;0;1;1;1;0;0;0;0;0;0;0;1;0;0;0;1;0;0;1;1;0;1;0;0;0;1;0;0;0;1;0;1;1;1;1;1;1;1;1;1;0;0;0;0;0;0;1;1;0;0;0;1;1;1;1;0;1;1;0;1;1;0;0;0;0;0;0;0;0;1;0;1;1;0;1;1;0;1;0;1;1;0;0;0;0;0;0;0;0;1
AA-89-2;AA-89;1;1;0;0;0;0;1;0;0;0;0;1;1;1;0;1;1;1;0;1;1;0;1;0;1;1;1;0;1;0;0;1;1;0;0;0;0;0;1;0;1;1;0;1;0;1;1;0;1;0;1;1;0;0;0;0;0;0;0;1;1;1;0;0;0;0;0;1;0;1;1;1;0;1;0;0;0;0;0;0;1;0;0;0;0;0;1;0;1;1;1;0;0;0;0;0;0;0;1;1;0;0;1;0;0;1;1;0;0;0;1;0;1;0;0;0;1;1;1;1;1;1;1;1;1;1;1;0;0;0;0;0;0;1;1;0;0;0;1;1;1;1;0;1;1;0;1;1;0;0;0;0;0;0;0;0;1;1;1;1;0;1;0;0;0;0;1;1;0;0;0;1;0;0;0;0;0
AA-89-3;AA-89;1;1;0;0;0;0;1;0;0;0;0;1;1;1;0;1;1;1;0;1;1;0;1;0;1;1;1;0;1;0;0;1;1;0;0;0;0;0;1;0;1;1;0;1;0;1;1;0;1;0;1;1;0;0;0;0;0;0;0;1;1;0;0;0;0;0;0;1;0;1;1;1;0;1;1;1;0;0;0;0;1;0;0;0;0;0;1;0;1;1;1;0;0;0;0;0;0;0;0;0;0;0;0;0;0;1;1;0;1;0;1;0;1;0;0;0;1;1;1;1;1;1;1;1;0;1;1;1;0;0;0;0;0;1;1;0;0;0;1;0;1;1;0;1;1;0;1;1;0;1;0;0;0;0;0;0;1;1;1;1;0;1;1;0;1;0;1;1;0;0;0;0;0;0;0;0;1
AA-89-4;AA-89;1;1;0;0;0;0;1;0;0;0;0;1;1;1;0;1;1;1;0;1;0;0;1;0;1;1;1;0;1;0;0;1;1;0;0;0;0;0;1;0;1;1;0;1;0;1;1;0;1;0;1;1;0;0;0;0;0;0;1;1;1;0;0;0;1;0;0;1;0;1;1;1;0;1;0;0;0;0;0;0;0;0;0;0;0;0;1;0;1;1;1;0;0;0;0;0;0;0;0;0;0;0;1;0;0;1;0;0;0;0;1;0;1;0;0;0;1;1;1;1;1;1;1;1;0;1;1;0;0;0;0;0;0;1;1;0;0;0;1;1;1;1;0;1;1;0;1;1;0;0;0;0;0;0;0;0;1;1;1;0;0;1;1;0;1;0;1;1;0;0;0;0;0;1;0;0;1
AA-89-5;AA-89;1;1;1;0;0;0;1;0;0;0;0;1;1;1;0;1;1;1;0;1;0;0;1;0;1;1;1;0;1;0;0;1;1;0;0;0;0;0;1;0;1;1;0;1;0;1;1;0;1;0;1;1;0;0;0;0;0;0;0;1;1;0;0;0;0;0;0;1;0;1;1;1;0;1;0;0;0;0;0;0;0;0;0;0;0;0;1;0;1;1;1;0;0;0;0;0;0;0;0;0;0;0;1;0;0;1;0;0;0;0;1;0;1;0;0;0;1;1;1;1;1;1;1;1;0;1;1;0;1;0;0;0;0;1;0;0;0;0;1;1;1;1;0;1;1;1;1;1;0;0;0;0;0;0;0;0;1;1;1;1;0;1;1;0;1;0;1;1;1;0;0;0;0;0;0;0;1
AA-90-1;AA-90;1;1;0;0;0;0;1;0;0;0;0;1;1;0;0;1;1;1;0;1;1;0;1;0;1;1;1;0;1;0;0;1;1;0;0;0;0;0;1;0;1;1;0;1;0;1;1;0;0;0;1;1;0;0;0;0;0;0;1;1;0;1;0;0;1;0;0;1;0;1;0;0;0;1;0;1;0;0;0;0;1;0;0;0;0;0;1;0;1;1;1;0;0;0;0;0;0;0;0;1;0;0;1;0;1;0;1;0;0;0;1;0;1;0;0;0;0;1;1;1;0;1;1;1;1;1;1;0;0;0;0;1;0;1;0;0;1;0;1;0;1;1;0;1;1;0;0;1;0;1;0;0;0;0;0;0;1;1;1;1;0;1;1;0;0;0;1;1;0;0;0;1;0;0;0;0;1
AA-90-2;AA-90;1;1;0;0;0;0;1;0;0;0;0;0;1;0;0;1;0;1;0;1;1;0;1;0;1;1;1;0;1;0;0;1;0;0;0;0;0;0;1;0;1;1;0;1;1;1;1;0;0;0;1;1;0;0;0;0;0;0;1;1;1;0;0;0;1;0;0;0;0;1;0;1;0;1;0;0;0;0;0;1;1;0;0;0;0;0;1;0;1;1;0;0;0;0;0;0;0;0;0;1;0;0;1;0;0;0;1;0;0;0;0;0;1;0;0;0;1;1;1;1;0;1;1;1;1;1;1;0;0;0;0;0;0;1;1;0;1;0;1;1;0;1;0;1;1;1;1;1;0;1;0;0;0;0;0;0;1;1;1;1;0;1;0;0;0;0;1;1;1;0;0;1;0;0;0;0;1
AA-90-3;AA-90;1;1;0;0;0;0;1;0;0;0;0;0;1;0;0;1;0;1;0;1;1;0;1;0;1;1;1;0;1;0;0;1;0;0;0;0;0;0;1;0;1;1;0;1;1;1;1;0;1;0;1;1;0;0;0;1;0;0;1;1;1;0;0;0;1;0;0;0;0;1;0;1;0;1;0;0;0;0;0;0;1;0;0;0;0;0;1;0;1;1;1;0;0;0;0;0;0;0;0;0;0;0;1;0;0;0;1;0;0;0;1;0;1;0;0;0;0;1;1;1;0;1;1;1;1;1;1;0;0;0;0;0;0;1;1;0;1;0;1;0;1;1;0;1;1;1;0;1;0;0;0;1;0;0;0;0;1;1;1;1;0;1;1;0;0;0;1;1;0;0;0;0;0;0;0;0;1
AA-90-4;AA-90;1;1;0;0;0;0;1;0;0;0;0;0;1;0;0;1;1;1;0;1;1;0;1;0;1;1;1;0;1;0;0;1;0;0;0;0;0;0;1;0;1;1;0;1;1;1;1;0;0;0;1;1;0;0;0;0;0;0;1;1;1;0;0;0;1;0;0;0;0;1;0;0;0;1;1;0;0;0;1;1;1;0;0;0;0;0;1;0;1;1;1;0;0;0;0;0;0;0;0;1;0;0;1;0;0;0;1;0;0;0;1;0;1;0;0;0;0;1;1;1;0;1;1;1;1;1;1;0;0;0;0;0;0;1;1;0;1;0;1;0;1;0;0;1;1;1;0;1;0;0;0;0;0;0;0;0;1;1;1;1;0;1;1;0;0;0;1;1;1;0;0;1;0;1;0;0;1
AA-90-5;AA-90;1;1;0;0;0;0;1;0;0;1;0;0;1;0;0;1;0;1;0;1;1;0;1;0;1;1;1;0;1;0;0;1;0;0;0;0;0;0;1;0;1;1;0;1;1;1;1;0;1;0;1;1;0;1;0;0;0;0;1;1;0;1;0;0;1;0;0;0;0;1;0;1;0;1;0;0;0;0;1;1;0;0;0;0;0;0;1;0;1;1;0;0;0;0;0;0;0;0;0;0;0;0;1;0;0;0;1;0;0;0;1;0;1;0;0;0;1;1;1;1;0;1;1;1;1;1;1;0;0;0;0;0;0;0;1;0;1;0;1;1;0;1;0;1;1;1;1;0;0;1;0;1;0;0;0;0;1;1;1;1;0;1;0;0;0;0;1;1;0;0;0;1;0;1;0;0;1
AA-91-1;AA-91;1;1;0;0;0;0;1;0;0;0;0;1;1;1;1;1;0;1;1;1;0;0;1;0;1;1;0;0;1;0;0;1;0;0;0;0;1;1;0;0;1;1;0;1;0;1;0;1;1;0;1;1;0;0;0;0;0;0;1;1;0;1;0;1;0;0;0;0;1;1;0;1;0;1;1;1;0;0;0;1;0;0;1;0;0;0;1;0;1;1;1;0;0;0;0;0;0;0;0;1;0;0;1;0;0;0;1;0;0;0;1;1;1;0;0;1;0;1;1;1;1;1;0;1;0;1;1;0;0;0;0;0;0;1;1;0;0;0;1;1;0;1;0;1;1;0;0;1;0;0;0;0;0;0;0;0;1;1;1;0;1;1;0;1;0;0;1;1;0;0;0;1;0;1;0;0;1
AA-91-2;AA-91;1;1;1;0;1;0;1;0;0;0;0;0;1;1;1;1;0;1;0;1;1;0;1;0;1;1;1;0;1;0;0;1;0;0;0;0;0;0;0;0;1;1;0;1;0;1;1;1;1;0;1;1;0;0;0;0;0;0;0;1;0;1;0;1;0;0;0;0;1;1;0;1;0;1;0;1;0;0;0;1;0;0;1;0;0;0;1;0;1;1;0;0;0;0;0;0;0;0;0;0;0;1;1;0;0;0;1;0;0;0;0;0;1;0;0;1;0;1;1;1;1;1;1;1;0;1;1;0;0;1;0;0;0;1;1;0;0;0;1;1;0;1;0;1;1;0;0;1;0;0;0;0;0;0;0;0;1;1;1;0;0;1;0;1;0;0;1;1;0;0;0;1;0;1;1;0;1
AA-91-3;AA-91;1;1;0;0;1;1;1;0;0;0;0;0;1;1;1;1;0;1;1;1;0;0;1;0;1;1;0;0;1;0;0;1;0;0;0;0;0;0;1;0;1;1;0;1;0;1;1;0;1;0;1;1;0;0;0;0;0;0;1;1;0;1;0;1;0;0;0;0;1;1;1;1;0;1;1;1;0;0;0;1;0;0;0;0;0;0;1;0;1;1;0;0;0;0;0;0;0;0;0;0;0;0;0;0;0;0;1;0;0;0;1;0;1;0;0;1;0;1;1;1;1;1;1;1;0;1;1;0;0;1;0;0;0;1;1;0;0;0;1;1;0;1;0;1;1;0;0;1;0;0;0;0;0;0;0;0;1;1;1;0;0;1;0;1;0;0;1;1;0;0;0;1;0;1;0;0;1
AA-91-4;AA-91;1;1;1;0;0;0;1;0;0;0;0;0;1;1;1;1;0;1;1;1;1;0;1;0;1;1;1;1;1;0;0;1;0;0;0;0;0;0;1;0;1;1;0;1;0;1;1;0;1;0;0;1;0;0;0;0;0;0;0;1;0;1;0;1;0;0;0;0;1;1;0;1;0;1;1;1;0;0;0;1;0;0;1;1;0;0;1;0;1;1;1;0;0;0;0;0;0;0;0;1;0;0;1;0;0;0;1;0;0;0;0;0;1;0;0;1;0;1;1;1;1;1;0;1;0;1;1;0;1;1;0;0;0;1;1;0;0;0;1;1;1;1;0;1;1;1;0;1;0;0;0;0;0;0;0;0;1;1;1;0;0;1;0;0;0;0;1;1;1;0;0;1;0;1;0;0;1
AA-91-5;AA-91;1;1;1;0;1;0;1;0;0;0;0;0;0;1;1;1;0;1;1;1;1;0;1;0;1;1;1;0;1;0;0;1;0;0;0;0;0;0;1;0;1;1;0;1;0;1;1;0;1;0;1;1;0;0;0;0;0;0;0;1;0;1;0;0;0;0;0;0;1;1;0;1;0;1;0;1;0;0;1;1;0;0;0;1;0;0;1;0;1;1;1;0;0;0;0;0;0;0;0;0;0;0;1;0;0;0;1;0;0;0;0;0;1;0;0;1;0;1;1;1;1;1;1;1;0;1;1;0;0;1;0;0;0;1;1;0;0;0;1;1;1;1;0;1;1;0;0;1;0;0;0;0;0;0;0;0;1;1;1;0;0;1;0;0;0;0;1;1;0;0;0;1;0;1;0;0;1
AA-92-1;AA-92;1;1;0;0;0;0;1;0;0;0;0;1;0;0;1;1;0;1;0;1;1;0;1;0;1;1;0;0;1;1;0;1;0;0;0;0;0;0;1;0;1;1;0;0;0;1;1;0;1;0;1;1;0;0;0;0;0;0;1;1;0;1;1;1;0;0;0;0;0;1;0;1;0;1;0;1;0;0;0;1;0;0;1;0;0;0;0;0;1;1;1;0;0;0;0;0;0;0;0;0;0;0;1;0;0;0;1;0;0;0;1;0;1;0;0;1;0;1;1;1;1;1;0;1;0;1;1;0;0;1;0;0;0;1;1;0;0;0;1;1;0;1;0;1;1;1;0;1;0;0;0;0;0;0;0;0;1;1;1;0;0;1;0;0;0;1;1;1;1;0;0;1;0;1;0;0;1
AA-92-2;AA-92;1;1;0;0;1;0;1;0;0;0;0;1;1;0;1;1;0;1;0;1;1;0;1;0;1;1;1;0;1;0;0;1;0;0;0;0;0;0;1;0;1;1;0;0;0;1;0;0;1;0;1;1;0;0;0;0;0;0;1;1;0;1;0;1;0;0;0;1;1;1;0;1;0;1;0;1;0;0;0;1;0;0;1;0;0;0;0;0;1;1;0;0;0;0;0;0;0;0;0;1;0;1;0;0;0;0;1;0;0;0;0;0;1;0;0;0;1;1;1;1;0;1;0;1;0;1;1;0;0;1;0;0;0;1;1;0;0;0;1;1;0;1;0;1;1;0;0;1;0;0;0;0;0;0;0;0;1;1;1;0;0;1;0;0;0;0;1;1;0;0;0;1;0;1;0;0;1
AA-92-3;AA-92;1;1;0;0;1;0;1;0;0;0;0;0;0;1;1;1;0;1;1;1;1;0;1;0;1;1;1;0;1;0;0;1;0;0;0;0;0;0;1;0;1;1;0;1;0;1;0;0;1;0;1;1;0;0;0;0;0;0;0;1;0;1;1;0;0;0;0;0;1;1;0;1;0;1;1;1;0;0;0;1;0;0;0;0;0;0;1;0;1;1;1;0;0;0;0;0;0;0;0;1;0;0;1;0;0;0;1;0;0;0;1;0;1;0;0;0;1;1;1;1;1;1;0;1;0;1;1;0;1;0;0;0;0;1;1;0;0;0;1;1;1;1;0;1;1;1;0;0;0;1;0;0;0;0;0;0;1;1;1;0;0;1;0;0;0;0;1;1;1;0;0;0;0;1;0;0;1
AA-92-4;AA-92;1;1;0;0;1;0;1;0;0;0;0;1;1;0;1;1;0;1;0;1;1;0;1;0;1;1;1;0;1;1;0;1;0;0;0;0;0;0;1;1;1;0;0;1;0;1;1;1;1;0;1;1;0;0;0;0;0;0;0;1;0;1;0;1;0;0;0;1;1;1;0;1;0;1;0;1;0;0;0;1;0;0;1;0;0;1;0;0;1;1;0;0;0;0;0;0;0;0;0;0;0;1;1;0;0;0;1;0;0;0;0;0;1;0;0;1;1;1;1;1;0;1;1;1;0;1;1;0;0;0;0;0;0;1;1;0;0;0;1;1;0;1;0;1;1;1;0;1;0;1;0;0;0;0;0;1;1;1;1;0;0;1;0;0;0;0;1;1;1;0;0;1;0;1;0;0;1
AA-92-5;AA-92;1;1;0;0;0;0;1;0;0;0;0;1;1;1;1;1;0;1;0;1;1;0;1;0;1;1;1;0;1;0;0;1;0;0;0;0;0;1;1;0;1;1;0;1;0;1;1;0;1;0;1;1;0;0;0;0;0;0;0;1;0;1;1;0;0;0;0;0;1;1;0;1;0;1;0;1;0;0;0;1;0;0;1;0;0;0;0;0;1;1;1;0;0;0;0;0;0;0;0;1;0;1;1;0;0;0;1;0;0;0;1;0;1;0;0;0;0;1;1;1;0;1;1;1;0;1;1;1;0;1;0;0;0;1;1;0;0;0;1;1;0;1;0;1;1;1;0;1;0;1;0;0;0;0;0;0;1;1;1;0;0;1;0;0;0;1;1;1;0;0;0;1;0;1;0;0;1
AA-93-1;AA-93;1;1;0;0;0;0;1;0;0;0;0;1;1;0;1;1;0;1;1;1;1;0;1;0;1;1;0;0;1;0;0;1;0;0;0;0;1;1;1;0;1;1;0;1;0;1;1;0;1;0;1;1;0;0;0;0;0;0;1;1;0;1;1;0;0;0;0;1;0;1;0;1;0;1;0;1;0;0;0;1;0;0;0;0;0;0;1;0;1;1;1;0;0;0;0;0;0;0;0;1;0;0;1;0;0;0;1;0;0;0;1;0;1;0;0;1;1;1;1;1;0;1;1;1;0;1;1;0;0;1;0;0;0;1;1;0;0;0;1;1;1;1;0;1;1;1;0;1;0;0;0;0;0;0;0;0;1;1;1;0;0;1;0;0;0;0;1;1;0;0;0;1;0;1;1;0;1
AA-93-2;AA-93;1;1;0;0;0;0;1;0;0;0;0;0;1;0;1;1;0;1;1;1;1;0;1;0;1;1;1;0;1;0;0;1;0;0;0;0;1;0;1;0;1;1;0;1;0;1;0;1;1;0;1;1;0;0;0;0;0;0;0;1;0;1;0;0;0;0;0;0;0;1;0;1;0;1;0;1;0;0;0;0;0;1;1;0;0;0;1;0;1;1;0;0;0;0;0;0;0;0;0;1;0;0;1;0;0;0;1;0;0;0;0;0;1;0;0;1;1;1;1;1;1;1;1;1;0;1;0;0;0;1;0;0;0;1;1;0;0;0;1;1;1;1;0;1;1;1;0;0;0;1;0;0;0;0;0;0;1;1;1;0;0;1;0;0;0;0;1;1;0;0;0;1;0;1;0;0;1
AA-93-3;AA-93;1;1;0;0;0;0;1;0;0;1;0;1;1;0;1;1;0;1;0;1;1;0;1;0;1;1;1;0;1;0;1;1;0;0;0;0;1;0;1;0;1;1;0;1;0;1;1;0;1;0;1;1;0;0;0;0;0;0;1;1;0;1;0;0;0;0;0;1;0;1;0;1;0;1;0;1;0;0;0;1;0;0;1;0;0;0;1;0;1;1;1;0;0;0;0;0;0;0;0;1;0;1;0;0;0;0;1;0;0;0;1;0;1;0;0;1;0;1;1;1;1;1;1;1;0;1;1;1;0;0;0;0;0;1;1;0;0;0;1;0;0;1;0;1;1;1;0;1;0;0;0;0;0;0;0;0;1;1;1;1;0;1;0;1;0;0;1;1;0;0;0;1;0;1;1;0;1
AA-93-4;AA-93;1;1;0;0;0;0;1;1;0;0;0;1;0;0;1;1;0;1;1;1;1;0;1;0;1;1;1;0;1;0;0;1;0;0;0;0;1;1;0;0;1;1;0;1;0;1;0;1;1;0;1;1;0;0;0;0;0;0;0;1;0;1;0;0;0;0;0;1;0;1;0;1;0;1;1;1;0;0;0;1;0;1;1;0;0;0;1;0;1;1;0;0;0;0;0;0;0;0;0;1;0;0;1;0;0;0;1;0;0;0;0;0;1;0;0;1;1;1;1;1;1;1;1;1;0;1;0;0;0;1;0;0;0;1;1;0;0;0;1;1;1;1;0;1;1;1;0;0;0;1;0;0;0;0;0;0;1;1;1;0;0;1;0;0;0;0;1;1;0;0;0;1;0;1;1;0;1
AA-93-5;AA-93;1;1;0;0;0;0;1;0;0;0;0;1;0;0;1;1;0;1;0;1;1;0;1;0;1;1;1;0;1;0;0;1;0;0;0;0;0;1;1;0;1;1;0;1;0;1;1;0;1;0;1;1;0;0;0;0;0;0;1;1;0;1;0;0;0;0;0;0;0;1;0;1;0;1;1;1;0;0;0;1;0;0;0;0;0;0;1;0;1;0;1;0;0;0;0;0;0;0;0;1;0;1;1;0;0;0;1;0;0;0;0;0;1;0;0;1;1;1;1;1;1;1;1;1;0;1;0;0;0;1;0;0;0;1;1;0;0;0;1;0;0;1;0;1;1;0;0;0;0;1;0;0;0;0;0;0;1;1;1;0;0;1;0;1;0;0;1;1;0;0;0;1;0;1;0;0;1
AA-95-1;AA-95;1;1;0;0;0;0;1;0;0;1;0;1;1;0;1;1;0;1;0;1;1;0;1;0;1;1;1;0;1;0;1;1;0;0;0;0;0;0;0;0;1;1;0;1;0;1;1;0;1;0;1;0;0;0;0;0;0;0;0;1;0;1;0;0;0;0;0;0;0;1;0;1;0;1;0;1;0;0;0;1;1;0;0;0;0;0;1;0;1;1;1;0;0;0;0;0;0;0;0;1;0;0;1;0;0;0;1;0;0;0;0;0;1;0;0;1;1;1;1;1;1;1;1;1;0;1;1;1;0;0;0;0;0;1;1;0;0;0;1;1;0;1;0;1;1;1;0;1;0;0;0;0;0;0;0;0;1;1;1;0;0;1;0;0;0;0;1;1;0;0;0;1;0;1;0;0;1
AA-95-2;AA-95;1;1;0;0;0;0;1;0;0;1;0;1;0;0;1;1;0;1;1;1;1;0;1;0;1;1;1;0;1;0;0;1;0;0;0;0;0;0;0;1;1;1;0;1;0;1;1;1;1;0;1;1;0;0;0;0;0;0;0;1;0;1;1;0;0;0;0;1;0;1;0;1;0;1;0;1;0;0;0;1;0;0;1;0;0;0;0;0;1;1;1;0;0;0;0;0;0;0;0;1;0;0;1;0;0;0;1;0;0;0;0;0;1;0;0;1;0;1;1;1;1;1;1;1;0;1;1;1;0;1;0;0;0;0;1;0;0;0;1;0;0;1;0;1;1;0;0;1;0;0;0;0;0;0;0;0;1;1;1;0;0;1;0;1;0;1;1;1;0;0;0;0;0;1;0;0;1
AA-95-3;AA-95;1;1;0;0;0;0;1;0;0;1;0;1;1;0;1;1;0;1;1;1;1;0;1;0;1;1;1;0;1;0;0;1;0;0;0;0;1;0;1;0;1;0;0;1;0;1;1;1;1;0;1;1;0;0;0;0;0;0;0;1;0;1;1;0;0;0;0;0;0;1;0;1;0;1;0;1;0;0;0;0;0;0;1;0;0;0;1;0;1;1;1;0;0;0;0;0;0;0;0;1;0;1;0;0;0;0;1;0;0;0;0;0;1;0;0;1;1;1;1;1;1;1;1;1;0;1;1;1;0;1;0;0;0;1;1;0;0;0;1;1;1;1;0;1;1;0;0;0;0;0;0;0;0;0;0;0;1;1;1;1;0;1;0;1;0;0;1;1;1;0;0;1;0;1;0;0;1
AA-95-4;AA-95;1;1;0;0;0;0;1;0;0;0;0;1;0;0;1;1;0;1;0;1;1;0;1;0;1;1;1;0;1;0;0;1;0;0;0;0;0;0;0;0;1;1;0;1;0;1;1;0;1;1;1;1;0;0;0;0;0;0;0;1;0;1;0;0;0;0;0;0;0;1;0;1;0;1;1;1;0;0;0;1;0;0;1;0;0;0;0;0;1;1;1;0;0;0;0;0;0;0;0;1;0;0;1;0;0;0;1;0;0;0;0;0;1;0;0;1;1;1;1;1;1;1;1;1;0;1;1;0;0;1;0;0;0;0;1;0;0;0;1;1;0;1;0;1;1;0;0;1;0;0;0;0;0;0;0;1;1;1;1;0;0;1;0;0;0;0;1;1;1;0;0;1;0;1;0;0;1
AA-95-5;AA-95;1;1;0;0;0;0;1;0;0;0;0;1;1;0;1;1;0;1;1;1;1;0;1;0;1;1;1;0;1;0;0;1;1;0;0;0;0;0;1;0;1;0;0;1;0;1;1;1;1;0;1;1;0;0;0;0;0;0;0;1;0;1;1;0;0;0;0;0;1;1;0;1;0;1;0;1;0;0;0;1;0;0;1;0;0;0;1;0;1;1;1;0;0;0;0;0;0;0;0;1;0;0;0;0;0;0;1;0;0;0;0;0;1;0;0;0;1;1;1;1;1;1;1;1;0;0;1;1;1;0;0;0;0;1;1;0;0;0;1;1;1;0;0;1;1;0;0;1;0;1;0;0;0;0;0;1;1;1;1;0;0;1;0;1;0;0;1;1;0;0;0;1;0;1;0;0;1
AA-98-1;AA-98;1;1;0;0;0;0;1;0;0;0;0;1;1;0;1;1;0;1;0;1;1;0;1;0;1;1;1;0;1;0;0;1;0;0;0;0;0;0;1;0;1;1;0;1;0;1;1;0;1;1;1;1;0;0;0;0;0;0;0;0;0;1;0;0;0;0;0;1;0;1;0;1;0;0;0;1;0;0;0;1;0;0;0;0;0;0;1;0;1;1;1;1;0;0;0;0;0;0;0;1;0;0;1;0;1;0;1;0;0;0;1;0;1;0;0;1;1;1;1;1;1;1;1;1;0;1;1;1;0;1;0;0;0;1;1;0;0;0;1;1;0;1;0;1;1;1;0;1;0;1;0;0;0;0;0;1;1;1;1;0;0;1;0;0;0;0;1;1;0;0;0;1;1;1;0;0;1
AA-98-2;AA-98;1;1;0;0;0;0;1;0;0;0;0;1;1;0;1;1;0;1;0;1;1;0;1;0;1;1;1;0;1;0;0;1;0;0;0;0;0;0;1;0;1;1;0;1;0;1;1;0;1;1;1;1;0;0;0;0;0;0;0;1;0;1;0;0;0;0;0;1;0;1;0;1;0;0;1;1;0;0;0;1;1;0;0;0;0;0;1;0;1;1;1;0;0;0;0;0;0;0;0;1;0;0;1;0;0;0;1;0;0;0;0;0;1;0;0;1;0;1;1;1;1;1;1;1;0;1;1;1;0;1;0;0;1;0;1;0;0;0;1;0;0;1;0;1;1;0;0;1;0;0;0;0;0;0;0;1;1;1;1;0;0;1;0;0;0;0;1;1;1;0;0;0;1;1;0;0;1
AA-98-3;AA-98;1;1;0;0;0;0;1;0;0;0;0;1;0;0;1;1;0;1;0;1;1;0;1;0;1;1;1;0;1;0;0;1;0;0;0;0;0;0;1;0;1;1;0;1;0;1;1;0;1;0;1;1;0;0;0;0;0;0;0;0;0;1;1;0;0;0;0;1;0;1;0;1;0;1;1;1;0;0;0;1;0;0;0;0;0;0;1;0;1;1;1;0;0;0;0;0;0;0;0;1;0;0;1;0;0;0;1;0;0;0;1;0;1;0;0;1;0;1;1;1;1;1;1;1;0;1;1;1;0;1;0;0;0;0;1;0;0;0;1;1;1;1;0;1;1;0;0;0;0;1;0;0;0;0;0;1;1;1;1;0;0;1;0;0;0;0;1;1;0;0;0;1;1;1;0;0;1
AA-98-4;AA-98;1;1;0;0;0;0;1;0;0;0;0;1;1;1;1;1;0;1;0;1;1;0;1;0;1;1;1;0;1;0;0;1;0;0;0;0;0;1;0;0;1;1;1;0;0;1;1;1;1;0;1;1;0;0;0;0;0;0;0;1;0;1;1;0;0;0;0;1;0;1;0;1;0;1;0;1;0;0;0;1;0;0;0;0;0;0;1;0;1;1;1;0;0;0;0;0;0;0;0;1;0;0;0;0;0;0;1;0;0;0;1;0;1;0;0;1;0;1;1;1;1;1;1;1;0;1;1;0;0;1;0;0;1;0;1;0;0;0;1;1;0;1;0;1;1;0;0;1;0;0;0;0;0;0;0;1;1;1;1;0;0;1;0;0;0;0;1;1;1;0;0;0;1;1;0;0;1
AA-98-5;AA-98;1;1;0;0;0;0;1;0;0;0;0;1;1;0;1;1;0;1;0;1;1;0;1;0;1;1;1;0;1;0;0;1;0;0;0;0;0;0;0;0;1;1;0;1;0;1;1;1;1;0;1;1;0;0;0;0;0;0;0;1;0;1;0;0;0;0;1;1;0;1;0;1;0;1;0;1;0;0;0;1;1;0;0;0;0;0;1;0;1;1;1;0;0;0;0;0;0;0;0;0;0;0;0;0;0;0;0;0;0;0;1;0;1;0;0;1;0;1;1;1;1;1;1;1;0;1;1;1;0;0;0;0;0;0;1;0;0;0;1;0;0;1;0;1;1;1;0;1;0;0;0;0;0;0;0;0;1;1;1;0;0;1;0;0;0;0;1;1;1;0;0;0;1;1;0;0;1
AA-04-1;AA-04;1;1;0;0;0;0;1;0;0;0;0;0;1;0;1;1;0;1;1;1;1;0;1;0;1;1;0;0;1;0;0;1;0;0;0;0;0;0;1;0;1;1;0;1;0;1;0;1;1;0;1;1;0;0;0;0;0;0;0;1;0;1;0;1;0;0;0;0;0;1;1;1;0;0;0;0;0;0;0;1;0;0;1;0;0;0;1;0;1;1;0;0;0;0;0;0;0;0;0;1;0;0;0;0;0;0;1;0;0;0;0;1;1;0;0;1;0;1;1;1;1;1;1;1;0;1;1;0;0;1;0;0;0;1;1;0;0;0;1;1;1;1;0;1;1;1;0;1;0;0;0;0;0;0;0;0;1;1;1;0;0;1;0;0;0;0;1;0;0;0;0;1;0;1;0;0;1
AA-04-2;AA-04;1;1;0;0;0;0;1;0;0;0;0;0;1;1;1;1;0;1;1;1;1;0;1;0;1;1;1;0;1;0;0;1;0;0;0;0;0;0;1;0;1;1;0;1;0;1;0;0;1;0;1;1;0;0;0;0;0;0;0;1;0;1;1;0;0;0;0;0;1;1;0;1;0;1;0;1;0;0;0;1;0;0;1;0;0;0;0;0;1;1;0;0;0;0;0;0;0;0;0;1;0;0;0;0;0;0;0;0;0;0;0;0;1;0;0;1;0;1;1;1;1;1;1;1;0;1;1;0;0;1;0;0;0;1;1;0;0;0;1;1;0;1;0;1;1;0;0;0;0;1;0;0;0;0;0;0;1;1;1;0;0;1;0;0;0;0;1;1;0;0;0;1;0;1;0;0;1
AA-04-3;AA-04;1;1;0;0;0;0;1;0;0;0;0;0;1;1;1;1;0;1;1;1;1;0;1;0;1;1;1;0;1;0;0;1;0;0;0;0;1;0;1;0;1;1;0;1;0;1;0;1;1;0;1;1;0;0;0;0;0;0;0;1;0;1;0;0;0;0;0;0;1;1;0;1;0;1;0;1;0;0;0;1;0;0;1;0;0;0;0;1;1;1;0;0;0;0;0;0;0;0;0;1;0;0;0;0;0;0;1;0;0;0;0;0;1;0;0;1;0;1;1;1;1;1;1;1;0;1;1;0;0;1;0;0;0;1;1;0;0;0;1;1;1;1;0;1;1;0;0;0;0;0;0;0;0;0;0;0;1;1;1;0;0;1;0;0;0;0;1;1;0;0;0;1;0;1;0;0;1
AA-04-4;AA-04;1;1;0;0;0;0;1;0;0;0;0;0;1;1;1;1;0;1;0;1;1;0;1;0;1;1;1;0;1;0;0;1;0;0;0;0;1;0;1;0;1;1;0;0;0;1;0;1;1;0;1;1;0;0;0;0;0;0;0;1;0;1;0;1;0;0;0;0;1;1;0;1;0;1;0;1;0;0;0;1;0;0;1;0;0;0;0;0;1;1;1;0;0;0;0;0;0;0;0;1;0;0;0;0;0;0;1;0;0;0;0;0;1;0;0;1;0;1;1;1;0;1;1;1;0;1;1;0;0;1;0;0;0;1;1;0;0;0;1;1;0;1;0;1;1;0;0;1;0;0;0;0;0;0;0;0;1;1;1;1;0;1;0;1;0;0;1;1;0;0;0;1;0;1;0;0;0
AA-04-5;AA-04;1;1;0;0;0;0;1;0;0;0;0;0;1;1;1;1;0;1;1;1;1;0;1;0;1;1;1;0;1;0;0;1;0;0;0;0;0;0;1;0;1;1;0;1;0;1;0;1;1;0;1;1;0;0;0;0;0;0;0;1;0;1;0;1;0;0;0;0;1;1;0;1;0;1;1;1;0;0;0;1;0;0;1;0;0;0;1;0;1;1;0;0;0;0;0;0;0;0;0;1;0;0;1;0;0;0;1;0;0;0;0;0;1;0;0;1;0;1;1;1;1;1;1;1;0;1;1;0;0;1;0;0;0;1;1;0;0;0;1;1;0;1;0;1;1;0;0;0;0;0;0;0;0;0;0;0;1;1;1;0;0;1;0;0;0;0;1;1;0;0;0;1;0;1;0;0;1
AA-12-1;AA-12;1;1;0;0;0;0;1;0;0;0;0;0;1;0;1;1;0;1;1;1;1;0;1;0;1;1;0;0;1;0;0;1;0;0;0;0;0;0;1;0;1;1;0;1;0;1;0;1;1;0;1;1;0;0;0;0;0;0;0;0;0;1;0;0;0;0;0;0;1;1;0;1;0;1;0;1;0;0;0;1;0;0;0;0;0;0;1;0;1;1;0;0;0;0;0;0;0;0;0;1;0;0;1;0;0;0;1;0;0;0;0;1;0;0;0;1;0;1;1;1;1;1;1;1;1;1;1;0;0;1;0;0;0;1;1;0;0;0;1;0;1;1;0;1;1;0;0;0;0;1;0;0;0;0;0;0;1;1;1;0;0;1;0;0;0;0;1;1;0;0;0;1;0;1;1;0;1
AA-12-2;AA-12;1;1;0;0;0;0;1;1;0;0;0;0;1;1;1;1;0;1;1;1;1;0;1;0;1;1;1;0;1;0;0;1;0;0;0;0;0;1;1;0;0;0;0;1;0;1;0;1;1;0;1;1;0;0;0;0;0;0;0;1;0;1;1;1;0;0;0;0;1;1;0;1;0;1;0;1;0;0;0;1;1;0;1;0;0;0;1;0;1;1;1;0;0;0;0;0;0;0;0;1;0;0;0;0;0;0;1;0;0;0;0;1;1;0;0;1;0;1;1;1;0;1;1;1;0;1;1;0;0;1;0;0;0;1;1;0;0;0;1;1;0;1;0;1;1;0;0;1;0;0;0;0;0;0;0;0;1;1;1;1;0;1;0;0;0;0;1;1;0;0;0;1;0;1;0;0;1
AA-12-3;AA-12;1;1;0;0;0;1;1;0;0;0;0;0;1;1;1;1;0;1;1;1;1;0;1;0;1;1;0;0;1;0;0;1;0;0;0;0;0;0;0;0;1;1;0;1;0;1;0;0;1;0;1;1;0;0;0;0;0;0;0;1;0;1;1;0;0;0;0;0;1;1;0;1;0;1;1;1;0;0;0;1;0;0;1;0;0;0;1;1;1;1;1;0;0;0;0;0;0;0;0;0;0;0;1;0;0;0;0;0;0;0;0;0;1;0;0;1;0;1;1;1;0;1;1;1;0;1;1;0;0;1;0;0;0;1;1;0;0;0;1;1;1;1;0;1;1;0;0;0;0;1;0;0;0;0;0;0;1;1;1;0;0;1;0;1;0;0;1;1;0;0;0;1;0;1;0;0;1
AA-12-4;AA-12;0;1;0;0;0;0;1;0;0;0;0;0;1;1;1;1;0;1;1;1;1;0;1;0;1;1;0;0;1;0;0;1;0;0;0;0;0;0;0;0;1;1;0;1;0;1;1;1;1;0;1;1;0;0;0;0;0;0;0;1;0;1;1;0;0;0;0;0;0;1;0;1;0;1;0;1;0;0;0;1;0;0;0;0;0;0;1;0;1;1;0;0;0;0;0;0;0;0;0;0;0;0;0;0;0;0;0;0;0;0;0;0;1;0;0;1;0;1;1;1;1;1;1;1;0;1;1;0;0;1;0;0;0;1;1;0;0;0;1;1;1;1;0;1;1;0;0;1;0;1;0;0;0;0;0;0;1;1;1;0;0;0;0;1;0;0;1;1;0;0;0;1;0;1;0;0;1
AA-12-5;AA-12;1;1;0;0;0;0;1;0;0;0;0;0;0;1;1;1;0;1;1;1;1;0;1;0;1;1;1;0;1;0;0;1;0;0;0;0;0;1;1;0;1;1;0;1;0;1;0;1;1;0;1;1;0;0;0;0;0;0;0;1;0;1;1;0;0;0;0;0;1;1;0;1;0;1;0;1;0;0;0;1;0;0;0;0;0;0;1;0;1;1;1;0;0;0;0;0;0;0;0;1;0;0;1;0;0;0;1;0;0;0;0;0;1;0;0;1;0;1;1;1;0;1;1;1;0;1;1;0;0;0;0;0;0;1;1;0;0;0;1;1;0;1;0;1;1;0;0;1;0;0;0;0;0;0;0;0;1;1;1;0;0;1;1;0;0;0;1;1;0;0;0;1;0;1;0;0;1
AA-14-1;AA-14;1;1;0;0;1;0;1;1;0;1;0;0;1;1;0;1;0;1;0;0;1;0;0;0;1;1;0;0;1;0;0;1;0;0;0;0;0;1;1;0;1;1;0;0;0;1;1;0;1;0;1;1;0;0;0;0;1;0;0;1;0;1;1;0;0;0;0;0;0;1;0;1;0;1;0;1;0;0;0;1;0;0;0;0;0;0;0;0;1;1;0;0;0;0;0;0;0;0;0;1;0;1;1;0;0;0;1;0;0;0;0;0;1;0;0;1;1;1;1;1;1;1;1;1;0;1;1;0;0;1;0;0;0;1;1;0;0;0;1;1;1;1;0;1;1;1;0;1;0;1;0;0;0;0;0;1;1;1;1;1;0;1;0;0;0;0;1;1;0;0;0;1;0;1;0;0;1
AA-14-2;AA-14;1;1;0;0;1;0;1;1;0;0;0;0;1;0;0;1;0;1;0;1;1;0;1;0;1;1;0;0;0;0;0;1;0;0;0;0;0;1;1;0;1;1;0;0;0;1;1;0;1;0;1;1;0;0;0;0;0;0;1;1;0;1;1;0;0;0;0;0;0;1;0;1;0;1;0;1;0;0;0;1;0;0;1;0;0;1;0;0;1;1;1;0;0;0;0;0;0;0;0;1;0;1;1;0;0;0;1;0;0;0;0;0;1;0;0;1;1;1;1;1;0;1;1;1;0;1;1;0;0;1;0;0;0;1;0;0;0;0;1;0;1;1;0;1;1;0;0;0;0;1;0;0;0;0;0;0;1;1;1;1;0;1;0;1;0;0;1;1;0;0;0;1;0;1;0;0;1
AA-14-3;AA-14;1;1;0;0;1;0;1;1;0;0;0;0;1;0;1;1;0;1;0;1;1;0;1;0;1;1;0;0;1;0;0;1;0;0;0;0;0;1;1;0;1;1;0;0;0;1;1;0;1;0;1;1;0;0;0;0;0;0;0;1;0;1;0;0;0;0;0;0;0;1;0;1;0;1;0;1;0;0;0;1;1;0;1;0;0;0;0;0;1;1;0;0;1;0;0;0;0;0;0;1;0;1;1;1;0;0;1;0;0;0;0;0;1;0;0;1;1;1;1;1;1;1;1;1;0;1;1;0;0;1;0;0;0;1;1;0;0;0;1;0;1;1;0;1;1;1;0;1;0;1;0;0;0;0;0;0;1;1;1;0;0;1;0;0;0;0;1;1;0;0;0;1;0;1;0;0;1
AA-14-4;AA-14;1;1;0;0;1;0;1;1;0;0;0;1;0;1;0;1;0;1;0;1;1;0;1;0;1;1;0;0;1;0;0;1;0;0;0;0;0;1;1;0;1;1;0;0;0;1;1;0;1;0;1;1;0;0;0;0;0;0;1;1;0;1;0;0;0;0;0;0;0;1;0;1;0;1;0;1;0;0;0;1;1;0;1;0;0;0;0;0;1;1;0;0;0;0;0;0;0;0;0;0;0;1;1;1;0;0;1;0;0;0;0;0;0;0;0;1;1;1;1;1;1;1;1;1;0;1;1;0;0;1;0;0;0;1;1;0;0;0;1;1;1;1;0;1;1;1;0;0;0;0;0;0;1;0;0;0;1;1;1;1;0;1;0;0;0;0;1;1;0;0;0;1;0;1;0;0;1
AA-14-5;AA-14;1;1;0;0;0;0;1;1;0;0;0;0;1;1;1;0;0;1;1;1;1;0;1;0;1;1;0;0;1;0;0;1;0;0;0;0;0;1;1;0;1;1;1;1;0;1;0;0;1;0;1;1;0;0;0;0;0;0;1;1;0;1;0;0;0;0;0;0;0;0;0;1;0;0;0;1;0;0;0;1;1;0;0;0;0;0;0;0;1;1;0;0;0;0;0;0;0;0;0;1;0;1;1;0;0;0;0;0;0;0;0;0;0;0;0;1;1;1;1;1;0;1;1;1;0;1;1;0;0;1;0;0;1;1;1;0;0;0;1;0;1;1;0;1;1;1;0;0;0;1;0;0;0;0;0;0;1;1;1;1;0;1;0;0;0;0;1;1;0;0;0;1;0;1;0;0;1
AA-15-1;AA-15;1;1;0;0;1;0;1;0;0;0;0;1;1;0;1;1;0;1;0;1;1;0;1;0;1;1;1;0;0;0;0;1;0;0;0;0;0;1;1;0;1;1;1;1;0;1;1;0;0;1;1;1;0;0;0;0;0;0;0;1;0;1;0;0;0;0;1;1;0;1;0;1;0;1;0;0;0;0;0;0;0;0;0;0;0;0;1;0;1;1;1;0;0;0;0;0;0;0;0;0;0;1;1;0;0;0;0;0;0;0;0;0;1;0;0;0;0;1;1;1;1;1;1;1;0;1;1;0;0;1;0;0;1;0;0;0;0;0;1;1;1;1;0;1;1;0;1;0;0;0;0;0;1;0;0;0;1;1;1;0;0;1;1;0;0;0;1;0;1;0;0;1;0;1;0;0;1
AA-15-2;AA-15;1;1;0;0;0;0;1;0;0;0;0;1;1;0;1;1;0;1;0;1;1;0;1;0;1;1;1;0;1;0;0;1;0;0;0;0;0;0;1;0;1;1;1;1;0;1;1;0;1;0;1;1;0;0;0;0;0;0;1;1;0;1;1;0;0;0;0;0;0;1;0;1;0;1;1;1;0;0;0;0;0;0;1;0;0;0;1;0;1;1;0;0;0;0;0;1;0;0;0;1;0;1;1;0;0;0;0;0;0;0;1;0;1;0;0;1;1;1;1;1;1;1;1;1;0;1;0;0;0;1;0;0;0;1;1;0;0;0;1;1;1;1;0;1;1;1;1;1;0;0;0;0;1;0;0;0;1;1;1;0;0;1;0;0;0;0;1;1;1;0;0;1;0;0;0;0;0
AA-15-3;AA-15;1;1;0;0;0;0;1;0;0;0;0;1;1;0;1;1;0;1;1;1;1;0;1;0;1;1;1;0;1;0;0;1;0;0;0;0;1;0;1;0;1;1;1;1;0;1;1;0;1;0;1;1;0;0;0;0;0;0;0;1;0;1;0;0;0;0;0;0;0;1;0;1;0;1;1;1;0;0;0;1;0;0;1;0;0;0;0;0;1;1;0;0;0;0;0;0;0;0;0;0;0;1;1;0;0;0;0;0;0;0;0;0;1;0;0;1;1;1;1;1;1;1;1;1;0;1;1;0;0;0;0;0;0;1;1;0;0;0;1;1;1;1;0;1;1;0;1;0;0;0;0;0;0;0;0;0;1;1;1;0;0;1;0;0;0;0;1;1;0;0;0;1;0;1;0;0;1
AA-15-4;AA-15;1;1;0;0;0;0;1;0;0;0;0;1;1;0;1;1;0;1;0;1;1;0;1;0;1;0;1;0;1;0;0;1;0;0;0;0;1;1;1;0;1;1;1;1;0;1;1;0;1;0;1;1;1;0;0;0;0;0;1;1;0;1;0;0;0;0;0;0;0;1;0;1;0;1;1;0;0;0;0;1;0;0;1;0;0;0;1;0;1;1;1;0;0;0;0;0;0;0;0;0;0;1;1;0;0;0;0;0;0;0;0;0;1;0;0;1;1;1;1;1;1;1;1;1;0;1;1;1;0;1;0;0;1;1;1;0;0;0;1;1;0;1;0;1;1;0;1;0;0;0;0;0;1;0;0;0;1;1;1;0;0;1;0;0;0;1;1;1;1;0;0;1;0;1;0;0;1
AA-15-5;AA-15;1;1;0;0;0;0;1;0;0;0;0;1;1;0;1;1;0;1;0;1;1;0;1;0;1;0;1;0;1;0;0;1;0;0;0;0;1;0;1;0;1;1;1;1;0;1;1;0;1;0;1;1;0;0;0;0;0;0;1;0;0;1;0;0;0;0;0;0;0;1;0;1;0;1;1;0;0;0;0;0;0;0;0;0;0;0;1;0;1;1;1;0;0;0;0;0;0;0;0;0;0;1;1;0;0;0;0;0;0;0;0;0;1;0;0;1;1;1;1;1;0;1;1;1;0;1;1;0;0;0;0;0;0;1;1;1;0;0;1;1;1;1;0;1;1;0;0;1;0;0;0;0;1;0;0;0;1;1;1;0;0;1;0;0;0;0;1;1;1;0;0;1;0;1;0;0;1
AA-18-1;AA-18;1;1;0;0;0;0;1;0;0;0;0;1;1;0;1;1;0;1;0;1;1;0;1;0;1;1;1;0;1;0;0;1;0;0;0;0;0;1;1;0;1;1;1;1;0;1;1;1;1;0;1;1;0;0;0;0;0;0;0;1;0;1;1;0;0;0;1;1;0;1;0;1;0;1;1;0;0;0;0;0;0;0;1;0;0;1;0;0;1;1;1;0;0;0;0;0;0;0;0;1;0;1;1;0;0;0;1;0;0;0;1;0;1;0;0;1;1;1;1;1;0;1;1;1;0;1;1;0;0;1;0;0;0;1;1;0;0;0;1;1;0;1;0;1;1;1;0;1;0;0;0;0;0;0;0;1;1;1;1;0;0;1;0;0;0;1;1;1;1;0;0;1;0;1;1;0;1
AA-18-2;AA-18;1;1;0;0;0;0;1;0;0;0;0;1;1;0;1;1;0;1;0;1;1;0;1;0;1;1;1;0;1;0;0;1;0;0;0;0;0;0;0;0;1;1;0;0;0;1;0;1;1;0;1;1;0;0;0;0;0;0;0;1;1;1;1;0;0;0;0;1;1;1;0;1;0;1;1;1;0;0;0;0;1;0;0;0;0;0;1;0;1;1;1;0;0;0;0;0;0;0;0;1;0;0;1;0;0;0;1;0;0;0;0;0;1;0;0;1;1;1;1;1;0;1;1;1;0;1;1;0;0;0;0;0;1;1;1;0;1;0;1;1;1;1;0;1;1;1;0;1;0;0;0;0;0;0;0;1;1;1;1;0;0;1;0;0;0;0;1;1;1;1;0;1;0;1;1;0;0
AA-18-3;AA-18;1;1;0;0;0;0;1;0;0;0;0;1;1;0;1;1;0;1;0;1;1;0;1;0;1;1;1;0;1;0;0;1;1;0;0;0;1;1;1;0;1;1;1;0;0;1;1;1;1;0;1;1;0;0;0;0;0;0;0;1;0;1;1;0;0;0;0;1;1;1;0;1;0;1;1;1;0;0;0;0;0;0;0;0;0;0;1;0;1;1;1;0;0;0;0;0;0;0;0;1;0;0;1;0;0;0;0;0;0;0;1;0;1;0;0;1;1;1;1;1;1;1;1;1;0;1;1;0;0;1;0;0;0;1;1;0;0;0;1;1;1;1;0;1;1;1;0;1;0;0;0;0;0;0;0;1;1;1;1;0;0;1;0;0;0;0;1;1;0;0;0;1;0;1;1;0;1
AA-18-4;AA-18;1;1;0;0;0;0;1;0;0;1;0;1;1;0;1;1;0;1;0;1;1;0;1;0;1;1;1;0;1;0;0;1;1;0;0;0;0;0;1;0;1;1;1;1;0;1;1;0;1;0;1;1;0;0;0;0;0;0;1;1;0;1;1;0;0;0;0;1;0;1;0;1;0;1;1;1;0;0;0;1;0;0;1;0;0;0;1;0;1;1;1;0;0;0;0;0;0;0;0;0;0;0;1;0;0;0;1;0;0;0;0;0;1;0;0;0;1;1;1;1;0;1;1;1;0;1;1;0;1;1;0;0;1;1;1;0;0;0;1;1;0;1;0;1;1;1;0;0;0;0;0;0;0;0;0;1;1;1;1;0;0;1;0;0;0;0;1;1;0;0;0;1;0;1;0;0;1
AA-18-5;AA-18;1;1;0;0;0;0;1;0;0;0;0;1;1;0;1;1;0;1;0;1;1;0;1;0;1;1;1;0;1;0;0;1;0;0;0;0;1;0;0;0;1;1;0;0;0;1;1;0;1;0;1;1;0;0;0;0;0;0;0;1;0;1;1;0;0;0;0;0;0;1;0;1;0;1;0;1;0;0;0;0;1;0;1;0;0;0;1;0;1;1;1;0;0;0;0;0;0;0;0;1;0;1;1;0;0;0;1;0;0;0;1;0;1;0;0;0;0;1;1;1;1;1;1;1;1;1;1;0;0;1;0;0;0;1;1;0;0;0;1;0;0;1;0;1;1;0;0;0;0;0;0;0;0;0;0;0;1;1;1;0;0;1;0;0;0;0;1;1;0;0;0;1;0;1;0;0;1

## Sheet: Androsace_vitaliana_Dixon_2009_
pop;New_pop;Allele1;Allele2;Allele3;Allele4;Allele5;Allele6;Allele7;Allele8;Allele9;Allele10;Allele11;Allele12;Allele13;Allele14;Allele15;Allele16;Allele17;Allele18;Allele19;Allele20;Allele21;Allele22;Allele23;Allele24;Allele25;Allele26;Allele27;Allele28;Allele29;Allele30;Allele31;Allele32;Allele33;Allele34;Allele35;Allele36;Allele37;Allele38;Allele39;Allele40;Allele41;Allele42;Allele43;Allele44;…
11_1;AV-11;1;1;1;1;0;1;1;0;0;1;1;1;1;1;0;0;0;1;1;1;0;0;1;1;0;1;1;1;1;1;1;1;0;1;1;0;1;1;0;0;0;1;1;0;1;0;1;1;1;0;1;1;0;0;0;0;0;0;1;1;1;1;0;1;0;0;0;0;1;0;0;1;0;1;0;1;0;1;0;1;1;1;0;0;0;1;0;1;0;0;0;0;0;0;1;1;0;1;1;1;1;1;1;1;1;1;1;1;1;1;1;0;0;1;0;0;1;0;1;0;1;1;1;1;1;1;0;1;0;0;1;0;1;0;0;0;1;0;1;0;0;1;0;1;1;1;1;0;0;0;1;0;0;1;0;0;0;1;0;0;0
11_2;AV-11;1;1;1;1;0;1;1;0;0;1;1;1;1;1;0;0;0;1;1;1;0;0;1;1;0;1;0;1;1;1;1;1;0;1;1;0;1;1;0;0;0;1;1;0;1;1;1;1;1;0;1;1;0;0;1;0;0;0;1;0;1;1;0;1;0;0;0;0;0;0;0;1;0;1;0;1;0;1;0;1;1;1;0;0;0;1;0;1;0;0;0;0;0;0;1;1;0;1;1;1;1;1;1;1;1;1;1;1;1;1;1;0;1;1;0;1;1;0;1;0;1;0;1;1;1;1;0;0;0;0;1;0;1;0;1;1;1;0;1;0;0;1;1;1;1;1;1;0;0;0;1;0;0;1;0;0;0;0;0;0;0
11_3;AV-11;1;1;1;1;1;1;1;0;0;1;1;1;1;1;0;0;0;1;1;1;0;0;1;1;0;1;0;1;1;1;1;1;0;1;1;0;1;1;0;0;0;1;1;0;1;1;0;1;1;1;1;1;0;0;1;0;0;0;1;1;1;1;0;0;0;0;0;0;0;0;0;1;0;1;0;1;0;0;0;1;1;1;0;0;0;1;0;1;0;0;0;0;0;0;1;1;0;1;1;1;1;1;1;1;1;1;0;1;1;1;1;0;1;1;0;0;1;0;1;0;0;1;1;1;1;1;0;0;0;0;1;0;1;1;1;0;1;0;1;1;0;1;0;1;1;1;1;0;0;0;1;0;0;1;0;0;0;0;0;0;0
11_4;AV-11;1;1;1;1;0;0;1;0;0;1;1;1;1;1;0;1;0;0;1;1;0;0;1;1;0;1;1;1;1;1;1;1;0;1;1;0;1;1;0;0;0;1;1;0;1;0;1;1;1;0;1;1;0;0;0;0;1;0;1;1;1;1;0;1;0;0;0;0;1;0;0;1;0;1;0;1;0;0;0;1;1;1;0;0;0;1;0;1;0;0;0;0;0;0;1;1;0;1;1;1;1;1;0;1;1;1;1;1;1;1;1;0;1;1;1;0;1;0;1;0;0;1;1;1;1;1;0;1;0;0;1;0;1;1;1;0;1;0;1;1;0;1;1;1;1;1;1;0;0;0;1;0;0;1;0;0;0;1;0;0;0
11_5;AV-11;1;1;1;1;1;1;1;0;0;1;1;1;0;1;0;0;0;1;1;1;0;0;1;1;0;1;1;1;1;1;1;1;0;1;1;0;1;1;0;1;0;1;1;0;1;0;1;1;1;0;1;1;0;0;1;0;0;0;1;1;1;1;0;1;0;1;0;0;0;0;0;1;0;1;1;1;0;1;0;1;1;1;0;0;1;1;0;1;0;0;0;0;1;0;1;1;0;1;1;1;1;1;1;1;1;1;1;1;1;1;1;0;1;0;0;0;1;0;1;0;1;0;1;1;1;1;0;0;0;0;1;0;1;1;1;0;1;0;1;0;0;1;1;1;1;1;1;0;0;0;1;0;0;1;0;0;0;1;0;0;1
6_1;AV-6;1;1;1;1;0;1;1;0;0;1;1;1;1;0;0;0;0;0;0;1;0;0;1;1;0;1;0;1;1;1;1;1;0;1;1;1;1;1;0;0;1;1;1;1;0;0;0;0;1;1;1;1;0;0;1;0;0;0;1;1;0;1;0;0;1;0;0;0;1;0;0;1;0;0;0;1;0;0;0;1;0;0;1;0;0;1;1;1;0;0;0;0;0;1;0;1;0;1;1;1;1;1;1;1;1;1;0;1;1;0;1;0;1;1;1;0;1;0;1;0;0;0;1;1;1;0;0;0;1;0;0;0;1;0;0;0;1;0;1;0;0;1;0;1;0;1;1;0;0;0;1;0;0;1;0;0;1;0;0;0;0
6_2;AV-6;1;1;1;1;0;1;1;0;0;1;1;1;1;0;1;0;0;0;1;1;0;0;1;1;0;1;0;1;1;1;0;1;0;1;1;1;1;1;0;0;1;1;1;1;0;0;0;0;1;1;1;1;0;0;1;0;0;0;1;1;0;1;0;0;1;0;0;0;1;0;0;1;0;0;0;1;0;0;0;1;0;0;1;0;1;0;1;1;0;0;0;0;0;1;0;1;0;1;1;1;1;1;1;1;1;1;0;1;1;0;1;0;1;1;1;0;1;0;1;0;1;0;0;1;1;0;0;0;1;0;0;0;1;0;0;0;1;0;1;0;0;1;0;1;0;1;1;0;0;0;0;0;0;1;0;0;1;0;0;0;0
6_3;AV-6;1;1;1;1;0;1;1;0;0;1;1;1;1;0;1;0;0;0;1;1;0;0;1;1;0;1;0;1;1;1;1;1;0;1;1;1;1;1;0;0;1;1;1;1;0;0;0;0;1;1;1;1;0;0;1;0;0;0;1;1;0;1;0;1;0;0;0;0;1;0;0;1;0;0;0;1;0;0;0;1;0;0;1;0;0;1;1;1;0;0;0;0;0;1;0;1;0;1;1;1;1;1;1;1;1;1;0;1;1;0;1;0;1;1;0;0;1;0;1;0;1;0;0;1;1;0;0;0;1;0;0;0;1;0;0;0;1;0;1;0;0;1;1;1;1;1;1;0;0;0;0;0;0;1;0;0;1;0;0;0;0
6_4;AV-6;1;1;1;1;0;1;1;0;0;1;1;1;1;0;1;0;0;0;1;1;0;0;1;1;0;1;0;1;1;1;1;1;0;1;1;1;1;1;0;0;1;1;1;1;0;0;0;0;1;1;1;1;0;0;1;0;1;0;1;1;0;1;0;1;0;0;0;0;1;0;0;1;0;0;0;1;0;0;0;1;0;0;1;0;0;1;1;1;0;0;0;0;0;1;0;1;0;1;1;1;1;1;1;1;1;1;0;1;1;0;1;0;1;1;0;0;1;0;1;0;0;0;1;1;1;0;0;0;1;0;0;0;1;0;0;0;1;0;1;0;0;1;0;1;1;1;1;0;0;0;0;0;0;1;0;0;1;0;0;0;0
6_6;AV-6;1;1;1;1;0;1;1;0;0;1;1;1;1;0;1;0;0;0;1;1;0;0;1;1;0;1;1;1;1;1;1;1;0;1;1;1;1;1;0;0;1;1;1;1;0;0;0;0;1;1;1;1;0;0;1;0;0;0;1;1;0;1;0;1;0;0;0;0;1;0;0;1;0;0;0;1;0;0;0;1;0;0;1;0;0;1;1;1;0;0;0;0;0;1;0;1;0;1;1;1;1;1;1;1;1;1;0;1;1;0;1;0;1;1;1;0;1;0;1;0;0;0;1;1;1;0;0;0;1;0;0;0;1;0;0;0;1;0;1;0;0;1;0;1;1;1;1;0;0;0;0;0;0;1;0;0;1;0;0;0;0
15_1;AV-15;1;1;1;1;0;1;1;0;0;1;1;1;0;1;1;0;1;0;1;1;0;0;1;1;0;1;1;1;1;1;0;0;0;0;1;1;1;1;1;0;1;1;1;0;0;1;0;0;1;0;1;1;0;0;0;1;0;0;1;1;1;0;0;1;0;0;1;0;0;1;1;1;0;1;0;1;1;0;0;1;1;0;0;0;1;1;0;1;0;0;0;0;1;0;1;1;1;1;1;1;1;1;1;1;1;1;1;1;1;1;1;0;1;1;1;0;1;0;1;0;0;0;1;1;1;0;0;1;1;1;0;0;1;1;0;1;1;0;1;0;0;1;1;1;1;1;1;0;0;0;1;0;0;1;0;0;1;0;0;0;0
15_3;AV-15;1;1;1;1;0;1;1;0;1;1;1;1;0;1;0;0;1;0;1;1;0;0;1;1;0;0;1;1;1;1;0;0;0;0;1;1;1;1;1;0;1;1;1;0;0;1;0;1;1;0;1;1;0;0;0;1;0;1;1;1;1;1;0;1;0;1;0;0;0;0;1;1;0;1;0;1;1;0;0;1;1;0;0;0;1;0;0;1;0;0;0;0;0;0;1;1;1;1;1;1;1;1;0;1;1;1;1;1;0;1;1;1;1;1;1;0;1;0;1;0;0;0;1;1;0;0;0;1;0;1;0;1;1;1;1;1;1;0;1;0;0;1;0;1;1;1;1;0;0;0;1;0;0;1;0;1;1;0;0;0;0
15_4;AV-15;1;1;1;1;0;1;1;0;1;1;1;1;0;1;0;0;1;0;1;1;0;0;1;1;0;1;1;1;1;1;0;1;0;0;1;0;1;1;0;0;1;1;1;0;0;0;0;1;1;0;1;1;0;0;0;1;0;0;1;1;1;1;0;1;1;0;1;0;0;1;1;1;0;0;0;1;1;0;1;1;1;0;0;0;1;0;0;1;0;0;0;0;1;0;1;1;1;1;1;1;1;1;1;1;1;1;1;1;0;0;1;0;1;1;1;1;1;0;1;0;0;0;1;1;0;0;0;1;1;1;0;0;1;1;0;0;1;0;1;0;0;1;1;1;1;1;0;0;0;0;1;0;0;1;0;0;1;0;0;0;0
15_5;AV-15;1;1;1;1;0;0;1;0;1;1;1;1;0;1;0;0;1;0;0;1;0;0;1;1;0;1;1;1;1;1;0;1;0;0;1;1;1;1;0;0;1;1;1;0;0;1;1;1;1;0;1;1;0;0;0;1;0;0;1;1;1;0;0;1;1;0;0;0;0;0;1;1;0;1;0;1;1;0;0;1;1;0;0;0;1;0;0;1;0;0;0;0;1;0;1;1;1;1;1;1;1;1;0;1;1;1;1;0;1;0;1;0;1;1;1;0;1;0;1;0;0;1;1;1;0;0;0;1;1;1;0;0;1;0;0;1;1;0;1;0;0;1;1;1;1;1;1;0;0;0;0;0;0;1;0;0;1;0;0;0;0
15_6;AV-15;1;1;1;0;0;0;1;0;1;1;1;1;0;1;0;0;1;0;1;1;0;0;1;1;0;1;1;1;1;1;0;1;0;0;1;1;1;1;1;0;1;1;1;0;1;1;0;0;1;0;1;1;0;0;0;1;0;1;1;1;1;1;0;0;1;1;0;0;0;1;0;1;0;1;0;1;0;0;0;1;1;0;0;0;1;1;0;1;0;0;0;0;1;0;1;1;1;1;1;1;0;1;0;1;1;1;1;1;0;0;1;0;1;1;1;0;1;1;1;0;0;0;1;1;1;0;0;1;1;1;0;1;1;1;1;1;1;0;1;0;0;1;0;1;1;1;1;0;0;0;1;0;0;1;0;0;1;0;0;0;0
30_1;AV-30;1;1;1;1;0;0;1;0;0;1;1;1;0;1;0;0;1;0;0;1;0;0;1;1;0;1;1;0;1;1;0;0;1;0;1;1;1;1;0;0;0;1;1;0;0;1;0;0;1;0;1;1;0;0;0;0;0;1;1;1;1;0;0;1;1;1;0;0;0;0;0;1;0;1;0;1;0;0;0;1;1;0;0;0;0;0;0;1;0;0;0;0;0;0;1;1;0;1;1;1;1;1;1;1;0;0;0;1;1;0;1;0;1;1;0;0;1;0;1;0;0;0;1;1;0;0;1;0;0;0;0;0;1;1;0;0;1;0;1;0;1;1;0;1;0;1;1;0;0;0;0;0;0;1;0;0;1;0;0;0;0
30_2;AV-30;1;1;1;1;0;1;1;0;0;1;1;1;0;1;0;0;1;0;0;1;0;0;1;1;0;1;1;0;1;1;0;0;1;0;1;1;1;1;0;0;1;1;1;0;0;1;0;0;1;0;1;1;0;0;0;0;0;1;1;1;1;0;0;1;0;1;0;0;0;0;0;1;0;1;0;1;0;0;0;1;1;0;0;0;1;0;0;1;0;0;0;0;0;0;1;1;0;1;1;1;1;1;0;1;1;0;0;0;1;0;1;0;1;1;1;0;1;0;1;0;0;0;1;1;0;0;1;0;0;0;0;0;1;1;0;0;1;0;1;0;1;1;0;1;0;1;1;0;0;0;0;0;0;1;0;0;0;0;0;0;0
30_3;AV-30;1;1;1;1;0;0;1;0;0;1;1;1;0;1;0;0;1;0;0;1;0;0;1;1;0;1;1;0;1;1;0;0;1;0;1;1;1;1;1;0;1;1;1;0;0;1;0;0;1;0;1;1;0;0;0;0;0;1;1;1;1;0;0;1;0;0;0;0;0;0;0;1;0;1;0;1;1;0;0;1;1;0;0;0;0;0;0;1;0;0;0;0;0;0;1;1;0;1;1;1;1;1;1;1;1;0;1;1;1;0;1;0;1;1;0;0;1;0;1;0;0;0;1;1;0;0;1;0;0;1;0;0;1;1;0;0;1;0;1;0;1;1;0;1;0;1;1;0;0;0;0;0;0;1;0;0;0;0;0;0;0
30_4;AV-30;1;1;1;1;0;0;1;0;0;1;1;1;0;1;1;0;1;0;0;1;0;0;1;1;0;1;1;0;1;1;0;0;1;0;1;1;1;1;0;0;1;1;1;0;0;1;0;0;1;0;1;1;0;0;0;0;0;1;1;1;1;0;0;1;0;1;0;0;0;0;0;1;0;1;0;1;0;0;0;1;1;0;0;0;0;0;0;1;0;0;0;0;0;0;1;1;0;1;1;1;1;1;1;1;1;0;0;0;1;0;1;0;1;1;0;0;1;0;1;0;0;0;1;1;0;0;1;0;0;1;0;0;1;1;0;0;1;0;1;0;1;1;0;1;0;1;1;0;0;0;0;0;0;1;0;0;1;0;0;0;0
30_5;AV-30;1;1;1;1;1;1;1;0;0;1;1;1;0;1;0;0;0;1;1;1;0;0;1;1;0;1;1;1;1;1;1;1;0;1;1;0;1;1;0;0;0;1;1;0;1;0;1;1;1;0;1;0;0;0;1;0;0;0;1;1;0;1;0;1;1;0;0;0;0;0;0;1;0;1;0;1;1;0;0;1;1;1;0;0;0;1;0;1;0;0;0;0;0;0;1;1;0;1;1;1;1;1;1;1;1;1;1;1;1;1;1;0;1;0;0;0;1;0;1;0;1;1;0;1;1;1;0;0;0;0;1;0;1;0;1;0;1;0;1;1;0;1;1;1;1;1;1;0;0;0;0;0;0;1;0;0;0;0;0;0;0
29_1;AV-29;1;1;1;1;0;1;1;0;0;1;1;1;1;0;0;0;0;0;0;1;0;1;0;1;1;1;1;0;1;1;0;1;0;1;1;0;1;1;0;0;1;1;1;0;0;1;0;1;1;0;1;0;0;0;1;0;0;0;1;1;1;0;0;1;0;1;0;0;0;1;0;1;0;0;0;1;0;0;0;1;0;0;0;1;0;0;0;1;0;0;1;0;1;0;1;1;0;1;1;1;1;1;0;1;1;0;0;1;1;1;1;0;1;1;0;0;1;0;1;0;0;0;1;1;1;0;0;1;0;1;0;0;1;0;0;0;1;0;1;0;1;1;0;1;1;1;1;0;0;0;0;0;0;1;0;0;0;0;1;0;0
29_2;AV-29;1;1;1;1;0;1;1;0;0;1;1;1;1;0;0;0;0;0;1;0;0;1;0;1;1;1;1;1;1;1;0;0;0;1;1;0;1;1;0;0;1;1;1;0;0;1;0;0;1;0;1;0;0;0;1;0;0;0;1;1;1;1;0;1;0;1;0;0;0;1;0;1;0;0;0;1;0;0;0;1;0;0;0;1;0;1;0;1;0;0;1;0;0;0;1;1;0;1;1;1;1;1;0;1;1;0;0;1;0;1;1;1;1;1;0;0;1;0;1;0;0;0;1;1;0;0;0;1;0;1;0;0;1;0;0;0;1;0;1;0;0;1;0;1;1;1;1;0;0;0;0;0;0;1;0;0;0;0;1;0;0
29_3;AV-29;1;1;1;1;0;1;1;0;0;1;1;1;1;0;0;0;0;0;1;1;0;1;0;1;1;1;1;0;1;1;0;1;0;1;1;1;1;1;1;0;1;1;1;0;0;1;0;0;1;0;1;0;0;0;1;0;0;0;1;1;1;1;0;1;1;0;0;0;0;1;0;1;0;0;0;1;0;0;0;1;0;0;0;1;0;0;0;1;0;0;1;0;1;0;1;1;0;1;1;1;1;1;0;1;1;0;0;1;0;1;1;1;1;1;0;0;1;0;1;0;0;0;1;1;0;0;0;1;0;1;0;0;1;0;0;0;1;0;1;0;1;1;0;1;1;1;1;0;0;0;0;0;0;1;0;0;0;0;1;0;0
29_4;AV-29;1;1;1;1;0;1;1;0;0;1;1;1;1;0;0;0;0;0;1;1;0;1;0;1;1;1;1;1;1;1;0;1;0;1;1;0;1;1;0;0;1;1;1;0;0;1;0;0;1;0;1;0;0;0;1;0;1;0;1;1;1;0;0;1;0;1;0;0;0;1;0;1;0;0;0;1;0;0;0;1;1;0;0;1;1;0;0;1;0;0;1;0;1;0;1;1;0;1;1;1;1;1;1;1;1;0;0;1;0;1;1;0;1;1;0;0;1;0;1;0;0;0;1;1;0;0;0;1;0;1;0;0;1;0;0;0;1;0;1;0;0;1;0;1;1;1;1;0;0;0;0;0;0;1;0;0;0;0;1;0;0
29_5;AV-29;1;1;1;1;0;1;1;0;0;1;1;1;1;0;0;0;0;0;1;0;0;1;0;1;1;1;1;1;1;1;0;0;0;1;1;0;1;1;0;0;1;1;1;0;0;1;0;0;1;0;1;0;0;0;1;0;1;0;1;1;1;1;0;1;0;1;0;0;0;1;0;1;0;0;0;1;0;0;0;1;1;1;0;1;1;1;0;1;0;0;1;0;1;0;1;1;0;1;1;1;1;1;0;1;1;0;0;1;0;0;1;1;1;1;0;0;1;0;1;0;0;0;1;1;0;0;0;1;0;1;0;0;1;0;0;0;1;0;1;0;0;1;0;1;0;1;1;0;0;0;0;0;0;1;0;1;0;0;1;0;0
20_1;AV-20;1;1;1;1;0;1;1;0;0;1;1;1;1;1;0;0;1;0;1;1;0;0;1;1;0;0;0;1;1;1;0;1;0;0;1;0;1;1;0;0;0;1;1;0;0;1;1;1;1;0;1;1;0;0;1;0;0;0;1;1;1;0;0;0;0;0;0;0;0;0;0;1;0;0;0;1;0;0;0;1;1;0;0;0;1;0;0;1;0;0;0;0;0;0;0;1;0;1;1;1;1;1;1;1;1;0;0;1;0;1;1;1;1;1;1;0;1;0;1;0;0;0;1;1;0;0;0;0;1;1;0;0;1;0;0;0;1;0;1;0;0;1;0;1;1;1;1;0;0;0;1;0;0;1;0;0;1;0;0;0;0
20_2;AV-20;1;1;1;1;0;1;1;0;0;1;1;1;0;1;0;0;1;0;1;1;0;0;1;1;0;0;1;1;1;1;0;1;0;0;1;0;1;1;1;0;0;1;1;0;0;1;1;1;1;0;1;1;0;0;1;0;0;0;1;1;1;0;0;0;0;0;0;0;0;0;0;1;0;1;0;1;0;0;0;1;1;0;0;0;1;0;0;1;0;0;0;0;0;0;1;1;0;1;1;1;1;1;1;1;1;0;0;1;0;1;1;0;1;1;1;0;1;0;1;0;0;0;1;1;1;0;0;1;1;1;0;1;1;0;1;1;1;0;1;0;0;1;0;1;1;1;1;0;0;0;1;0;0;1;0;0;1;0;0;0;0
20_3;AV-20;1;1;0;1;0;1;1;0;0;1;1;1;1;1;0;0;1;0;1;1;0;0;1;1;0;1;1;1;1;1;0;1;0;0;1;1;1;1;1;0;1;1;1;0;0;1;1;1;1;0;1;1;0;0;1;0;0;0;1;1;1;1;0;0;0;1;0;0;0;1;0;1;0;0;0;1;0;0;0;1;1;0;0;0;1;0;0;1;0;0;0;0;0;0;1;1;0;1;1;1;1;1;1;1;1;1;1;1;0;1;1;1;1;1;1;0;1;0;1;0;0;1;1;1;0;0;0;0;1;1;1;1;1;1;1;0;1;0;1;1;0;1;0;1;1;1;1;0;0;0;1;0;0;1;0;0;1;0;0;0;0
20_4;AV-20;1;1;1;1;0;1;1;0;0;1;1;1;0;1;0;0;1;0;1;1;0;0;1;1;0;0;1;1;1;1;0;1;0;0;1;0;1;1;1;0;1;1;1;0;0;1;1;1;1;0;1;1;1;0;0;0;0;0;1;1;1;0;0;0;0;0;0;0;0;0;0;1;0;0;0;0;0;0;0;1;1;0;0;0;1;0;0;1;1;0;0;0;0;0;1;1;0;1;1;1;1;1;1;1;1;1;1;1;0;1;1;1;1;1;1;0;1;0;1;0;0;0;1;1;1;0;0;0;1;1;0;1;1;0;1;0;1;0;1;0;0;1;0;1;1;1;1;1;0;0;1;0;0;1;0;0;1;0;0;0;0
20_5;AV-20;1;0;0;1;0;0;1;0;1;1;1;1;0;1;0;0;1;0;1;1;0;0;1;1;0;1;1;1;1;1;0;1;0;0;1;1;1;0;1;0;1;1;1;0;0;0;0;1;1;0;1;0;0;0;0;0;0;0;0;1;1;1;0;0;0;1;0;0;0;1;0;1;0;0;0;1;0;0;0;1;1;0;0;0;1;0;1;1;0;0;1;1;1;0;0;1;0;1;1;1;1;1;1;1;1;1;1;1;0;1;1;1;1;1;1;0;1;0;1;0;0;0;1;1;0;0;0;0;1;1;1;1;1;0;1;0;1;0;1;0;0;1;0;1;1;1;1;0;1;0;0;0;0;1;0;0;1;0;0;0;0
27_1;AV-27;1;1;1;1;0;1;1;0;0;1;1;1;1;1;0;0;0;0;0;1;0;0;1;1;1;1;0;1;1;1;0;1;0;0;1;0;1;0;0;1;1;1;1;1;0;1;0;0;1;0;1;1;0;0;1;0;0;0;1;1;0;1;0;1;0;0;0;0;0;0;0;1;0;1;0;1;0;0;0;1;1;0;0;0;0;0;0;1;0;0;1;0;0;0;1;1;0;1;1;1;1;1;0;1;1;0;0;1;1;0;1;1;1;1;0;0;1;0;1;1;0;0;1;1;0;0;0;1;0;1;0;1;1;0;0;0;1;0;1;0;0;1;0;1;0;1;1;0;1;0;0;0;0;1;0;0;0;0;0;0;1
27_2;AV-27;1;1;1;1;0;1;1;0;0;1;1;1;0;1;0;0;0;0;1;1;0;0;0;1;1;1;0;1;1;1;0;1;0;0;1;0;1;1;0;1;1;1;1;0;0;1;0;1;1;0;1;0;0;0;1;0;0;0;1;1;1;1;0;1;1;1;0;0;0;0;0;1;0;1;0;1;0;0;0;1;0;0;0;0;1;0;0;1;0;0;1;0;0;0;1;1;0;1;1;1;1;1;0;1;1;0;0;1;1;0;1;1;1;1;0;0;1;0;1;1;0;0;1;1;1;0;0;1;0;0;0;1;1;0;0;0;1;0;1;0;1;1;0;1;1;1;1;0;1;0;0;0;0;1;0;0;0;0;0;0;1
27_3;AV-27;1;1;1;1;0;1;1;0;0;1;1;1;0;1;0;0;0;0;0;1;0;0;1;1;1;1;0;1;1;1;0;1;0;0;1;0;1;1;0;0;1;1;1;1;0;1;0;1;1;0;1;0;0;0;1;0;0;0;1;1;1;1;0;1;0;1;0;0;0;0;0;1;0;1;0;1;0;0;0;1;0;0;0;0;1;1;0;1;0;0;0;0;0;0;1;1;0;1;1;1;1;1;0;1;1;0;0;1;1;0;1;1;1;1;0;0;1;0;1;1;0;0;1;1;0;0;0;1;0;0;0;1;1;0;0;0;1;0;1;0;1;1;0;1;1;1;1;0;1;0;0;0;0;1;0;0;0;0;0;0;1
27_4;AV-27;1;1;1;1;0;1;1;0;0;1;1;1;0;1;0;0;0;0;0;1;0;0;1;1;1;1;0;1;1;1;0;1;0;0;1;0;1;0;0;1;1;1;1;1;0;1;0;1;1;0;1;1;0;0;1;0;0;1;1;1;1;1;0;1;0;1;0;0;0;0;0;1;0;1;0;1;0;0;0;1;0;0;0;0;0;0;0;1;0;0;0;0;0;0;1;1;0;1;1;1;1;1;0;1;1;0;0;1;1;0;1;1;1;1;0;0;1;0;1;1;0;0;1;1;0;0;0;1;0;0;0;1;1;0;0;0;1;0;1;0;0;1;0;1;0;1;1;0;1;0;0;0;0;1;0;0;0;0;0;0;1
27_5;AV-27;1;1;1;1;0;1;1;0;0;1;1;1;0;1;0;0;0;0;0;1;0;0;0;1;1;1;0;1;1;1;0;1;0;0;1;0;1;1;0;1;1;1;1;0;0;1;0;1;1;0;1;1;0;0;1;0;0;0;1;1;1;1;0;1;0;0;0;0;0;0;0;1;0;1;0;1;0;0;0;1;0;0;0;0;0;0;0;1;0;0;1;0;0;0;1;1;0;1;1;1;1;1;0;1;1;0;0;1;0;0;1;1;1;1;0;0;1;0;1;0;0;0;1;1;1;0;0;1;0;1;0;0;1;0;0;0;1;0;1;0;0;1;0;1;0;1;1;0;1;0;0;0;0;1;0;0;0;0;0;0;1
28_1;AV-28;1;1;1;1;0;1;1;0;0;1;1;1;0;1;0;0;0;0;0;1;0;0;0;1;1;1;0;1;1;1;0;0;0;0;1;0;1;1;0;0;1;1;1;0;0;1;0;1;1;0;1;0;0;0;1;0;0;0;1;1;1;1;0;1;0;1;0;0;0;0;0;1;1;1;1;1;0;0;0;1;1;0;0;0;1;0;0;1;0;0;1;0;0;0;1;1;0;1;1;1;1;1;0;1;1;0;0;1;1;0;1;1;1;1;0;0;1;0;1;1;0;0;1;1;1;0;0;1;0;1;0;0;1;0;0;1;1;1;1;0;1;1;0;1;1;1;1;0;1;1;0;0;0;1;0;0;0;0;0;0;1
28_2;AV-28;1;1;1;1;0;1;1;0;0;1;1;1;0;1;0;0;0;0;1;1;0;0;1;1;1;1;0;1;1;1;0;0;0;1;1;0;1;1;0;0;0;1;1;0;0;1;0;1;1;0;1;0;0;0;1;0;0;0;1;1;1;1;0;1;0;1;0;0;0;0;0;1;1;0;0;1;0;0;0;1;1;0;0;0;1;0;0;1;0;0;1;0;0;0;1;1;0;1;1;1;1;1;0;1;1;0;0;1;1;0;1;1;1;1;0;0;1;0;1;1;0;0;1;1;0;0;0;1;0;1;0;0;1;0;1;1;1;1;1;0;0;1;1;1;1;1;1;0;1;1;0;0;0;1;0;0;0;0;0;0;1
28_3;AV-28;1;1;1;1;0;1;1;0;0;1;1;1;0;0;0;0;0;0;0;1;0;0;1;1;1;1;1;1;1;1;0;0;0;0;1;0;1;1;0;0;1;1;1;0;0;1;0;1;1;0;1;0;0;0;1;0;0;0;1;1;1;1;0;1;0;1;0;0;0;0;1;1;1;0;0;1;0;0;0;1;1;0;0;0;1;0;0;1;0;0;1;0;0;0;1;1;0;1;1;1;1;1;0;1;1;0;0;1;0;0;1;1;1;1;0;0;1;0;1;1;0;0;1;1;0;0;0;1;0;1;0;1;1;0;1;1;1;1;1;0;1;1;0;1;1;1;1;0;1;1;0;0;0;1;0;0;0;0;0;0;1
28_4;AV-28;1;1;1;1;0;1;1;0;0;1;1;1;0;1;0;0;0;0;0;1;0;0;1;1;1;1;0;1;1;1;0;0;0;0;1;0;1;1;0;0;1;1;1;0;0;1;0;1;1;0;1;0;0;0;1;0;0;0;1;1;1;0;0;1;0;1;0;0;0;0;0;1;1;0;1;1;0;0;0;1;0;0;0;0;1;0;0;1;0;0;1;0;0;0;1;1;0;1;1;1;1;1;1;1;1;0;0;1;1;1;1;1;1;1;0;0;1;0;1;1;0;0;1;1;0;0;0;1;0;1;0;0;1;0;1;0;1;1;1;0;1;1;0;1;1;1;1;0;0;1;0;0;0;1;0;0;0;0;0;0;1
28_5;AV-28;1;1;0;1;0;1;1;0;0;1;1;1;0;1;0;0;0;0;0;1;0;0;1;1;1;1;0;1;1;1;0;0;0;1;1;0;1;0;1;0;1;1;1;1;0;1;0;1;1;0;1;0;0;0;1;0;0;0;1;1;1;1;0;1;0;1;0;0;1;0;0;1;1;0;1;1;0;0;0;1;0;0;0;0;1;0;0;1;0;0;1;0;0;0;1;1;0;1;1;1;1;1;1;1;1;0;0;1;0;0;1;1;1;1;0;0;1;0;1;0;0;0;1;1;0;0;0;1;0;1;0;0;1;0;1;0;1;1;1;0;1;1;1;1;1;1;1;0;1;0;0;0;0;1;0;0;0;0;0;0;1
24_1;AV-24;1;1;1;1;0;1;1;0;1;1;1;1;0;0;0;0;1;0;1;1;0;0;1;1;1;0;1;0;1;1;0;0;0;0;1;1;1;1;0;0;1;1;1;0;0;1;0;1;1;0;1;0;0;0;1;0;0;0;1;1;0;1;0;1;0;0;0;0;0;0;0;1;0;0;0;1;0;0;0;1;1;0;0;0;0;0;0;1;0;0;0;0;0;0;1;1;0;1;1;1;1;1;0;1;1;0;1;1;0;0;1;1;1;1;0;0;1;0;1;0;0;0;1;1;0;0;0;0;1;1;0;0;1;0;0;0;1;0;1;0;0;1;0;1;1;1;1;0;0;0;0;0;0;1;1;0;1;0;0;0;0
24_2;AV-24;1;1;0;1;0;1;1;0;1;1;1;1;0;1;0;1;1;0;1;1;0;0;1;1;0;1;1;0;1;1;0;0;0;0;1;1;1;1;0;0;1;1;1;0;0;1;0;1;1;0;1;0;0;0;1;0;0;0;1;1;0;1;0;1;0;0;0;0;0;0;0;1;0;0;0;1;0;0;0;1;1;0;0;0;0;0;0;1;0;0;0;0;0;0;0;1;0;1;1;1;1;1;1;1;1;0;1;1;0;0;1;1;1;1;0;0;1;0;1;0;0;0;1;1;0;0;0;0;0;1;0;0;1;0;0;0;1;0;1;0;0;1;0;1;1;1;1;0;0;0;0;0;0;1;1;0;1;0;0;0;0
24_3;AV-24;1;1;0;1;0;1;1;0;0;1;1;1;0;1;0;1;1;0;1;1;0;0;1;1;1;0;1;0;1;1;0;1;0;0;1;1;1;1;0;0;0;1;1;0;0;1;0;1;1;0;1;0;0;0;1;0;0;0;1;1;1;1;0;1;0;0;0;0;0;0;0;1;0;0;0;1;0;0;0;1;1;0;0;0;0;0;0;1;0;0;0;0;0;0;0;1;0;1;1;1;1;1;0;0;1;0;1;1;0;0;1;1;1;1;0;0;1;0;1;0;0;0;1;1;0;0;0;0;0;1;0;0;1;0;0;0;1;0;1;0;0;1;1;1;1;1;1;0;0;1;0;0;0;1;1;0;1;0;0;0;0
24_4;AV-24;1;0;1;1;0;1;1;0;0;1;1;1;0;0;0;0;1;0;1;1;0;0;1;1;1;0;1;0;1;1;0;0;0;0;1;1;1;1;0;0;1;1;1;0;0;1;1;1;1;0;1;0;0;0;1;0;0;0;1;1;0;1;0;1;0;0;0;0;0;0;0;1;0;0;0;1;0;0;0;1;1;0;0;0;0;0;0;1;0;0;0;0;0;0;0;1;0;1;1;1;1;1;1;1;1;0;1;1;0;0;1;1;1;1;0;1;1;0;1;0;0;0;1;1;0;0;0;0;0;1;0;0;1;0;0;0;1;0;1;0;0;1;0;1;1;1;1;0;1;1;1;0;0;1;1;0;1;0;0;0;0
24_5;AV-24;1;1;1;1;0;1;1;0;1;1;1;1;1;0;0;1;1;0;1;1;0;0;1;1;1;1;1;0;1;1;0;0;0;0;1;1;1;1;0;0;1;1;1;0;0;1;0;1;1;0;1;1;0;0;1;0;0;0;1;1;1;1;0;1;0;0;0;0;0;0;0;1;0;0;0;1;0;0;0;1;1;0;0;0;0;1;0;1;0;0;0;0;0;0;1;1;0;1;1;1;1;1;0;0;1;0;1;1;0;1;1;1;1;1;0;0;1;0;1;0;0;0;1;1;0;0;0;0;0;1;0;0;1;0;0;0;1;0;1;0;0;1;1;1;1;1;1;0;1;1;0;0;1;1;1;0;1;0;0;0;0
26_1;AV-26;1;1;1;1;0;1;1;0;0;1;1;1;0;0;0;0;1;0;1;1;0;0;1;1;1;1;1;1;1;1;1;1;0;0;1;1;1;1;1;0;0;1;1;0;0;1;0;1;1;0;1;1;0;0;1;1;0;0;1;1;1;1;0;1;1;1;0;1;0;0;0;1;0;0;0;1;0;0;0;1;1;0;0;0;0;0;0;1;0;0;0;0;0;0;1;1;0;1;1;1;1;1;0;1;1;0;1;1;0;0;1;1;1;1;0;1;1;0;1;0;0;0;1;1;0;0;0;0;0;1;0;0;1;0;1;0;1;0;1;0;0;1;0;1;1;1;1;0;0;0;0;0;0;1;1;0;1;0;0;0;0
26_2;AV-26;1;0;1;1;0;1;1;0;0;1;1;1;0;0;0;0;1;0;1;1;0;0;1;1;1;0;1;1;1;1;1;1;0;0;1;1;1;1;1;0;0;1;1;0;1;1;0;1;1;0;1;1;0;0;1;1;1;0;1;1;1;1;0;1;0;0;0;0;0;0;0;1;0;1;0;1;0;0;0;1;1;0;0;0;1;0;0;1;0;0;0;0;0;0;1;1;0;1;1;1;1;1;1;1;1;0;1;1;0;0;1;1;1;1;0;0;1;0;1;0;0;0;1;1;1;0;0;0;0;1;1;0;1;0;1;0;1;0;1;0;0;1;0;1;1;1;1;0;0;1;0;0;0;1;1;1;1;0;0;0;0
26_3;AV-26;1;0;1;1;0;1;1;0;0;1;1;1;0;0;0;0;0;0;1;1;0;0;1;1;1;1;1;1;1;1;1;1;0;0;1;1;1;1;1;0;1;1;1;0;1;1;0;1;1;0;1;1;0;0;1;1;1;0;1;1;1;1;0;1;1;1;0;0;0;0;0;1;0;0;0;1;0;0;0;1;1;0;0;0;0;1;0;1;0;0;0;0;0;0;1;1;0;1;1;1;1;1;0;1;1;0;1;1;0;0;1;1;1;1;0;0;1;0;1;0;1;0;1;1;0;0;0;0;0;1;0;0;1;0;1;0;1;0;1;0;0;1;0;1;1;1;1;0;0;0;0;0;0;1;1;1;0;0;0;0;0
26_4;AV-26;1;1;1;1;0;1;1;0;0;1;1;1;0;0;0;0;0;0;1;1;0;0;1;1;1;1;1;1;1;1;1;1;0;0;1;1;1;1;1;0;1;1;1;0;1;1;0;1;1;0;1;1;0;0;1;1;1;0;1;1;1;1;0;1;0;1;0;0;0;0;0;1;0;0;0;1;0;0;0;1;1;0;0;0;0;0;0;1;0;0;0;0;0;0;1;1;0;1;1;1;1;1;0;1;1;0;1;1;0;0;1;1;1;1;0;0;1;0;1;0;1;0;1;1;0;0;0;0;0;1;0;0;1;0;1;0;1;0;1;0;0;1;0;1;1;1;1;0;0;0;0;0;0;1;1;1;0;0;0;0;0
26_5;AV-26;1;1;1;1;0;1;1;0;0;1;1;1;0;0;0;0;1;0;1;1;0;0;1;1;0;1;1;0;1;1;0;1;0;0;1;1;1;1;0;0;0;1;1;0;0;1;0;1;1;0;0;1;0;0;1;1;0;0;1;1;1;1;0;1;0;0;0;0;0;0;0;1;0;0;0;1;0;0;0;1;1;0;0;0;0;0;0;1;0;0;0;0;0;0;1;1;0;1;1;1;1;1;0;1;1;0;1;1;0;0;1;1;1;1;0;0;1;0;1;0;0;0;1;1;1;0;0;0;0;1;1;0;1;0;0;0;1;0;1;0;0;1;0;1;1;1;1;0;0;1;0;0;0;1;1;0;1;0;0;0;0
25_1;AV-25;1;1;1;1;0;1;1;0;0;1;1;1;0;0;0;0;1;0;1;1;0;0;1;1;1;1;1;0;1;1;1;0;0;0;1;1;1;1;0;0;0;1;1;0;0;1;0;1;1;0;1;0;0;0;1;0;0;0;1;1;1;0;0;1;0;0;0;1;0;0;0;1;0;0;0;1;0;0;0;1;1;0;0;0;0;0;0;1;0;0;0;0;0;0;1;1;0;1;1;1;1;1;0;0;1;0;1;1;0;0;1;1;1;1;0;1;1;0;1;0;0;0;1;1;0;0;0;0;0;1;1;0;1;0;0;0;1;0;1;0;0;0;0;1;1;1;1;0;0;0;0;0;0;1;1;1;0;0;0;0;0
25_2;AV-25;1;1;1;1;0;1;1;0;0;1;1;1;0;0;0;0;1;0;1;1;0;0;1;1;1;1;1;0;1;1;0;0;0;0;1;1;1;1;0;0;0;1;1;0;0;1;0;1;1;0;1;0;0;0;1;0;0;0;1;1;1;0;0;1;0;0;0;0;0;0;0;1;0;0;0;1;0;0;0;1;1;0;0;0;0;0;0;1;0;0;0;0;0;0;1;1;0;1;1;1;1;1;0;1;1;0;1;1;0;0;1;1;1;1;0;0;1;0;1;0;0;0;1;1;0;0;0;0;0;1;1;0;1;0;0;0;1;0;1;0;0;1;0;1;1;1;1;0;1;0;0;0;0;1;0;0;0;0;0;0;0
25_3;AV-25;1;1;1;1;0;1;1;0;0;1;1;1;0;0;0;0;1;0;1;1;0;0;1;1;1;1;1;0;1;1;0;0;0;0;1;1;1;1;0;0;1;1;1;0;0;1;0;1;1;0;1;0;0;0;1;0;0;0;1;1;1;1;0;1;0;0;0;1;0;0;0;1;0;0;0;1;0;0;0;1;1;0;0;0;0;0;0;1;0;0;0;0;0;1;1;1;0;1;1;1;1;1;0;1;1;0;1;1;0;0;1;1;1;1;0;1;1;0;1;0;1;0;1;1;0;0;0;0;0;1;1;0;1;0;0;0;1;0;1;0;0;1;0;1;1;1;1;0;0;0;0;0;0;1;1;0;1;0;0;0;0
25_4;AV-25;1;1;1;1;0;1;1;0;0;1;1;1;0;0;0;0;1;0;1;1;0;0;1;1;1;0;1;0;1;1;0;0;0;0;1;1;1;1;0;0;1;1;1;0;0;1;0;1;1;0;1;0;0;0;1;0;0;0;1;1;1;0;0;1;0;0;0;0;0;0;0;1;0;0;0;1;0;0;0;1;1;0;0;0;0;0;0;1;0;0;0;0;0;0;1;1;0;1;1;1;1;1;0;0;1;0;1;1;0;0;1;1;1;1;0;0;1;0;1;0;0;0;1;1;0;0;0;0;0;1;1;0;1;0;1;0;1;0;1;0;0;1;0;1;1;1;1;0;0;0;0;0;0;1;1;0;0;0;0;0;0
25_6;AV-25;1;0;1;1;0;1;1;0;0;1;1;1;0;0;0;0;1;0;1;1;0;0;1;1;1;0;0;0;1;1;0;1;0;0;1;1;1;1;1;0;1;1;1;0;0;1;0;1;1;0;1;1;0;0;1;1;0;0;1;1;1;1;0;1;0;0;0;0;0;0;0;1;0;0;0;1;0;0;0;1;1;0;0;0;0;0;0;1;0;0;0;0;0;0;1;1;0;1;1;1;1;1;0;0;1;0;1;1;0;0;1;1;1;1;0;0;1;0;1;0;0;0;1;1;0;0;0;0;0;1;1;0;1;0;0;0;1;0;1;0;0;1;0;1;1;1;1;0;0;0;0;0;0;1;1;0;1;0;0;0;0
23_1;AV-23;1;1;1;1;0;1;1;0;1;1;1;1;0;1;0;0;1;0;1;1;0;0;1;1;0;0;0;1;1;1;0;1;0;0;1;1;1;1;0;0;1;1;1;0;0;1;1;1;1;0;1;1;0;0;0;0;0;0;1;1;1;0;0;0;0;1;0;0;0;1;0;1;0;0;0;1;0;0;0;1;1;0;0;0;1;0;0;1;0;0;0;0;1;0;1;1;0;1;1;1;1;1;1;1;1;1;1;1;1;1;1;1;1;1;1;0;1;0;1;0;0;0;1;0;0;0;0;1;0;1;0;0;1;0;0;1;1;0;1;0;1;1;0;1;0;1;1;0;0;0;1;0;1;1;0;0;0;0;0;0;0
23_2;AV-23;1;1;1;1;0;1;1;0;1;1;1;1;0;1;0;0;1;1;1;1;0;0;1;1;0;0;1;1;1;1;0;1;0;0;1;0;1;1;0;0;1;1;1;0;0;1;1;1;1;0;1;1;0;0;0;0;0;0;1;1;0;0;0;0;1;0;0;0;0;1;0;1;0;0;0;1;0;0;0;1;1;0;0;0;1;0;0;1;1;0;0;0;1;0;0;1;0;1;1;1;1;1;1;1;1;1;1;1;1;1;1;1;1;1;1;0;1;0;1;0;0;0;1;1;0;0;0;0;1;1;0;0;1;0;0;0;1;0;1;0;1;1;1;1;1;1;1;0;0;0;1;0;0;1;0;0;0;0;0;0;0
23_3;AV-23;1;1;1;1;0;1;1;0;0;1;1;1;1;1;0;1;1;1;1;1;0;0;1;1;0;0;0;1;1;1;0;1;0;0;1;1;1;1;1;0;1;1;1;0;0;1;0;1;0;0;1;1;0;0;0;0;0;0;1;1;1;1;0;0;0;1;0;0;0;1;0;1;0;0;0;1;0;0;0;1;1;0;0;0;1;0;0;1;1;0;0;1;1;0;0;1;1;1;1;1;1;1;1;1;1;1;1;1;0;0;1;1;1;1;1;0;1;0;1;0;0;0;1;1;0;0;0;1;1;0;0;0;1;0;0;1;1;0;1;0;0;1;0;1;1;1;1;0;0;0;1;0;0;1;0;0;0;0;0;0;0
23_4;AV-23;1;1;1;1;0;1;1;0;1;1;1;1;0;1;0;0;1;0;1;1;0;0;1;1;0;0;1;1;1;1;0;1;0;0;1;0;1;1;1;0;1;1;1;0;0;1;1;1;0;0;1;1;0;0;1;1;0;0;1;1;1;0;0;0;0;1;0;0;0;1;0;1;0;0;0;1;0;0;0;1;1;0;0;0;1;0;0;1;1;0;0;0;1;0;1;1;1;1;1;1;1;1;1;1;1;1;1;1;1;1;1;1;1;1;1;0;1;0;1;0;0;0;1;1;0;0;0;1;1;0;0;0;1;0;0;1;1;0;1;0;0;1;1;1;1;1;1;0;0;0;0;0;1;1;0;0;1;0;0;0;0
23_5;AV-23;1;1;1;1;0;1;1;0;1;1;1;1;1;1;0;0;1;1;1;1;0;0;1;1;0;1;1;1;1;1;0;0;0;1;1;1;1;1;0;0;1;1;1;0;0;1;1;1;1;0;1;1;0;0;1;1;1;0;1;1;1;1;0;0;0;0;0;0;0;1;0;1;0;0;0;1;0;0;0;1;1;0;0;0;1;1;0;1;1;0;0;0;1;0;1;1;0;1;1;1;1;1;1;1;1;1;1;1;1;0;1;1;1;1;1;0;1;0;1;0;0;0;1;1;0;0;0;0;1;1;0;0;1;1;0;0;1;0;1;0;0;1;1;1;1;1;1;0;0;0;1;0;0;1;0;0;1;0;0;0;0
18_1;AV-18;1;1;1;1;0;1;1;0;0;1;1;1;1;1;0;0;1;0;1;1;0;0;1;1;0;0;1;1;1;1;0;1;0;1;1;1;1;1;1;0;1;1;1;0;0;1;1;1;1;0;1;1;0;0;1;1;0;0;1;1;1;1;0;0;1;1;0;0;0;0;0;1;0;0;0;1;0;0;0;1;1;0;0;1;1;0;0;1;1;0;0;0;1;0;0;1;0;1;1;1;1;1;1;1;1;1;1;1;0;1;1;1;1;1;0;0;1;0;1;0;0;0;1;1;0;1;0;1;0;1;0;0;1;0;0;0;1;0;1;0;0;1;0;1;1;1;1;0;0;0;0;0;0;1;0;1;0;0;0;0;0
18_2;AV-18;1;1;1;1;1;1;1;0;0;1;1;1;1;1;0;1;1;0;1;1;0;0;1;1;0;1;1;1;1;1;0;1;0;1;1;1;1;1;1;0;1;1;1;0;0;1;1;1;1;0;1;1;0;0;0;1;0;0;1;1;1;0;0;0;0;0;0;0;0;1;1;1;0;0;0;1;0;0;0;1;1;0;0;0;1;0;0;1;0;0;0;0;0;0;1;1;0;1;1;1;1;1;0;1;1;0;1;1;0;1;1;1;1;1;0;0;1;0;1;0;0;0;1;1;0;1;0;1;0;1;0;0;1;0;0;0;1;0;1;0;0;1;1;1;1;1;1;0;0;0;0;0;0;1;0;0;1;0;0;0;0
18_3;AV-18;1;1;1;1;0;1;1;0;0;1;1;1;0;1;1;1;1;0;1;1;0;0;1;1;0;1;1;1;1;1;0;1;0;0;1;1;1;1;1;0;1;0;1;0;0;1;1;1;1;0;1;1;0;0;0;1;0;0;1;1;1;1;0;0;1;1;0;0;0;1;1;1;0;0;0;1;0;0;0;1;1;0;0;1;1;0;1;1;1;0;0;0;0;0;0;1;0;1;1;1;1;1;1;1;1;1;1;1;0;1;1;1;1;1;0;0;1;0;1;0;0;0;1;1;0;0;0;1;1;1;0;0;1;0;0;1;1;0;1;0;0;1;0;1;1;1;1;0;0;0;0;0;0;1;0;0;1;0;0;0;0
18_4;AV-18;1;1;1;1;0;1;1;0;1;1;1;1;0;0;0;1;0;0;1;1;0;0;1;1;0;0;1;1;1;1;0;1;0;1;1;1;1;1;1;0;1;1;1;0;0;1;1;1;1;0;1;1;0;0;1;1;0;0;1;1;1;0;0;0;0;0;0;0;0;1;0;1;0;0;0;1;0;0;0;1;1;0;0;0;1;0;0;1;0;0;0;0;1;0;1;1;0;1;1;1;1;1;1;1;1;0;0;1;1;1;1;1;1;1;1;0;1;0;1;0;0;0;1;1;0;0;0;1;1;0;1;0;1;0;0;1;1;0;1;0;0;1;0;1;1;1;1;0;0;0;0;0;0;1;0;0;0;0;0;0;0
18_5;AV-18;1;1;1;1;0;1;1;0;1;1;1;1;0;1;0;1;1;0;1;1;0;0;1;1;0;0;1;1;1;1;0;1;0;0;1;1;1;1;1;0;1;1;1;0;0;1;1;1;1;0;1;1;0;0;1;0;0;0;1;1;0;1;0;0;0;1;0;0;0;0;0;1;0;0;0;1;0;0;0;1;1;0;0;0;1;0;0;1;1;0;0;0;0;0;0;1;0;1;1;1;1;1;1;1;1;0;1;1;1;1;1;1;1;1;0;0;1;0;1;0;0;0;1;1;0;0;0;1;1;1;1;0;1;0;0;0;1;0;1;0;0;1;0;1;1;1;1;0;0;0;0;0;0;1;0;0;1;0;0;0;0
22_1;AV-22;1;1;1;1;0;1;1;0;0;1;1;1;0;1;0;0;1;0;0;1;0;0;1;1;0;1;1;1;1;1;0;0;0;0;1;0;1;1;0;0;0;1;1;0;0;1;0;1;1;0;1;1;1;0;0;0;0;1;1;1;0;0;0;0;0;0;0;0;0;0;0;1;0;0;0;1;0;0;0;1;1;0;0;0;1;0;0;1;0;0;0;0;0;0;1;1;1;1;1;1;1;1;1;1;1;1;1;1;0;1;1;0;1;1;1;0;0;0;1;0;0;0;1;1;0;1;0;1;0;1;0;0;1;1;1;0;1;0;1;0;1;1;1;1;0;1;1;0;0;0;1;0;0;1;0;0;1;0;0;0;0
22_3;AV-22;1;1;1;1;0;0;1;0;0;1;1;1;0;1;0;0;1;0;0;1;0;0;1;1;0;1;1;1;1;1;0;0;0;0;1;0;1;1;0;0;1;1;1;0;0;1;0;1;1;0;1;1;1;0;0;0;0;1;0;1;1;0;0;0;0;0;0;0;0;0;0;1;0;1;0;1;0;0;0;1;1;0;0;0;1;0;0;1;0;0;0;0;0;0;1;1;1;1;1;1;1;1;0;1;1;1;1;1;0;1;1;0;1;1;1;0;1;1;1;0;0;0;1;1;0;0;0;0;1;1;0;0;1;1;0;0;1;0;1;0;0;1;0;1;1;1;1;0;0;0;1;0;0;1;0;0;1;0;0;0;0
22_4;AV-22;1;1;1;1;0;1;1;0;1;1;1;1;0;1;0;0;1;0;0;1;0;0;1;1;0;1;1;1;1;1;0;0;0;0;1;0;1;1;0;0;0;1;1;0;0;1;0;1;1;0;1;1;1;0;0;0;0;1;1;1;1;0;0;0;0;0;0;0;0;0;0;1;0;1;0;1;0;0;0;1;1;0;0;0;0;0;0;1;0;0;0;0;0;0;1;1;1;1;1;1;1;1;1;1;1;0;1;1;0;1;1;0;1;1;1;0;1;0;1;0;0;0;1;1;0;1;0;0;1;1;0;0;1;1;0;0;1;0;1;0;0;1;1;1;0;1;1;0;0;0;1;0;0;1;0;1;1;0;0;0;0
22_5;AV-22;1;1;1;1;0;0;1;0;1;1;1;1;1;1;0;1;1;0;0;1;0;0;1;1;0;1;0;1;1;1;0;0;0;0;1;0;1;1;0;0;1;1;1;0;0;1;0;1;1;0;1;1;1;0;0;0;0;1;1;1;0;0;0;0;0;0;0;0;0;0;0;1;0;1;0;1;0;0;0;1;1;0;0;0;1;0;0;1;0;0;0;0;1;0;0;1;1;1;1;1;1;1;1;1;1;1;1;1;0;1;1;0;1;1;1;0;1;0;1;0;0;0;1;1;1;1;0;1;1;1;0;0;1;1;0;0;1;0;1;0;1;1;1;1;0;1;1;0;0;0;1;0;0;1;0;0;1;0;0;0;0
22_6;AV-22;1;1;1;1;0;1;1;0;0;1;1;1;0;1;0;0;1;0;0;1;0;0;1;1;0;1;1;1;1;1;0;1;0;0;1;0;1;1;1;0;1;1;1;0;0;1;0;1;1;0;1;1;1;0;0;0;1;1;1;1;1;0;0;0;0;0;0;0;0;0;0;1;0;1;0;1;0;0;0;1;1;0;0;0;1;0;0;1;0;0;0;0;1;0;1;1;1;1;1;1;1;1;1;1;1;1;1;1;0;1;1;0;1;1;1;0;1;0;1;0;0;0;1;1;0;1;0;0;1;1;0;0;1;1;0;0;1;0;1;0;0;1;1;1;1;1;1;0;0;0;1;0;0;1;0;0;1;0;0;0;0
17_1;AV-17;1;1;1;1;0;1;1;0;1;1;1;1;0;1;0;1;0;0;0;1;0;0;1;1;0;0;0;1;1;1;0;1;0;0;1;0;1;1;1;0;0;1;1;0;0;1;0;0;1;0;1;1;0;0;0;1;0;0;1;1;0;0;0;0;0;1;0;0;0;1;0;1;0;1;0;1;0;0;0;1;1;0;0;0;1;0;0;1;0;0;0;0;0;0;1;1;0;1;1;1;1;1;1;1;1;1;1;1;0;1;1;1;1;1;1;0;1;0;1;0;0;0;1;1;0;0;0;0;1;1;1;1;1;1;1;0;1;0;1;0;0;1;1;1;1;1;1;0;0;0;0;0;0;1;0;0;1;0;0;0;0
17_2;AV-17;1;1;1;1;0;1;1;0;1;1;1;1;1;1;0;1;0;0;0;1;0;0;1;1;0;0;1;1;1;1;0;1;0;1;1;0;1;1;1;0;1;1;1;0;0;1;1;0;1;0;1;1;0;0;0;0;0;0;1;1;1;1;0;0;0;1;0;0;0;1;0;1;0;0;0;1;0;0;0;1;1;0;0;0;1;0;0;1;0;0;0;0;0;0;0;1;0;1;1;1;1;1;1;1;1;1;1;1;0;1;1;1;1;1;1;0;1;0;1;0;0;0;1;1;0;0;0;1;0;1;0;0;1;1;0;0;1;0;1;0;0;1;1;1;1;1;1;0;0;0;0;0;0;1;0;1;0;0;0;0;0
17_3;AV-17;1;1;1;1;0;1;1;0;1;1;1;1;0;1;0;1;1;0;0;1;0;0;1;1;0;0;0;1;1;1;0;1;0;0;1;1;1;1;1;0;1;1;1;0;0;1;1;0;1;0;1;1;0;0;0;0;0;0;1;1;0;0;0;0;0;0;0;0;0;1;0;1;0;0;0;1;0;0;0;1;1;0;0;0;1;0;0;1;0;0;0;0;1;0;1;1;0;1;1;1;1;1;1;1;0;1;1;1;0;0;1;0;1;1;1;0;1;0;1;0;0;0;1;1;0;0;0;0;1;1;0;0;1;1;0;1;1;0;1;0;0;1;0;1;1;1;1;0;0;0;0;0;0;1;0;0;0;0;0;0;0
17_4;AV-17;1;1;1;1;0;1;1;0;1;1;1;1;0;1;0;1;1;0;1;1;0;0;1;1;0;0;1;1;1;1;0;1;0;0;1;1;1;1;1;0;1;1;1;0;0;0;1;0;1;0;1;1;0;0;0;1;0;0;1;1;0;0;0;0;0;1;0;0;0;1;0;1;0;0;0;1;0;0;0;1;1;0;0;0;1;0;0;1;0;0;0;0;1;0;0;1;1;1;1;1;1;1;1;1;1;1;1;1;0;1;1;1;1;1;1;0;1;0;1;0;0;0;1;1;0;0;0;0;1;1;0;1;1;1;0;0;1;0;1;0;0;1;1;1;0;1;1;0;0;0;1;0;0;1;0;0;1;0;0;0;0
17_5;AV-17;1;1;1;1;0;1;1;0;0;1;1;1;0;1;0;0;1;0;0;1;0;0;1;1;1;1;1;1;1;1;1;1;0;0;1;1;1;1;1;0;1;1;1;0;0;0;0;1;1;0;0;1;0;0;0;0;0;0;0;1;1;0;0;0;0;0;0;0;0;1;0;1;0;0;0;0;0;0;0;0;1;0;0;0;1;0;1;1;0;0;0;0;1;0;1;1;0;1;1;1;1;1;1;1;1;1;1;1;0;1;1;1;1;1;1;0;1;0;1;0;0;0;1;1;0;1;0;0;0;1;0;0;1;0;0;1;1;0;1;0;0;1;1;1;0;1;1;0;0;0;1;0;0;1;0;0;0;0;0;0;0
21_1;AV-21;1;1;1;1;0;1;1;0;1;1;1;1;0;1;0;0;1;0;1;1;0;0;1;1;0;1;1;1;1;1;0;1;0;0;1;1;1;1;1;0;1;1;1;0;0;1;0;1;1;0;1;1;0;0;0;0;0;0;1;1;1;0;0;0;0;0;0;0;0;0;0;1;0;0;0;1;0;0;0;1;1;0;0;0;1;0;0;1;0;0;0;0;0;0;1;1;1;1;1;1;1;1;1;1;1;1;1;1;0;0;1;1;1;1;0;0;1;0;1;0;0;0;1;1;0;0;0;0;1;1;1;0;1;1;0;0;1;0;1;0;0;1;1;1;1;1;1;0;0;1;1;0;0;1;0;0;1;0;0;0;0
21_2;AV-21;1;1;1;1;0;1;1;0;1;1;1;1;1;1;0;0;1;0;1;1;1;0;1;1;0;1;1;1;1;1;0;1;0;0;1;0;1;1;1;0;1;1;1;0;0;1;1;1;1;0;1;1;0;0;1;0;0;0;1;1;1;0;0;0;0;0;0;0;0;0;0;1;0;0;0;1;0;0;0;1;1;0;0;0;1;0;0;1;0;0;0;0;1;0;0;1;1;1;1;1;1;1;1;1;1;1;1;1;0;0;1;0;1;1;1;0;1;0;1;0;0;0;1;0;0;0;0;0;1;1;1;0;1;0;1;1;1;0;1;0;0;1;1;1;1;1;1;0;0;1;1;0;0;1;0;0;1;0;0;0;0
21_3;AV-21;1;1;1;1;0;1;1;0;1;1;1;1;0;1;0;0;1;1;1;1;0;0;1;1;0;0;1;1;1;1;0;0;0;0;1;0;1;1;1;0;0;1;1;0;0;1;1;1;1;0;1;1;0;0;1;0;0;0;1;1;1;0;0;0;0;1;0;0;1;1;0;1;0;0;0;1;0;0;0;1;1;0;0;0;1;0;0;1;0;0;0;0;1;0;0;1;1;1;1;1;1;1;1;1;1;1;1;1;1;0;1;0;1;1;1;0;1;0;1;0;0;0;1;1;0;0;0;1;1;1;1;0;1;0;0;0;1;0;1;0;0;1;1;1;1;1;1;0;0;1;1;0;0;1;0;0;1;0;0;0;0
21_4;AV-21;1;1;1;1;0;1;1;0;0;1;1;1;0;1;0;1;1;1;1;1;0;0;1;1;0;1;1;1;1;1;0;0;0;0;1;1;1;1;1;0;1;1;1;0;0;1;1;1;1;0;1;1;0;0;0;1;0;0;1;1;1;0;0;0;0;1;0;0;0;1;0;1;0;0;0;1;0;0;0;1;1;0;0;0;1;0;0;1;0;0;0;0;0;0;0;1;0;1;1;1;1;1;1;1;1;1;1;1;0;0;1;0;1;1;0;0;1;0;1;0;0;0;1;1;1;0;0;1;1;1;1;0;1;0;0;0;1;0;1;0;0;1;0;1;1;1;1;0;0;1;1;0;0;1;0;0;1;0;0;0;0
21_5;AV-21;1;1;1;1;0;1;1;0;1;1;1;1;1;1;0;0;1;1;1;1;0;0;1;1;0;0;0;1;1;1;0;1;0;0;1;1;1;1;1;0;0;1;1;0;0;1;1;1;1;0;1;1;0;0;1;0;0;0;1;1;0;1;0;0;0;1;0;0;0;1;0;1;0;0;0;1;0;0;0;1;1;0;0;0;1;0;0;1;0;0;0;0;1;0;1;1;1;1;1;1;1;1;1;1;1;1;1;1;0;0;1;0;1;1;0;0;1;0;1;0;0;0;1;1;0;0;0;1;1;1;1;0;1;0;0;0;1;0;1;0;0;1;1;1;0;1;1;0;0;1;1;0;0;1;0;0;1;0;0;0;0
1_1;AV-1;1;1;1;0;0;1;1;0;0;1;1;1;1;0;0;0;0;1;1;1;0;0;1;1;0;1;1;1;1;1;1;1;0;1;1;1;1;1;0;0;1;1;1;1;0;0;0;0;1;1;1;1;0;1;1;0;0;0;1;1;1;1;1;1;0;0;0;1;1;0;0;1;0;0;0;1;0;0;0;1;1;0;0;0;0;0;1;1;0;0;0;0;0;0;1;1;0;1;1;1;1;1;1;1;1;1;0;1;1;0;1;0;1;1;1;0;1;0;1;0;1;0;0;1;1;0;0;0;1;0;0;0;1;0;0;0;1;0;1;0;0;1;0;1;1;1;1;0;0;0;0;0;1;1;0;0;1;0;0;0;0
1_2;AV-1;1;1;1;0;0;1;1;0;0;1;1;1;1;0;0;0;0;1;1;1;0;0;1;1;0;1;1;0;1;1;1;1;0;1;1;1;1;1;0;0;1;1;1;1;0;0;0;0;1;1;1;1;0;1;1;0;0;0;1;1;0;1;1;1;0;0;0;0;1;0;0;1;0;0;0;1;0;0;0;1;1;0;1;0;1;0;1;1;0;0;0;0;0;0;1;1;0;1;1;1;1;1;1;1;1;1;1;1;1;1;1;0;1;1;1;0;1;0;1;0;1;0;0;1;1;0;0;0;1;0;0;0;1;0;0;0;1;0;1;0;0;1;0;1;0;1;1;0;0;0;0;0;0;1;0;0;1;0;0;0;0
1_3;AV-1;1;1;1;0;0;1;1;0;0;1;1;1;1;0;0;0;0;1;1;1;0;0;1;1;0;1;1;0;1;1;1;1;0;1;1;1;1;1;0;0;1;1;1;1;0;0;0;0;1;1;1;1;0;0;1;0;0;0;1;1;0;1;1;1;0;0;0;0;1;0;0;1;0;0;0;1;0;0;0;1;1;0;1;0;1;0;1;1;0;0;0;0;0;0;1;1;0;1;1;1;1;1;1;1;1;1;1;1;1;0;1;0;1;1;1;0;1;0;1;0;1;0;0;1;1;0;0;0;1;0;0;0;1;0;0;0;1;0;1;0;0;1;0;1;1;1;1;0;0;0;0;0;1;1;0;0;0;0;0;0;0
1_4;AV-1;1;1;0;1;0;1;1;0;0;1;1;1;1;1;0;0;0;1;1;1;0;0;1;1;0;1;1;1;1;1;1;1;0;1;1;1;1;1;0;0;1;1;1;1;0;0;0;1;1;1;1;1;0;0;1;0;0;0;1;1;0;1;1;1;0;0;0;0;1;0;0;1;0;0;0;1;0;0;0;1;1;0;1;0;0;0;1;1;0;0;0;0;0;0;1;1;0;1;1;1;1;1;1;1;1;1;1;1;1;0;1;1;1;1;1;0;1;0;1;0;1;0;0;1;1;0;0;0;1;0;0;0;1;0;0;0;1;0;1;0;0;1;0;1;1;1;1;0;0;0;0;0;1;1;0;0;0;0;0;0;0
1_5;AV-1;1;1;1;0;0;1;1;0;0;1;1;1;1;0;0;0;0;1;1;1;0;0;1;1;0;1;1;1;1;1;1;1;0;1;1;1;1;1;0;0;1;1;1;1;0;0;0;0;1;1;1;1;0;0;1;0;0;0;1;1;0;1;1;1;0;0;0;0;1;0;0;1;0;0;0;1;0;0;0;1;1;0;0;0;0;0;1;1;0;0;0;0;0;0;1;1;0;1;1;1;1;1;1;1;1;0;0;1;1;0;1;0;1;1;1;0;1;0;1;0;1;0;0;1;1;0;0;0;1;0;0;0;1;0;0;0;1;0;1;0;0;1;0;1;0;1;1;0;0;0;0;0;1;1;0;0;0;0;0;0;0
2_1;AV-2;1;1;1;1;0;1;1;0;0;1;1;1;1;0;1;0;0;0;1;1;0;0;1;1;0;1;1;0;1;1;1;1;0;1;1;1;1;1;0;0;0;1;1;1;0;0;0;1;1;1;1;1;0;0;1;0;0;0;1;1;0;1;0;1;0;0;0;0;1;0;0;1;0;0;0;0;0;0;0;1;1;0;1;0;1;0;1;1;0;0;0;0;0;0;1;1;0;1;1;1;1;1;1;1;1;0;0;1;1;0;1;0;1;1;0;0;1;0;1;0;0;0;1;1;1;0;0;0;1;0;0;0;1;0;1;0;1;0;1;0;0;1;0;1;1;1;1;0;0;0;0;0;0;1;0;0;0;0;0;0;0
2_2;AV-2;1;1;1;1;0;1;1;0;0;1;1;1;1;0;1;0;0;0;1;1;0;0;1;1;0;1;1;1;1;1;1;1;0;1;1;1;1;1;0;0;1;1;1;1;0;0;0;1;1;1;1;1;0;0;1;0;0;0;1;1;0;1;0;1;0;0;0;0;1;0;0;1;0;0;0;0;0;0;0;1;1;0;1;0;1;0;1;1;0;0;0;0;0;0;1;1;0;1;1;1;1;1;1;1;1;0;0;1;1;0;1;0;1;1;1;0;1;0;1;0;0;0;1;1;1;0;0;0;1;0;0;0;1;0;1;0;1;0;1;0;0;1;0;1;1;1;1;0;0;0;0;0;0;1;0;0;0;0;0;0;0
2_3;AV-2;1;1;1;1;0;1;1;0;0;1;1;1;1;0;1;0;0;0;1;1;0;0;1;1;0;1;1;0;1;1;1;1;0;1;1;1;1;1;0;0;0;1;1;1;0;0;0;1;1;1;1;1;0;0;1;0;0;0;1;1;0;1;0;1;0;0;0;0;1;0;0;1;0;0;0;0;0;1;0;1;1;0;1;0;1;0;1;1;0;0;0;0;0;0;1;1;0;1;1;1;1;1;1;1;1;0;0;1;1;0;1;0;1;1;1;0;1;0;1;0;0;0;1;1;1;0;0;0;1;0;0;0;1;0;1;0;1;0;1;0;0;1;0;1;1;1;1;0;0;0;0;0;0;1;0;0;0;0;0;0;0
2_4;AV-2;1;1;1;1;0;1;1;0;0;1;1;1;1;0;1;0;0;0;1;1;0;0;1;1;0;1;1;1;1;1;1;1;0;1;1;1;1;1;0;0;0;1;1;1;0;0;0;1;1;1;1;1;0;0;1;0;0;0;1;1;0;1;0;1;0;0;0;0;1;0;0;1;0;0;0;0;0;0;0;1;1;0;1;0;1;0;1;1;0;0;0;0;0;0;1;1;0;1;1;1;1;1;1;1;1;0;0;1;1;0;1;0;1;1;0;0;1;0;1;0;0;0;1;1;1;0;0;0;1;0;0;0;1;0;1;0;1;0;1;0;0;1;0;1;1;1;1;0;0;0;0;0;0;1;0;0;0;0;0;0;0
2_5;AV-2;1;1;1;1;0;1;1;0;0;1;1;1;1;0;1;0;0;0;1;1;0;0;1;1;0;1;1;0;1;1;1;1;0;1;1;1;1;1;1;0;1;1;1;1;0;0;0;1;1;1;1;1;0;0;1;0;0;0;1;1;0;1;0;1;0;0;0;0;1;0;0;1;0;0;0;0;0;1;0;1;1;0;1;0;1;0;1;1;0;0;0;0;0;0;1;1;0;1;1;1;1;1;1;1;1;0;0;1;1;1;1;0;1;1;1;0;1;0;1;0;0;0;1;1;1;0;0;0;1;0;0;0;1;0;0;0;1;0;1;0;0;1;0;1;1;1;1;0;0;0;0;0;0;1;0;0;0;0;0;0;0
13_1;AV-13;1;1;1;1;0;1;1;0;0;1;1;1;0;1;0;0;0;1;1;1;0;0;1;1;0;1;1;1;1;1;1;1;0;1;1;1;1;1;0;0;0;1;1;0;1;0;0;1;1;0;1;1;0;0;1;0;1;0;1;0;1;1;0;1;1;0;0;0;0;0;0;1;0;1;0;1;0;0;0;1;1;0;0;0;0;1;0;1;0;0;0;0;0;0;1;1;0;1;1;1;1;1;1;1;1;1;1;1;1;1;1;0;1;1;0;0;1;0;1;0;1;0;1;1;1;1;0;0;0;0;1;0;1;0;1;0;1;0;1;1;0;1;0;1;1;1;1;0;0;0;1;0;0;1;0;0;0;1;0;0;0
13_2;AV-13;1;1;0;1;0;1;1;0;0;1;1;1;0;0;0;0;0;0;1;1;0;0;1;1;0;1;0;1;1;1;1;1;0;1;1;1;1;1;0;0;0;1;1;1;1;0;1;1;0;0;1;1;0;0;1;0;1;0;1;1;1;0;0;1;0;0;0;0;0;0;0;1;0;1;0;0;0;0;0;1;1;0;0;0;1;0;0;1;0;0;0;0;0;0;1;1;0;1;1;1;1;1;1;1;1;1;1;1;1;1;1;0;1;1;1;0;1;0;1;0;1;0;0;0;1;1;0;0;0;0;1;0;1;0;1;0;1;0;1;0;0;1;1;1;1;1;1;0;0;0;0;0;0;1;0;0;0;1;0;0;0
13_3;AV-13;1;1;1;1;0;1;1;0;0;1;1;1;0;1;0;0;0;1;1;1;0;0;1;1;0;1;1;1;1;1;1;1;0;1;1;0;1;1;0;0;0;1;1;1;1;0;1;1;1;0;1;0;0;0;1;0;0;0;1;0;1;1;0;1;0;0;0;0;0;0;0;1;0;1;0;1;0;0;0;1;1;0;0;0;0;1;0;1;0;0;0;0;0;0;1;1;0;1;1;1;1;1;1;1;1;1;1;1;1;1;1;1;1;1;0;0;1;0;1;0;0;0;1;1;1;1;0;1;0;1;1;0;1;0;1;0;1;0;1;0;0;1;1;1;1;1;1;0;0;0;1;0;0;1;0;0;0;1;0;0;0
13_4;AV-13;1;1;1;1;0;1;1;0;0;1;1;1;1;1;0;0;0;0;1;1;0;0;1;1;0;1;0;1;1;1;1;1;0;1;1;1;1;0;0;0;0;1;1;0;1;0;0;1;1;0;1;1;0;0;1;0;1;0;1;1;0;1;0;1;1;0;0;0;0;0;0;1;0;1;0;1;0;0;0;1;1;0;0;0;0;0;0;1;0;0;0;0;0;0;1;1;0;1;1;1;1;1;1;1;1;1;0;1;1;1;1;0;0;1;0;0;1;0;0;0;1;1;1;1;1;0;0;0;0;0;1;0;1;0;1;0;1;0;1;1;0;1;0;1;1;1;1;0;0;0;0;0;0;1;0;0;0;0;0;0;0
13_5;AV-13;1;1;1;1;1;1;1;0;0;1;1;1;1;1;0;0;0;0;1;1;1;0;1;1;0;1;1;1;1;1;1;1;0;1;1;1;1;1;0;0;0;1;1;0;1;0;1;1;1;0;1;0;0;0;1;0;1;0;1;0;0;1;0;1;1;0;0;0;0;0;0;1;0;1;0;1;0;0;0;1;1;0;0;0;0;0;0;1;0;0;0;0;0;0;1;1;0;1;1;1;1;1;1;1;1;1;1;1;1;1;1;0;0;1;0;0;1;0;1;0;0;0;1;1;1;1;0;0;0;0;1;0;1;0;1;0;1;0;1;1;0;1;0;1;1;1;1;0;0;0;0;0;0;1;0;0;0;0;0;0;1
9_1;AV-9;1;1;1;1;0;1;1;0;0;1;1;1;0;1;0;0;0;0;1;1;0;0;1;1;0;1;1;1;1;1;1;1;0;1;1;0;1;1;0;0;0;1;1;1;1;0;1;1;1;0;1;1;0;0;0;0;0;0;1;1;1;1;0;1;0;0;0;0;0;0;0;1;0;1;0;1;0;0;0;1;1;0;0;0;0;0;0;1;0;0;0;0;0;0;1;1;0;1;1;1;1;1;1;1;1;1;0;1;1;1;1;0;1;1;0;0;1;0;1;0;1;0;0;1;1;1;0;1;0;0;1;0;1;0;1;0;1;1;1;0;0;1;1;1;1;1;1;0;0;0;1;0;0;1;0;0;0;0;0;0;0
9_2;AV-9;1;1;1;1;1;1;1;0;0;1;1;1;0;1;0;0;0;1;1;1;0;0;1;1;0;1;1;1;1;1;1;1;0;1;1;0;1;1;0;0;0;1;1;1;1;1;1;1;1;0;1;1;0;0;0;0;0;0;1;1;1;1;0;1;1;0;0;0;0;0;0;1;0;1;0;0;0;0;0;1;1;0;0;0;0;1;0;1;0;0;0;0;0;0;1;1;0;1;1;1;1;1;1;1;1;1;0;1;1;1;1;0;1;1;0;0;1;0;1;0;1;0;1;1;1;1;0;1;0;0;1;0;1;0;1;0;1;0;1;0;0;1;1;1;1;1;1;0;0;0;0;0;0;1;0;0;0;0;0;0;0
9_3;AV-9;1;1;1;1;0;1;1;0;0;1;1;1;0;1;0;0;0;0;1;1;0;0;1;1;0;1;1;1;1;1;1;1;0;1;1;0;1;1;0;0;0;1;1;1;1;1;1;1;1;0;1;1;0;0;0;0;0;0;1;1;1;1;0;1;0;0;0;0;0;0;0;1;0;1;0;1;0;0;0;1;1;0;1;0;0;1;0;1;0;0;0;0;0;0;1;1;0;1;1;1;1;1;1;1;1;1;0;1;1;1;1;0;1;1;1;0;1;0;1;0;1;0;1;1;1;1;0;1;0;0;1;0;1;0;1;0;1;0;1;0;0;1;1;1;1;1;1;0;0;0;0;0;0;1;0;0;0;0;0;0;0
9_4;AV-9;1;1;1;1;0;1;1;0;0;1;1;1;0;1;0;0;0;0;1;1;0;0;1;1;0;1;1;1;1;1;1;1;0;1;1;0;1;1;0;0;0;1;1;1;1;1;1;1;1;0;1;0;0;0;1;0;0;0;1;1;1;1;0;1;0;0;0;0;0;0;0;1;0;1;0;1;0;0;0;1;1;0;0;0;0;1;0;1;0;0;0;0;0;0;1;1;0;1;1;1;1;1;1;0;1;1;1;1;1;1;1;1;1;1;1;0;1;0;1;0;1;0;1;1;1;1;0;0;0;0;1;0;1;1;1;0;1;0;1;0;0;1;1;1;1;1;1;0;0;0;1;0;0;1;0;0;0;0;0;0;0
9_5;AV-9;1;1;1;1;0;1;1;0;0;1;1;1;0;1;0;0;0;0;1;1;0;0;1;1;0;1;0;1;1;1;1;1;0;1;1;0;1;1;0;0;0;1;1;1;1;1;1;1;1;0;1;1;0;0;1;0;1;0;1;1;1;1;0;1;1;0;0;0;0;0;0;1;0;1;0;1;0;0;0;1;1;0;0;0;0;1;0;1;0;0;0;0;0;0;1;1;0;1;1;1;1;1;1;1;1;1;1;1;1;1;1;0;1;1;0;0;1;0;1;0;1;0;1;1;1;1;0;1;0;0;0;0;1;0;1;0;1;1;1;0;0;1;1;1;1;1;1;0;0;0;1;0;0;1;0;0;1;0;0;0;0
3_1;AV-3;1;1;1;1;0;1;1;0;0;1;1;1;1;0;0;0;0;0;1;1;0;0;1;1;0;1;0;1;1;1;1;1;0;1;1;1;1;1;0;0;0;1;1;1;0;0;0;1;1;1;1;1;0;0;1;0;0;0;1;1;0;1;0;1;0;0;0;0;1;0;0;1;0;0;0;0;0;0;0;1;1;0;1;0;1;0;1;1;0;0;0;0;0;0;1;1;0;1;1;1;1;1;1;1;1;0;0;1;1;0;1;0;1;1;1;0;1;0;1;0;0;0;1;1;1;0;0;0;1;0;0;0;1;0;0;0;1;0;1;0;0;1;0;1;1;1;1;0;0;0;0;1;0;0;0;0;0;0;0;0;0
3_2;AV-3;1;1;1;1;0;1;1;0;0;1;1;1;1;0;0;0;0;0;1;1;0;0;1;1;0;1;0;1;1;1;1;1;0;1;1;1;1;1;0;0;0;1;1;0;0;0;0;1;1;1;1;1;0;0;1;0;0;0;1;1;0;1;0;1;0;0;0;0;1;0;0;1;0;0;0;1;0;0;0;1;1;0;1;0;1;0;1;1;0;0;0;0;0;0;1;1;0;1;1;1;1;1;1;1;1;0;0;1;1;0;1;0;1;1;1;0;1;0;1;0;0;0;1;1;1;0;0;0;1;0;0;0;1;0;0;0;1;0;1;0;0;1;0;1;1;1;1;0;0;0;0;1;0;0;0;0;0;0;0;0;0
3_3;AV-3;1;1;1;1;0;1;1;0;0;1;1;1;1;0;0;0;0;0;1;1;0;0;1;1;0;1;0;1;1;1;1;1;0;1;1;1;1;1;0;0;0;1;1;1;0;0;0;1;1;0;1;1;0;0;1;0;1;0;1;1;0;0;0;1;0;0;0;0;1;0;0;1;0;0;0;1;0;0;0;1;1;0;1;0;1;0;1;1;0;0;0;0;0;0;1;1;0;1;1;1;1;1;1;1;1;1;0;1;1;0;1;0;1;1;1;0;1;0;1;0;0;0;1;1;1;0;0;0;1;0;0;0;1;0;0;0;1;0;1;0;0;1;0;1;1;1;1;0;0;0;0;1;0;0;0;0;1;0;0;0;0
3_4;AV-3;1;1;1;1;0;1;1;0;0;1;1;1;1;0;0;0;0;0;1;1;0;0;1;1;0;1;0;1;1;1;1;1;0;1;1;1;1;1;0;0;0;1;1;0;0;0;0;1;1;1;1;1;0;0;1;0;1;0;1;1;0;1;0;1;0;0;0;0;1;0;0;1;0;0;0;1;0;0;0;1;1;0;1;0;1;0;1;1;0;0;0;0;0;0;1;1;0;1;1;1;1;1;1;0;1;0;0;1;1;0;1;0;1;1;1;0;1;0;1;0;0;0;1;1;1;0;0;0;1;0;0;0;1;0;0;0;1;0;1;0;0;1;0;1;1;1;1;0;0;0;0;1;0;0;0;0;0;0;0;0;0
3_5;AV-3;1;1;1;1;0;1;1;0;0;1;1;1;1;0;0;0;0;0;1;1;0;0;1;1;0;1;0;1;1;1;1;1;0;1;1;1;1;1;0;0;0;1;1;1;0;0;0;1;1;1;1;1;0;0;1;0;0;0;1;1;0;1;0;1;0;0;0;0;1;0;0;1;0;0;0;1;0;0;0;1;1;0;1;0;1;0;1;1;0;0;0;0;0;0;1;1;0;1;1;1;1;1;1;1;1;0;0;1;1;0;1;0;1;1;1;0;1;0;1;0;0;0;1;1;1;0;0;0;1;0;0;0;1;0;0;0;1;0;1;0;0;1;0;1;1;1;1;0;0;0;0;1;0;0;0;0;0;0;0;0;0
4_1;AV-4;1;1;1;1;0;1;1;0;0;1;1;1;1;0;0;0;0;0;1;1;0;0;1;1;0;1;1;1;1;1;1;1;0;1;1;1;1;1;0;0;0;1;1;1;0;0;0;1;1;0;1;1;0;0;1;0;1;0;1;1;0;1;0;1;0;0;0;0;1;0;0;1;0;0;0;1;0;0;0;1;1;0;0;0;1;0;1;1;0;0;0;0;0;0;1;1;0;1;1;1;1;1;1;1;1;1;0;1;1;0;1;0;1;1;1;0;1;0;1;0;0;0;1;1;1;0;0;0;1;0;0;0;1;0;0;0;1;0;1;0;0;1;0;1;1;1;1;0;0;0;0;1;0;0;0;0;0;0;0;0;1
4_2;AV-4;1;1;1;1;0;1;1;0;0;1;1;1;1;0;0;0;0;0;1;1;0;0;1;1;0;1;0;1;1;1;1;1;0;1;1;1;1;1;0;0;0;1;1;1;0;0;0;1;1;1;1;1;0;0;1;0;0;0;1;1;0;1;0;1;0;0;0;0;1;0;0;1;0;0;0;1;0;0;0;1;1;0;1;0;1;0;1;1;0;0;0;0;0;0;1;1;0;1;1;1;1;1;1;1;1;0;0;1;1;0;1;0;1;1;1;0;1;0;1;0;0;0;1;1;1;0;0;0;1;0;0;0;1;0;1;0;1;0;1;1;0;1;0;1;1;1;1;0;0;0;0;1;0;0;0;0;1;0;0;0;0
4_3;AV-4;1;1;1;1;0;1;1;0;0;1;1;1;1;0;1;0;0;1;1;1;0;0;1;1;0;1;1;1;1;1;1;1;0;1;1;1;1;1;0;0;0;1;1;1;0;0;0;1;1;1;1;1;0;0;1;0;0;0;1;1;0;1;0;1;0;0;0;0;1;0;0;1;0;0;0;1;0;0;0;1;1;0;1;0;1;0;1;1;0;0;0;0;0;0;1;1;0;1;1;1;1;1;1;1;1;0;0;1;1;0;1;0;1;1;0;0;1;0;1;0;0;0;1;1;1;0;0;0;1;0;0;0;1;0;1;0;1;0;1;1;0;1;0;1;1;1;1;0;0;0;0;1;0;0;0;0;1;0;0;0;0
4_4;AV-4;1;1;1;1;0;1;1;0;0;1;1;1;1;0;0;0;0;0;1;1;0;0;1;1;0;1;0;1;1;1;1;1;0;1;1;1;1;1;0;0;0;1;1;1;0;0;0;1;1;1;1;1;0;0;1;0;0;0;1;1;0;1;0;1;0;0;0;0;1;0;0;1;0;0;0;1;0;0;0;1;1;0;1;0;1;0;1;1;0;0;0;0;0;0;1;1;0;1;1;1;1;1;1;1;1;0;0;1;1;0;1;0;1;1;1;0;1;0;1;0;0;0;1;1;1;0;0;0;1;0;0;0;1;0;0;0;1;0;1;0;0;1;0;1;1;1;1;0;0;0;0;0;0;1;0;0;1;0;0;0;0
4_5;AV-4;1;1;1;1;0;1;1;0;0;1;1;1;1;0;0;0;0;0;1;1;0;0;1;1;0;1;1;1;1;1;1;1;0;1;1;1;1;1;0;0;0;1;1;1;0;0;0;1;1;1;1;1;0;0;1;0;0;0;1;1;0;1;0;1;0;0;0;0;1;0;0;1;0;0;0;1;0;0;0;1;1;0;1;0;1;0;1;1;0;0;0;0;0;0;1;1;0;1;1;1;1;1;1;1;1;0;0;1;1;0;1;0;1;1;0;0;1;0;1;0;0;0;1;1;1;0;0;0;1;0;0;0;1;0;0;0;1;0;1;1;0;1;0;1;1;1;1;0;0;0;0;1;0;0;0;0;0;0;0;0;0
5_1;AV-5;1;1;1;1;0;1;1;0;0;1;1;1;1;0;0;0;0;0;1;1;0;0;1;1;0;1;1;1;1;1;1;1;0;1;1;1;1;1;0;0;0;1;1;1;0;0;0;1;1;1;1;1;0;0;1;0;0;0;1;1;0;1;0;1;0;0;0;0;1;0;0;1;0;0;0;1;0;0;0;1;1;0;1;0;1;0;1;1;0;0;0;0;0;0;1;1;0;1;1;1;1;1;1;0;1;0;0;1;1;0;1;0;1;1;1;0;1;0;1;0;0;0;1;1;1;0;0;0;1;0;0;0;1;0;1;0;1;0;1;0;0;1;0;1;1;1;1;0;0;0;0;1;0;0;0;0;0;0;0;0;0
5_2;AV-5;1;1;1;1;0;1;1;0;0;1;1;1;1;0;0;0;0;0;1;1;0;0;1;1;0;1;1;1;1;1;1;1;0;1;1;1;1;1;0;0;0;1;1;1;0;0;0;1;1;1;1;1;0;0;1;0;1;0;1;1;0;1;0;1;0;0;0;0;1;0;0;1;0;0;0;0;0;0;0;1;1;0;1;0;1;0;1;1;0;0;0;0;0;0;1;1;0;1;1;1;1;1;1;0;1;0;0;1;1;0;1;0;1;1;1;0;1;0;1;0;0;0;1;1;1;0;0;0;1;0;0;0;1;0;0;0;1;0;1;0;0;1;0;1;1;1;1;0;0;0;0;1;0;0;0;0;1;0;0;0;0
5_3;AV-5;1;1;1;1;0;1;1;0;0;1;1;1;1;0;0;0;0;0;1;1;0;0;1;1;0;1;1;1;1;1;1;1;0;1;1;1;1;1;0;0;0;1;1;1;0;0;0;1;1;1;1;1;0;0;1;0;1;0;1;1;0;0;0;1;0;0;0;0;1;0;0;1;0;0;0;1;0;0;0;1;1;0;1;0;1;0;1;1;0;0;0;0;0;0;1;1;0;1;1;1;1;1;1;1;1;0;0;1;1;0;1;0;1;1;1;0;1;0;1;0;0;0;1;1;1;0;0;0;1;0;0;0;1;0;0;0;1;0;1;0;0;1;0;1;1;1;1;0;0;0;0;1;0;0;0;0;0;0;0;0;0
5_4;AV-5;1;1;1;1;0;1;1;0;0;1;1;1;1;0;0;0;0;0;1;1;0;0;1;1;0;1;1;1;1;1;1;1;0;1;1;1;1;1;0;0;0;1;1;1;0;0;0;1;1;1;1;1;0;0;1;0;0;0;1;1;0;1;0;1;0;0;0;0;1;0;0;1;0;0;0;1;0;0;0;1;1;0;1;0;1;0;1;1;0;0;0;0;0;0;1;1;0;1;1;1;1;1;1;1;1;0;0;1;1;0;1;0;1;1;1;0;1;0;1;0;0;0;1;1;1;0;0;0;1;0;0;0;1;0;0;0;1;0;1;0;0;1;0;1;1;1;1;0;0;0;0;1;0;0;0;0;0;0;0;0;0
5_5;AV-5;1;1;1;1;0;1;1;0;0;1;1;1;1;0;0;0;0;0;1;1;0;0;1;1;0;1;1;1;1;1;1;1;0;1;1;1;1;1;0;0;1;1;1;1;0;0;0;1;1;1;1;1;0;0;1;0;1;0;1;1;0;1;0;1;0;0;0;0;1;0;0;1;0;0;0;1;0;0;0;1;1;0;1;0;1;0;1;1;0;0;0;0;0;0;1;1;0;1;1;1;1;1;1;1;1;0;0;1;1;0;1;0;1;1;1;0;1;0;1;0;0;0;1;1;1;0;0;0;1;0;0;0;1;0;0;0;1;0;1;0;0;1;0;1;1;1;1;0;0;0;0;1;0;0;0;0;0;0;0;0;0

## Sheet: Androsace_wulferiana_Schonswett
Ind;New_pop;Allele 1;Allele 2;Allele 3;Allele 4;Allele 5;Allele 6;Allele 7;Allele 8;Allele 9;Allele 10;Allele 11;Allele 12;Allele 13;Allele 14;Allele 15;Allele 16;Allele 17;Allele 18;Allele 19;Allele 20;Allele 21;Allele 22;Allele 23;Allele 24;Allele 25;Allele 26;Allele 27;Allele 28;Allele 29;Allele 30;Allele 31;Allele 32;Allele 33;Allele 34;Allele 35;Allele 36;Allele 37;Allele 38;Allele 39;Allele…
AW-1-1;AW-1;1;1;1;1;1;1;1;1;1;1;1;1;1;1;1;1;1;1;1;1;1;1;1;1;1;1;1;1;1;1;1;1;1;1;1;1;1;1;1;1;1;1;1;1;1;1;1;1;1;1;1;1;1;1;1;1;1;1;1;1;1;0;1;1;1;1;1;1;0;1;1;1;1;1;0;1;1;1;1;1;1;1;1;0;0;1;0;0;0;0;1;0;1;0;0;0;1;0;1;1;1;0;0;0;1;1;0;0;0;1;1;1;0;0;0;1;0;0;0;1;0;0;0;1;0;0;0;1;1;0;0;0;0;0;0;0;0;0;0;0;0;0;1;0;0;0;0;1;0;0;0;0;1;1;0;1;1;0;1;0;0;0;0;0;0;0;0;0;0;0;0
AW-1-2;AW-1;1;1;1;1;1;1;1;1;1;1;1;1;1;1;1;1;1;1;1;1;1;1;1;1;1;1;1;1;1;1;1;1;1;1;1;1;1;1;1;1;1;1;1;1;1;1;1;1;1;1;1;1;1;1;1;1;1;1;1;1;1;0;1;1;1;0;1;1;1;1;1;0;1;1;0;1;1;1;1;1;1;1;1;1;1;1;0;0;0;1;1;0;1;0;0;0;1;1;1;1;0;0;0;0;1;1;0;0;0;1;1;1;0;0;0;1;0;0;0;1;0;0;0;0;0;0;0;0;1;1;0;1;0;0;0;0;0;0;0;0;0;0;0;0;0;0;0;1;0;0;0;0;1;1;0;0;1;0;1;0;0;0;0;0;0;0;0;0;0;0;0
AW-1-3;AW-1;1;1;1;1;1;1;1;1;1;1;1;1;1;1;1;1;1;1;1;1;1;1;1;1;1;1;1;1;1;1;1;1;1;1;1;1;1;1;1;1;1;1;1;1;1;1;1;1;1;1;1;1;1;1;1;1;1;1;1;1;1;1;1;1;0;1;1;1;0;1;1;1;1;1;1;0;1;1;1;1;1;1;1;1;1;1;0;0;0;1;1;0;1;0;0;0;0;0;1;1;1;1;0;0;1;1;0;0;0;0;1;1;0;0;0;1;0;0;0;1;1;0;0;0;0;0;0;1;1;1;0;0;0;0;1;0;0;0;0;0;0;0;1;0;0;0;0;1;0;0;0;0;1;1;0;0;1;0;1;0;1;0;0;0;0;0;0;0;0;0;0
AW-1-4;AW-1;1;1;1;1;1;1;1;1;1;1;1;1;1;1;1;1;1;1;1;1;1;1;1;1;1;1;1;1;1;1;1;1;1;1;1;1;1;1;1;1;1;1;1;1;1;1;1;1;1;1;1;1;1;1;1;1;1;1;1;1;1;0;1;1;1;0;1;0;1;1;0;1;1;1;1;0;1;1;1;1;1;1;1;1;1;1;1;0;0;0;1;0;1;0;0;0;0;0;1;1;0;0;0;0;1;1;0;0;0;1;1;1;0;0;0;1;0;0;0;1;1;0;0;0;0;0;0;1;1;1;0;1;0;0;0;0;0;0;0;0;0;0;0;0;0;0;0;1;0;0;0;0;0;1;0;0;1;0;0;0;0;0;0;0;0;0;1;0;0;0;0
AW-1-5;AW-1;1;1;1;1;1;1;1;1;1;1;1;1;1;1;1;1;1;1;1;1;1;1;1;1;1;1;1;1;1;1;1;1;1;1;1;1;1;1;1;1;1;1;1;1;1;1;1;1;1;1;1;1;1;0;1;1;1;1;1;1;1;1;1;1;1;0;1;1;1;1;1;1;1;1;1;1;1;1;1;1;1;1;1;1;1;1;0;0;0;1;0;0;1;0;0;0;1;0;1;1;1;1;0;0;1;1;1;0;0;1;1;1;0;0;0;1;0;0;0;1;1;0;0;0;0;0;0;1;1;1;0;1;0;0;1;0;0;0;0;0;0;0;1;0;0;0;0;1;0;0;0;1;1;1;0;0;0;0;0;0;1;0;0;0;0;0;1;0;0;0;0
AW-147-1;AW-147;1;1;1;1;1;1;1;1;1;1;1;1;1;1;1;1;1;1;1;1;1;1;1;1;1;1;1;1;1;1;1;1;1;1;1;1;1;1;1;1;1;1;1;1;1;1;1;1;1;1;1;1;1;1;1;1;1;1;1;0;1;1;1;1;1;1;1;1;1;0;1;1;1;0;1;0;1;1;1;1;1;1;1;1;0;0;1;1;1;1;0;1;1;1;1;1;0;0;0;1;1;0;0;1;0;0;0;0;0;0;0;1;0;1;0;0;0;1;0;0;0;0;1;0;0;1;1;0;1;0;0;0;0;0;1;0;0;0;0;0;0;0;0;0;0;0;0;0;0;0;0;0;0;0;0;0;0;1;0;0;0;0;0;0;0;0;0;0;0;0;0
AW-147-2;AW-147;1;1;1;1;1;1;1;1;1;1;1;1;1;1;1;1;1;1;1;1;1;1;1;1;1;1;1;1;1;1;1;1;1;1;1;1;1;1;1;1;1;1;1;1;1;1;1;1;1;1;1;1;1;1;1;1;1;1;1;1;1;1;1;1;1;1;1;1;1;1;1;1;0;1;1;0;1;1;1;1;1;1;1;1;0;1;1;1;1;1;0;1;0;1;1;1;0;0;0;1;0;0;1;1;0;0;0;0;0;0;1;1;0;1;0;0;0;1;0;0;0;0;1;1;0;0;1;0;1;0;0;0;0;0;0;0;0;0;0;0;0;0;0;0;0;0;0;0;0;0;0;0;0;0;0;1;0;0;0;0;0;0;0;0;0;0;0;0;0;0;0
AW-147-3;AW-147;1;1;1;1;1;1;1;1;1;1;1;1;1;1;1;1;1;1;1;1;1;1;1;1;1;1;1;1;1;1;1;1;1;1;1;1;1;1;1;1;1;1;1;1;1;1;1;1;1;1;1;1;1;1;1;1;1;1;1;1;1;1;1;1;1;1;1;1;1;1;1;1;0;1;1;0;1;1;1;0;1;1;1;1;0;0;1;0;1;1;1;1;1;1;1;1;0;0;0;1;0;0;0;1;0;0;0;0;0;0;0;1;0;0;0;0;0;1;1;0;0;0;1;0;0;0;1;0;0;0;1;0;0;0;0;0;0;0;0;0;0;0;0;0;0;0;0;0;0;0;0;0;0;0;0;0;0;1;0;0;0;0;0;0;0;0;0;0;0;0;1
AW-147-4;AW-147;1;1;1;1;1;1;1;1;1;1;1;1;1;1;1;1;1;1;1;1;1;1;1;1;1;1;1;1;1;1;1;1;1;1;1;1;1;1;1;1;1;1;1;1;1;1;1;1;1;1;1;1;1;1;1;1;1;1;1;1;1;1;1;1;1;1;1;1;1;1;1;1;1;1;0;1;1;1;1;0;1;1;1;1;0;1;1;1;1;0;1;1;1;1;0;1;0;1;0;1;0;0;0;0;0;0;0;0;0;0;0;1;0;0;0;1;0;1;1;0;0;0;1;0;0;1;1;0;1;0;0;0;0;0;0;0;0;0;0;0;0;0;0;0;0;0;0;0;0;0;0;0;0;0;0;0;0;0;0;0;0;0;0;0;0;0;0;0;0;0;0
AW-147-5;AW-147;1;1;1;1;1;1;1;1;1;1;1;1;1;1;1;1;1;1;1;1;1;1;1;1;1;1;1;1;1;1;1;1;1;1;1;1;1;1;1;1;1;1;1;1;1;1;1;1;1;1;1;1;1;1;1;1;1;1;1;1;1;1;1;1;1;0;1;1;1;1;1;1;1;1;1;0;1;0;1;1;1;1;1;1;0;1;1;1;1;0;1;0;1;1;0;1;1;0;1;1;0;0;0;1;0;1;0;0;0;0;0;1;0;0;0;0;0;1;1;0;0;0;1;0;0;0;1;0;0;0;0;0;0;0;0;0;0;0;0;0;0;1;0;0;0;0;0;0;0;0;0;0;0;0;0;0;0;1;0;0;0;0;0;0;0;0;0;0;0;0;0
AW-159-1;AW-159;1;1;1;1;1;1;1;1;1;1;1;1;1;1;1;1;1;1;1;1;1;1;1;1;1;1;1;1;1;1;1;1;1;1;1;1;1;1;1;1;1;1;1;1;1;1;1;1;1;1;1;1;1;1;1;1;1;0;1;1;1;1;1;1;0;1;1;0;0;0;1;1;1;0;1;0;1;0;1;1;1;1;1;1;1;1;0;1;0;0;1;1;1;1;0;1;1;0;1;0;0;0;1;0;1;1;0;0;0;0;0;0;0;0;0;1;0;0;0;1;1;0;0;1;1;0;0;1;0;1;1;1;0;0;0;1;0;0;0;0;0;0;1;0;0;1;0;0;0;0;0;0;0;0;0;0;0;0;0;0;0;0;0;1;0;0;0;0;0;0;0
AW-159-2;AW-159;1;1;1;1;1;1;1;1;1;1;1;1;1;1;1;1;1;1;1;1;1;1;1;1;1;1;1;1;1;1;1;1;1;1;1;1;1;1;1;1;1;1;1;1;1;1;1;1;1;1;1;1;1;1;1;1;1;1;1;1;0;1;0;1;1;1;0;0;1;1;0;1;1;0;1;1;1;0;1;1;1;1;1;0;1;1;1;1;0;0;1;0;1;0;0;1;1;0;1;1;1;0;0;0;0;1;0;1;0;0;0;0;0;0;0;0;0;0;1;1;0;0;0;0;1;0;0;0;0;1;1;0;0;0;0;0;0;0;1;0;0;0;0;0;0;1;0;0;0;0;0;1;0;0;0;0;0;0;0;0;0;1;0;0;0;0;0;0;0;0;0
AW-159-3;AW-159;1;1;1;1;1;1;1;1;1;1;1;1;1;1;1;1;1;1;1;1;1;1;1;1;1;1;1;1;1;1;1;1;1;1;1;1;1;1;1;1;1;1;1;1;1;1;1;1;1;1;1;1;1;1;1;1;1;1;1;1;1;1;0;1;1;1;1;1;1;1;0;0;1;0;0;1;1;0;1;1;1;1;1;1;1;1;0;1;0;0;1;0;1;1;0;1;1;0;1;1;1;1;1;0;0;1;0;0;0;1;0;0;0;0;0;0;0;0;0;0;1;0;0;0;1;0;0;1;0;1;1;0;0;0;0;0;0;1;1;0;0;0;0;0;0;1;0;0;0;0;0;0;0;0;0;0;0;0;0;0;0;0;0;0;1;0;0;1;0;0;0
AW-159-4;AW-159;1;1;1;1;1;1;1;1;1;1;1;1;1;1;1;1;1;1;1;1;1;1;1;1;1;1;1;1;1;1;1;1;1;1;1;1;1;1;1;1;1;1;1;1;1;1;1;1;1;1;1;1;1;1;1;0;1;0;1;1;1;1;0;1;1;0;0;1;1;1;0;1;1;1;1;1;1;0;1;1;1;1;1;1;1;1;0;0;0;0;1;0;1;1;0;1;1;0;1;0;1;0;1;0;1;1;0;0;0;1;0;0;0;0;1;0;0;0;0;1;0;0;0;1;1;0;0;1;0;0;1;0;0;0;0;0;0;1;0;0;0;0;0;0;0;1;0;0;0;0;0;0;0;0;0;0;0;0;0;0;0;0;0;0;1;0;0;0;0;0;0
AW-159-5;AW-159;1;1;1;1;1;1;1;1;1;1;1;1;1;1;1;1;1;1;1;1;1;1;1;1;1;1;1;1;1;1;1;1;1;1;1;1;1;1;1;1;1;1;1;1;1;1;1;1;1;1;1;1;0;1;1;1;1;1;1;1;1;1;1;1;0;1;1;1;1;1;0;0;1;0;1;1;1;1;1;1;1;1;1;1;1;1;1;0;0;0;1;1;1;1;0;1;1;0;1;1;0;0;1;0;0;0;0;1;0;1;0;0;0;0;0;0;0;0;0;1;1;0;0;0;1;0;0;1;0;1;1;0;0;0;0;0;0;1;0;0;0;0;0;0;0;1;0;0;0;0;0;1;0;0;0;0;0;0;0;0;0;0;0;0;0;0;0;1;1;1;0
AW-170-1;AW-170;1;1;1;1;1;1;1;1;1;1;1;1;1;1;1;1;1;1;1;1;1;1;1;1;1;1;1;1;1;1;1;1;1;1;1;1;1;1;1;1;1;1;1;1;1;1;1;1;1;1;1;1;1;1;0;1;1;1;1;1;1;1;1;1;1;1;1;1;1;1;1;1;1;1;1;1;0;1;0;0;0;0;0;0;1;0;1;1;1;1;1;1;0;0;1;0;0;1;0;0;0;1;1;1;0;0;1;1;1;0;0;0;1;0;1;0;1;0;0;0;0;1;0;0;0;0;0;0;0;0;0;0;0;1;0;0;0;0;0;0;0;0;0;1;1;0;1;0;0;1;1;0;0;0;1;0;0;0;0;0;0;0;0;0;0;0;0;0;0;0;0
AW-170-2;AW-170;1;1;1;1;1;1;1;1;1;1;1;1;1;1;1;1;1;1;1;1;1;1;1;1;1;1;1;1;1;1;1;1;1;1;1;1;1;1;1;1;1;1;1;1;1;1;1;1;1;1;1;1;1;1;1;1;1;1;1;1;1;1;1;1;1;1;1;1;1;1;1;1;1;1;1;1;0;1;0;0;0;0;0;0;1;0;1;1;1;1;0;1;0;0;1;0;0;1;0;0;0;1;1;1;0;0;1;1;1;1;0;0;1;0;1;0;1;0;0;0;0;1;0;0;0;0;0;0;0;0;0;0;0;1;0;0;0;0;0;0;0;0;0;1;1;0;1;0;0;1;1;0;0;0;1;0;0;0;0;0;0;0;0;0;0;0;0;0;0;0;0
AW-170-3;AW-170;1;1;1;1;1;1;1;1;1;1;1;1;1;1;1;1;1;1;1;1;1;1;1;1;1;1;1;1;1;1;1;1;1;1;1;1;1;1;1;1;1;1;1;1;1;1;1;1;1;1;1;1;1;1;1;1;1;1;1;1;1;1;1;1;1;1;1;1;1;1;1;1;1;1;1;1;0;1;0;0;0;0;0;0;1;0;1;1;1;1;0;1;0;0;1;0;0;1;0;0;0;1;1;1;0;0;1;1;1;1;0;0;1;0;1;0;1;0;0;0;0;1;0;0;0;0;0;0;0;0;0;0;0;1;0;0;0;0;0;0;0;0;0;1;1;0;1;0;0;1;1;0;0;0;1;0;0;0;0;0;0;0;0;0;0;0;0;0;0;0;0
AW-170-4;AW-170;1;1;1;1;1;1;1;1;1;1;1;1;1;1;1;1;1;1;1;1;1;1;1;1;1;1;1;1;1;1;1;1;1;1;1;1;1;1;1;1;1;1;1;1;1;1;1;1;1;1;1;1;1;1;1;1;1;1;1;1;1;1;1;1;1;1;1;1;1;1;1;1;1;1;1;1;1;1;0;1;0;0;0;0;1;1;1;1;1;1;0;1;0;0;1;0;0;1;0;0;0;1;1;1;0;0;1;1;1;0;0;0;1;0;1;0;1;0;0;0;0;1;0;0;0;0;0;0;0;0;0;0;0;1;0;0;0;0;0;0;0;0;0;1;1;0;1;0;0;1;1;0;0;0;1;0;0;0;0;0;0;0;0;0;0;0;0;0;0;0;0
AW-170-5;AW-170;1;1;1;1;1;1;1;1;1;1;1;1;1;1;1;1;1;1;1;1;1;1;1;1;1;1;1;1;1;1;1;1;1;1;1;1;1;1;1;1;1;1;1;1;1;1;1;1;1;1;1;1;1;1;1;1;1;1;1;1;1;1;0;1;1;1;1;1;1;1;1;1;1;1;0;1;0;1;0;0;0;0;0;0;1;0;1;1;1;1;1;1;0;0;1;0;0;1;0;0;0;1;1;1;0;0;1;1;1;0;0;0;1;0;1;0;1;0;0;0;0;1;0;0;0;0;0;0;0;0;0;0;0;1;0;0;1;0;0;0;0;0;0;1;1;0;1;0;0;1;1;0;0;0;0;0;0;0;0;0;0;0;0;0;0;0;0;0;0;0;0
AW-70-1;AW-70;1;1;1;1;1;1;1;1;1;1;1;1;1;1;1;1;1;1;1;1;1;1;1;1;1;1;1;1;1;1;1;1;1;1;1;1;1;1;1;1;1;1;1;1;1;1;1;1;1;1;1;1;1;1;1;1;1;1;1;1;1;1;1;1;1;1;1;1;1;1;1;1;1;1;1;1;0;1;0;0;0;0;0;0;0;0;1;1;1;1;0;1;0;0;1;1;0;0;0;0;0;1;0;1;0;0;0;1;1;0;0;0;1;0;1;0;1;0;0;0;0;1;0;0;0;0;0;0;0;0;0;0;1;0;0;0;1;0;0;1;1;0;0;0;0;0;0;0;1;0;0;0;0;0;0;0;0;0;0;0;0;0;0;0;0;0;0;0;0;0;0
AW-70-2;AW-70;1;1;1;1;1;1;1;1;1;1;1;1;1;1;1;1;1;1;1;1;1;1;1;1;1;1;1;1;1;1;1;1;1;1;1;1;1;1;1;1;1;1;1;1;1;1;1;1;1;1;1;1;1;1;1;1;1;1;1;1;1;1;1;1;1;1;1;1;1;1;1;0;1;1;1;1;0;1;0;1;0;0;0;1;0;0;1;1;1;1;1;1;0;0;1;1;0;1;0;0;0;1;0;1;0;0;0;1;1;0;0;0;1;0;1;0;1;0;0;0;0;1;0;0;0;0;0;0;0;0;0;0;1;0;0;0;1;0;0;1;1;0;0;0;0;0;0;0;1;0;0;0;0;0;0;0;0;0;0;0;0;0;0;0;0;0;0;0;0;0;0
AW-70-3;AW-70;1;1;1;1;1;1;1;1;1;1;1;1;1;1;1;1;1;1;1;1;1;1;1;1;1;1;1;1;1;1;1;1;1;1;1;1;1;1;1;1;1;1;1;1;1;1;1;1;1;1;1;1;1;1;1;1;1;1;1;1;1;1;1;1;1;1;1;1;1;1;1;0;1;1;1;1;0;1;0;1;0;0;0;1;0;0;1;1;1;1;1;1;0;0;1;1;0;1;0;0;0;1;0;1;0;0;0;1;1;0;0;0;1;0;1;0;1;0;0;0;0;1;0;0;0;0;0;0;0;0;0;0;1;1;0;0;1;0;0;1;1;0;0;0;0;0;0;0;1;0;0;0;0;0;0;0;0;0;0;0;0;0;0;0;0;0;0;0;0;0;0
AW-70-4;AW-70;1;1;1;1;1;1;1;1;1;1;1;1;1;1;1;1;1;1;1;1;1;1;1;1;1;1;1;1;1;1;1;1;1;1;1;1;1;1;1;1;1;1;1;1;1;1;1;1;1;1;1;1;1;1;1;1;1;1;1;1;1;1;1;1;1;1;1;1;1;1;1;1;1;1;1;1;0;1;0;1;0;0;0;1;0;0;1;1;1;1;1;1;0;0;1;1;0;1;0;0;0;1;0;1;0;0;0;1;1;0;0;0;1;0;1;0;1;0;0;0;0;1;0;0;0;0;0;0;0;0;0;0;1;0;0;0;1;0;0;1;1;0;0;0;0;0;0;0;1;0;0;0;0;0;0;0;0;0;0;0;0;0;0;0;0;0;0;0;0;0;0
AW-70-5;AW-70;1;1;1;1;1;1;1;1;1;1;1;1;1;1;1;1;1;1;1;1;1;1;1;1;1;1;1;1;1;1;1;1;1;1;1;1;1;1;1;1;1;1;1;1;1;1;1;1;1;1;1;1;1;1;1;1;1;1;1;1;1;1;1;1;1;1;1;1;1;1;1;0;1;1;1;1;0;1;0;1;0;0;0;1;0;0;1;1;1;1;1;1;0;0;1;1;0;1;0;0;0;1;0;1;0;0;0;1;1;0;0;0;1;0;1;0;1;0;0;0;0;1;0;0;0;0;0;0;0;0;0;0;1;0;0;0;1;0;0;1;1;0;0;0;0;0;0;0;1;0;0;0;0;0;0;0;0;0;0;0;0;0;0;0;0;0;0;0;0;0;0

## Sheet: Armeria_caespitosa_Garcia-Ferna
Sample_Names;New_pop;Allele1;Allele2;Allele3;Allele4;Allele5;Allele6;Allele7;Allele8;Allele9;Allele10;Allele11;Allele12;Allele13;Allele14;Allele15;Allele16;Allele17;Allele18;Allele19;Allele20;Allele21;Allele22;Allele23;Allele24;Allele25;Allele26;Allele27;Allele28;Allele29;Allele30;Allele31;Allele32;Allele33;Allele34;Allele35;Allele36;Allele37;Allele38;Allele39;Allele40;Allele41;Allele42;Allele43;…
Repeat_1;AC-4PO;0;1;1;0;0;0;0;1;0;0;1;0;0;1;1;0;1;0;0;1;0;1;0;1;1;0;1;0;0;1;0;0;0;0;0;0;0;0;0;0;0;0;0;0;0;0;0;0;0;1;0;0;1;0;0;1;0;0;0;0;0;0;1;1;0;0;0;0;0;0;0;0;0;0;1;0;0;0;0;0;1;0;0;0;1;0;0;1;0;0;0;0;0;0;1;0;0;0;0;0;0;0;0;0;0;0;0;0;0;0;1;0;0;0;0;0;0;1;0;0;0;0;0;0;0;0;1;0;0;0;0;0;0;0;0;0;0;0;0;0;1;0;0;0;1;0;0;0;0;0;0;0;0;0;0;0;0;0;0;1;0;0;1;1;1;0;1;1;0;0;1;1;0;0;0;1;1;1;0;1;1;1;1;0;1;0;1;0;0;1;0;0…
Sample_2;AC-4PO;0;1;1;0;0;0;0;0;0;0;0;0;0;1;0;0;0;0;0;0;1;1;0;1;0;0;0;0;0;1;0;0;0;0;0;0;0;0;0;0;0;0;0;0;0;0;0;0;0;0;0;0;1;1;0;0;0;0;0;0;1;0;0;1;0;0;0;0;0;0;0;0;0;0;1;0;0;0;0;0;1;0;0;0;0;0;0;0;0;0;0;0;0;1;1;0;0;0;0;0;0;0;0;0;0;0;0;0;0;0;1;0;0;0;0;0;1;1;0;0;0;0;0;0;0;0;1;0;0;0;0;0;0;0;0;0;0;0;0;1;1;1;1;0;1;0;0;0;0;0;0;0;0;0;0;0;0;0;0;0;0;0;1;1;1;0;1;0;0;0;0;0;0;0;0;0;0;1;0;1;1;1;1;0;1;0;1;0;0;1;0;0…
Sample_3;AC-4PO;0;1;1;0;0;0;0;0;0;1;0;0;0;1;0;0;1;0;0;1;1;1;0;1;0;0;0;0;0;1;0;1;0;0;0;0;0;0;0;0;0;0;0;0;0;1;0;0;0;1;0;1;1;0;0;0;0;0;0;0;1;0;0;1;0;0;0;0;0;0;0;0;0;0;1;0;0;0;0;0;1;0;0;0;0;0;0;0;0;0;0;0;0;1;0;0;0;0;0;0;0;0;0;0;0;0;0;0;0;0;1;0;0;0;0;0;1;1;0;0;0;0;0;0;0;0;1;0;0;0;0;0;0;0;0;0;0;0;0;1;0;0;0;0;1;0;0;0;0;0;0;0;0;0;0;0;0;0;0;0;0;1;1;1;1;0;1;0;0;1;0;0;0;1;0;1;0;1;1;1;1;0;1;1;1;1;1;0;1;0;1;0…
Sample_4;AC-4PO;0;1;1;0;0;0;0;0;0;0;0;0;0;1;0;0;1;0;0;0;1;1;0;0;0;1;1;0;0;1;0;1;0;0;0;1;0;0;0;0;0;0;0;0;0;0;0;0;0;0;0;0;1;1;0;0;0;0;0;0;0;0;0;1;0;0;0;0;0;0;0;0;0;0;0;0;0;0;0;0;1;0;0;0;1;0;0;1;0;0;0;0;0;1;1;0;0;0;0;0;0;0;0;0;0;0;0;0;0;0;1;0;0;0;0;0;1;1;0;0;0;0;0;0;0;0;1;0;0;0;0;0;0;0;0;0;0;0;0;0;1;0;0;1;1;0;0;0;0;0;0;0;0;0;0;0;0;0;0;0;0;0;0;0;1;0;0;1;0;0;1;0;1;0;1;0;0;0;1;1;0;0;1;0;1;1;1;0;0;0;1;0…
Sample_5;AC-4PO;0;1;1;0;0;0;0;0;0;1;0;0;0;1;1;0;0;0;0;1;0;1;0;0;0;0;1;0;0;1;0;0;0;0;0;0;0;0;0;0;0;0;0;0;0;0;0;0;0;1;0;0;1;0;0;1;0;0;0;0;0;0;1;1;0;0;0;0;0;0;0;0;0;0;0;0;0;0;0;0;1;0;0;0;0;0;0;1;0;0;0;0;0;0;0;0;0;0;0;0;0;0;0;0;0;0;0;0;0;0;1;0;0;0;0;0;1;1;0;0;0;0;0;0;0;0;0;0;0;0;0;0;0;0;0;0;0;0;0;1;1;0;1;0;1;0;0;0;0;0;0;0;0;0;0;0;0;0;0;1;0;0;1;0;1;0;1;1;0;0;0;0;0;1;0;0;0;1;0;1;0;1;1;0;1;1;1;0;0;0;0;0…
Sample_6;AC-4PO;0;1;1;0;0;0;0;0;0;0;0;0;0;1;1;0;0;0;0;1;1;1;0;1;0;0;1;0;0;1;0;0;0;0;0;0;0;0;0;0;0;0;0;0;0;1;0;0;0;1;1;0;1;0;1;1;0;0;0;0;0;0;0;1;0;0;0;0;0;0;0;0;0;0;0;0;0;0;0;0;1;0;0;0;0;0;0;1;0;0;0;0;0;1;1;0;0;0;0;0;0;0;0;0;0;0;0;0;0;0;1;0;0;0;0;0;0;1;0;0;0;0;0;0;0;0;1;0;0;0;0;0;0;0;0;0;0;0;0;0;0;0;0;0;1;0;0;0;0;0;0;0;0;0;0;0;0;0;0;0;0;0;1;0;1;0;1;0;0;0;0;0;0;1;0;0;0;1;0;1;0;1;1;1;1;1;1;0;0;1;0;0…
Samplpe_7;AC-4PO;0;1;1;0;0;0;0;0;0;1;0;0;0;1;0;0;0;0;0;0;1;1;0;1;0;1;0;0;0;1;0;0;0;0;0;0;0;0;0;0;0;0;0;0;0;0;0;0;0;1;0;1;1;1;0;1;0;1;0;0;0;0;1;1;0;0;0;0;0;0;0;0;0;0;1;0;0;0;0;0;1;0;0;0;0;0;0;1;0;0;0;0;0;1;1;0;0;0;0;0;0;0;0;0;0;0;0;0;0;0;1;0;0;0;0;0;0;1;0;0;0;0;0;0;0;0;0;0;0;0;0;0;0;0;0;0;0;0;0;0;1;0;1;0;1;0;0;0;0;0;0;0;0;0;0;0;0;0;0;0;0;0;1;1;1;0;1;1;0;1;0;0;0;0;0;0;0;1;1;1;1;1;1;1;1;0;1;0;1;1;0;…
Sample_8;AC-4PO;0;1;1;0;0;0;0;0;0;0;0;0;0;1;0;0;1;0;0;0;0;1;0;1;0;0;0;0;0;1;0;0;0;0;0;0;0;0;0;0;0;0;0;0;0;0;0;0;0;0;1;1;1;0;0;1;0;0;0;0;0;0;0;1;0;0;0;0;0;0;0;0;0;0;0;0;0;0;0;0;1;0;0;0;0;0;0;1;0;0;0;0;0;1;1;0;0;0;0;0;0;0;0;0;0;0;0;0;0;0;1;0;0;0;0;0;1;1;0;0;0;0;0;0;0;0;1;0;0;0;0;1;0;0;0;0;0;0;0;0;0;0;0;0;1;0;0;0;0;0;0;0;0;0;0;0;0;0;0;0;0;0;0;0;0;0;0;1;0;0;0;0;0;0;0;0;1;0;0;0;0;0;0;0;1;0;0;0;0;1;0;0…
Sample_9;AC-4PO;0;1;1;0;0;0;0;0;0;0;1;0;0;1;1;0;0;0;0;0;1;1;0;1;0;0;1;0;0;1;0;0;0;0;0;0;0;0;0;0;0;0;0;0;0;0;0;0;0;0;1;0;1;1;0;0;0;0;0;0;0;0;0;1;0;0;0;0;0;0;0;0;0;0;0;0;0;0;1;0;1;0;0;0;0;0;0;1;0;0;0;0;0;1;1;0;0;0;0;0;0;0;0;0;0;0;0;0;0;0;1;0;0;0;0;0;0;1;0;0;0;0;0;0;0;0;0;0;0;0;0;0;0;0;0;0;0;0;0;1;1;0;1;1;1;0;0;0;0;0;0;0;0;0;0;0;0;0;0;0;0;0;1;1;1;0;1;0;0;0;1;0;0;1;0;0;1;1;1;1;1;1;1;0;1;0;1;0;1;1;0;0…
Sample_1;AC-4PO;0;1;1;0;0;0;0;0;0;1;0;0;0;1;0;0;1;0;0;1;1;1;0;0;1;0;1;0;0;1;0;1;0;0;0;1;0;0;0;0;0;0;0;0;0;1;0;0;0;0;0;0;1;0;0;1;0;0;0;0;0;0;0;1;0;0;0;0;0;0;0;0;0;0;0;0;0;0;0;0;1;0;0;0;0;0;0;1;0;0;0;0;0;1;1;0;0;0;0;0;0;0;0;0;0;0;0;0;0;0;1;0;0;0;0;0;1;1;0;0;0;0;0;0;0;0;1;0;0;0;0;0;0;0;0;0;0;0;0;0;1;0;0;0;1;0;0;0;0;0;0;0;0;0;0;0;0;0;0;0;0;1;1;1;1;1;1;1;0;1;0;0;0;0;0;0;0;1;1;0;1;1;1;1;1;1;1;0;0;1;0;0…
Repeat_2;AC-AGI;0;0;1;0;0;0;0;1;0;0;1;0;1;1;1;1;0;1;1;0;1;0;1;0;1;0;1;1;1;0;1;0;1;1;0;1;1;0;0;1;1;0;1;1;0;1;1;1;1;1;1;1;0;1;1;1;0;1;1;0;0;0;1;0;1;0;0;1;1;0;1;0;1;0;0;0;0;1;0;0;0;0;0;0;0;0;1;0;0;1;1;0;0;0;0;1;0;1;0;0;0;0;0;0;1;1;0;0;0;1;0;0;0;1;1;0;0;0;0;0;0;1;0;0;0;0;0;0;0;0;0;1;0;0;0;0;0;0;1;0;0;0;0;0;0;0;0;1;0;0;0;0;0;1;0;0;0;0;0;1;0;0;1;1;1;0;1;0;0;0;0;0;0;0;1;1;0;1;1;1;1;1;0;1;1;1;1;0;0;1;0;0…
Sample_11;AC-AGI;1;0;1;0;0;1;0;0;0;0;1;0;0;0;1;1;0;1;1;0;0;0;1;0;1;0;1;0;0;1;1;1;1;1;1;1;0;1;1;0;1;1;1;1;1;1;1;1;1;1;1;1;0;1;1;0;0;1;0;0;1;1;1;0;0;1;0;1;0;1;0;0;1;0;1;1;0;1;0;1;0;1;0;0;0;0;0;0;0;0;1;0;0;0;0;1;1;0;0;0;0;0;1;0;0;1;1;0;1;1;0;0;0;1;1;1;0;0;0;0;0;1;0;0;0;0;0;0;0;0;0;1;0;0;1;0;0;0;1;0;0;0;0;0;0;1;0;0;0;0;0;0;0;1;0;0;0;0;0;1;1;1;1;1;1;0;1;0;0;1;0;0;0;0;1;0;0;1;0;0;1;1;1;0;1;1;0;0;1;0;0;…
Sample_12;AC-AGI;1;0;1;0;0;0;0;1;0;0;1;0;1;0;1;1;1;1;1;1;0;0;1;0;1;0;0;1;1;0;1;0;1;1;1;0;0;1;0;0;1;1;1;1;1;1;1;0;1;1;1;1;0;1;1;0;0;1;0;0;0;1;1;0;1;0;1;0;0;1;0;0;1;1;0;1;0;0;0;1;0;1;0;0;0;0;1;0;1;0;1;0;0;1;0;1;0;1;0;0;1;0;1;0;1;1;0;0;0;1;1;0;0;1;1;0;0;0;0;0;0;1;0;0;0;0;0;0;0;0;0;1;0;0;1;0;0;0;1;0;0;0;0;0;0;0;0;1;0;0;0;0;0;0;0;0;0;0;0;1;1;0;1;1;1;0;1;0;1;1;1;0;0;1;1;0;0;0;0;1;1;1;0;1;1;1;0;0;1;0;0;…
Sample_13;AC-AGI;0;0;0;1;0;0;0;1;0;0;0;0;0;0;1;1;0;0;1;1;0;0;0;0;1;1;0;0;0;1;0;1;1;1;1;1;1;1;0;0;1;1;0;1;1;1;1;1;0;1;0;1;0;1;1;0;0;1;0;0;1;0;0;0;0;1;1;0;1;0;0;0;1;0;0;1;0;1;0;1;0;0;0;0;0;0;0;0;0;0;0;0;0;0;0;0;0;0;0;0;0;1;0;0;0;1;0;0;0;1;0;0;0;1;1;0;0;0;0;0;0;1;0;0;0;0;0;0;0;0;0;1;0;0;1;0;0;0;1;0;0;0;0;0;0;0;0;1;0;0;0;0;0;1;0;0;0;0;0;1;1;0;1;1;1;0;1;1;0;1;0;0;0;0;1;1;0;0;1;0;1;1;0;1;1;0;0;0;1;0;0;…
Sample_14;AC-AGI;1;1;0;0;0;0;0;1;0;0;1;0;0;0;1;1;1;0;1;0;0;0;1;0;1;0;0;0;1;1;1;1;1;1;1;1;0;1;0;0;0;1;1;1;1;0;1;0;1;1;0;1;0;0;1;0;0;0;0;0;0;0;1;0;0;0;1;0;0;0;0;0;1;0;0;1;0;0;0;0;0;1;1;0;0;1;1;0;0;0;1;0;0;0;0;0;0;1;0;1;0;1;0;0;0;1;0;0;1;0;1;0;0;1;1;0;0;0;0;0;0;1;0;0;0;0;1;1;0;0;0;0;0;0;1;0;0;0;1;0;0;0;0;0;0;1;0;0;0;0;0;0;0;0;0;0;0;0;0;1;1;1;1;1;1;0;1;1;0;1;0;0;0;0;0;1;0;1;0;0;1;1;1;1;1;0;0;0;1;1;0;…
Sample_15;AC-AGI;1;0;0;0;0;0;1;0;0;0;0;0;0;0;0;0;0;0;1;0;0;0;0;0;1;0;0;0;0;1;0;0;0;0;0;0;1;0;0;0;0;1;0;1;1;0;1;0;0;1;1;1;0;0;0;0;0;0;0;0;0;0;0;0;1;0;1;0;0;1;0;1;1;0;0;0;0;0;0;0;0;1;0;0;0;0;0;0;0;0;0;1;1;0;0;0;0;0;0;0;0;0;0;0;0;1;0;1;0;1;0;1;0;1;1;1;0;0;0;0;0;1;0;0;0;0;0;1;0;0;0;1;1;0;1;0;0;0;1;0;0;0;0;0;0;0;0;1;0;0;0;0;0;0;0;0;0;0;0;1;0;0;1;1;0;0;1;0;0;0;0;0;0;1;0;0;0;0;0;0;1;1;0;1;1;0;0;0;1;0;0;…
Sample_16;AC-AGI;0;0;0;0;0;0;0;0;1;0;0;0;0;0;1;0;1;0;1;0;0;0;0;0;1;0;0;0;1;0;0;0;1;0;0;1;1;1;0;0;0;1;0;1;0;1;1;0;0;1;0;1;0;0;1;0;0;0;0;1;1;0;0;1;1;0;1;0;1;1;0;1;1;0;0;1;0;1;0;0;0;1;0;0;0;0;1;0;1;0;0;1;1;0;0;1;0;1;0;0;0;0;1;0;1;1;0;1;0;1;0;0;0;1;1;0;0;0;0;0;0;1;0;0;0;0;0;1;0;0;0;1;1;0;1;0;0;0;1;0;0;0;0;0;0;1;0;1;0;0;0;0;0;1;0;0;0;0;0;1;0;0;1;0;1;0;1;0;0;0;0;0;0;1;0;0;0;0;0;0;1;0;0;0;1;0;1;0;1;0;0;…
Sample_17;AC-AGI;0;0;0;0;0;1;0;1;0;1;1;0;1;0;1;1;1;1;1;0;0;0;1;0;1;1;1;1;1;0;1;0;1;1;0;1;0;1;0;0;1;0;1;1;1;1;1;0;1;1;1;1;0;1;1;1;1;1;0;1;1;0;1;0;1;0;1;1;1;1;0;1;1;1;0;0;0;1;0;1;0;1;0;0;0;1;1;0;1;1;0;0;0;0;0;0;0;1;0;0;0;1;0;0;1;1;0;0;1;1;0;0;0;1;1;0;0;0;0;0;0;1;0;0;0;0;0;0;0;0;0;0;0;0;1;0;0;0;0;0;0;0;0;0;0;0;0;1;0;0;0;0;0;1;0;0;0;0;0;1;0;0;1;1;1;0;1;1;0;1;0;0;1;0;1;1;0;1;0;1;1;1;1;1;1;1;0;0;1;0;0;…
Sample_18;AC-AGI;0;0;0;0;0;0;0;0;1;0;0;0;0;0;0;1;0;0;1;0;0;0;0;0;1;1;0;0;1;0;1;1;1;1;0;1;1;1;0;0;0;1;0;1;1;1;1;0;0;1;0;1;0;0;1;1;1;0;0;0;1;0;1;0;0;0;1;0;0;0;0;0;1;0;0;1;0;1;0;0;0;1;0;0;0;1;1;0;1;0;1;1;1;0;0;0;0;0;0;0;0;0;1;0;1;0;1;0;1;1;0;0;0;1;1;1;0;0;0;0;0;1;0;0;0;0;0;0;0;0;0;1;0;0;0;0;0;0;1;0;0;0;0;0;0;0;0;1;0;0;0;0;0;1;0;0;0;0;0;1;1;1;1;1;1;0;1;1;1;1;0;0;0;1;1;0;0;0;0;0;1;1;1;1;1;1;0;0;1;0;0;…
Sample_10;AC-AGI;0;0;1;0;0;0;0;0;1;0;0;0;0;0;0;0;0;0;1;1;0;0;0;0;0;1;1;0;0;1;0;0;1;0;0;0;1;1;1;0;0;0;0;1;0;0;0;0;0;1;0;0;0;0;1;0;1;0;0;0;1;0;0;1;0;0;1;0;0;1;0;1;1;0;0;0;0;0;0;0;0;0;0;0;0;0;0;0;0;0;0;1;1;0;0;0;0;0;0;0;0;0;0;0;0;1;0;0;0;0;0;1;0;1;1;0;0;0;0;0;0;0;0;0;0;0;0;1;0;0;0;1;0;0;1;0;0;0;1;0;0;0;0;0;0;0;0;1;0;0;0;0;0;0;0;0;0;0;0;1;0;1;1;1;1;0;1;0;0;0;0;0;0;0;1;0;0;0;0;1;1;1;1;1;1;0;0;0;1;0;0;…
Repeat_3;AC-ARY;0;1;1;0;0;0;1;0;0;0;0;0;1;1;0;0;0;0;0;0;1;1;0;1;0;0;0;0;0;1;0;0;0;0;0;0;0;0;0;0;0;1;0;0;0;0;0;0;0;0;0;0;1;0;0;0;0;0;0;0;0;0;0;1;0;0;0;0;0;0;0;0;0;0;0;0;0;0;0;0;1;0;0;0;0;0;0;0;0;0;0;0;1;1;0;0;0;0;0;0;0;0;0;1;1;1;0;0;0;1;0;0;1;0;1;1;0;1;0;0;1;1;0;0;1;0;1;1;0;1;0;0;1;1;0;1;0;0;1;0;1;0;0;0;0;0;0;0;0;0;1;0;0;1;0;0;0;0;0;1;0;0;1;0;1;0;0;1;0;0;0;0;0;0;0;0;0;0;1;0;0;0;0;0;1;0;0;0;0;0;0;0…
Repeat_28;AC-ARY;0;1;0;0;0;0;0;0;0;0;0;0;0;1;0;0;0;0;0;0;1;1;1;1;0;0;0;0;0;1;0;0;0;0;0;0;0;0;0;0;0;1;0;0;0;0;0;0;0;0;0;0;1;0;0;0;0;1;0;0;1;0;1;1;0;0;1;0;0;0;0;0;1;0;0;0;0;0;0;0;1;0;1;1;0;0;0;1;0;1;0;0;1;1;0;0;1;0;1;0;0;0;0;0;1;0;1;0;0;1;0;0;1;0;0;1;0;1;0;0;0;0;1;0;0;1;1;1;1;1;0;0;0;0;0;1;0;0;1;0;1;0;0;0;0;0;0;0;0;0;0;0;0;1;1;0;0;0;1;1;1;0;1;1;1;0;1;0;0;1;0;0;0;0;1;0;0;1;1;1;1;1;0;1;1;1;0;0;1;0;0;…
Sample_20;AC-ARY;0;1;0;1;1;0;0;0;0;0;0;0;0;1;0;0;1;0;0;0;1;1;0;1;0;0;0;0;0;0;0;0;0;1;0;0;0;0;0;0;0;0;0;0;0;0;0;0;0;0;0;0;1;0;0;0;0;1;0;0;0;0;0;0;0;0;0;0;0;0;0;0;0;0;0;0;0;0;0;0;1;0;0;0;0;1;0;0;1;0;0;0;0;0;0;0;0;0;0;0;0;0;0;0;0;1;0;0;0;1;0;0;1;0;1;1;0;1;0;1;0;1;0;1;0;1;1;1;0;1;1;0;1;0;0;1;0;0;0;0;1;0;0;0;0;0;0;0;0;1;0;0;0;1;1;0;0;0;0;1;1;0;1;1;1;0;1;1;0;0;1;1;0;1;1;1;0;1;0;0;1;1;1;1;1;1;1;0;0;0;0;…
Sample_21;AC-ARY;0;1;0;0;1;0;0;0;0;0;1;0;0;1;0;0;0;0;0;0;1;1;0;1;0;0;0;0;0;1;0;0;0;0;0;0;0;0;0;0;0;1;0;0;0;0;0;0;0;0;1;0;1;0;0;0;0;1;0;0;1;0;0;1;0;0;1;0;0;0;1;0;1;0;0;0;0;0;0;0;1;0;1;1;0;1;0;0;0;1;0;0;1;1;1;0;1;0;1;0;0;0;0;0;0;1;0;0;0;1;0;0;1;0;1;1;0;0;0;0;1;1;0;0;1;1;1;0;0;0;0;0;0;0;0;0;0;0;0;0;1;0;0;0;0;0;0;0;0;0;0;0;0;0;1;0;0;0;0;0;0;0;1;0;1;0;1;1;0;0;0;0;0;1;0;0;0;1;1;1;1;1;0;1;1;0;0;0;0;1;0;…
Sample_22;AC-ARY;1;1;0;0;0;0;0;0;0;0;0;0;0;1;0;0;0;0;0;0;1;1;0;1;0;0;0;0;0;1;0;0;0;1;0;0;0;0;0;0;0;0;0;0;0;0;0;0;0;0;1;1;1;0;0;0;0;0;0;0;0;0;0;0;0;0;0;0;0;0;0;0;0;0;0;0;0;0;0;0;1;0;0;0;0;0;0;1;0;0;0;0;0;1;0;0;0;0;0;0;0;0;0;0;0;1;0;0;0;1;0;0;1;1;1;0;0;1;0;0;0;1;0;0;1;1;0;0;0;0;0;0;0;0;0;1;1;0;1;1;1;0;0;0;0;0;0;1;0;0;0;0;0;0;1;0;0;0;1;1;1;1;1;1;1;0;1;0;0;0;0;0;0;0;1;0;0;1;1;0;1;1;0;1;1;1;0;0;1;0;0;…
Sample_23;AC-ARY;0;1;1;0;0;0;0;0;0;0;0;0;0;1;0;0;0;0;0;0;1;1;0;1;0;0;0;0;0;1;0;0;0;0;0;0;0;0;0;0;0;0;0;0;0;0;0;0;0;0;0;0;1;0;0;0;0;0;0;0;1;0;0;0;0;0;0;0;0;0;0;0;0;0;0;0;0;0;0;0;1;0;0;0;0;0;0;1;0;0;0;0;0;1;0;0;0;0;0;0;0;0;0;0;1;1;0;0;0;1;1;0;1;0;1;0;0;1;0;1;0;0;1;1;0;0;1;1;0;1;0;1;1;1;0;1;0;0;0;1;1;0;0;0;0;0;0;0;0;0;1;0;0;1;1;0;0;0;0;1;1;0;1;1;1;1;1;0;0;0;0;0;0;0;0;1;0;1;1;1;1;1;0;1;1;1;0;0;0;1;0;…
Sample_24;AC-ARY;0;1;1;0;1;0;0;0;0;0;0;0;0;1;0;0;0;0;0;0;1;1;0;1;0;0;0;0;0;0;0;0;0;0;0;0;0;0;0;0;0;0;0;0;0;0;0;0;0;0;0;1;1;0;0;0;0;1;0;0;0;0;0;0;0;0;0;0;0;0;0;0;0;0;0;0;0;0;0;0;1;0;0;0;0;0;0;1;0;0;0;0;0;0;0;0;0;0;0;0;0;0;0;0;0;1;1;0;0;1;1;0;0;1;1;1;0;1;0;1;1;1;0;1;1;0;1;0;1;1;0;0;0;1;0;1;0;0;1;1;1;0;1;0;0;0;0;0;0;0;0;0;0;1;0;0;0;0;0;1;0;1;1;1;1;1;0;1;0;0;0;0;0;0;1;1;0;1;1;1;1;1;0;0;1;1;1;0;0;0;0;…
Sample_25;AC-ARY;0;1;1;0;0;0;0;0;0;0;0;0;0;1;0;0;0;0;0;0;1;1;0;1;0;0;0;0;0;1;0;0;0;1;0;0;0;0;0;0;0;0;0;0;0;0;0;0;0;1;0;0;1;0;0;0;0;0;0;0;1;0;0;0;0;0;0;0;0;0;0;0;0;0;0;0;0;0;0;0;1;0;0;0;0;0;0;0;0;0;0;0;0;0;0;0;0;0;0;0;0;0;0;0;1;1;0;0;0;1;1;0;1;1;1;0;0;1;0;0;0;1;1;1;1;1;1;1;0;1;0;0;1;0;0;1;0;0;0;1;1;0;0;0;0;0;0;0;0;0;0;0;0;1;1;0;0;0;0;1;0;1;1;1;1;0;1;1;0;0;0;1;0;0;1;1;0;1;1;1;1;1;0;1;1;0;0;0;1;0;1;…
Sample_26;AC-ARY;0;1;1;0;0;0;0;0;0;0;0;0;0;1;0;0;0;0;0;0;1;1;0;1;0;0;0;0;0;1;0;0;0;1;0;0;0;0;0;0;0;0;0;0;0;0;0;0;0;1;0;1;1;0;0;0;0;1;0;0;1;0;0;0;0;0;0;0;0;0;0;0;0;0;0;0;0;0;0;0;1;0;0;0;0;0;0;0;0;1;0;0;0;1;1;0;0;0;0;0;1;0;0;0;1;1;0;0;0;1;1;0;1;1;1;1;0;1;0;1;0;0;1;1;1;1;0;1;0;1;0;1;0;1;0;0;0;0;1;0;1;0;0;0;0;0;0;0;0;0;0;0;0;1;1;0;0;0;0;1;0;0;1;1;1;0;1;1;0;0;0;1;0;0;1;0;0;1;1;1;1;1;0;1;1;1;0;0;1;0;0;…
Sample_19;AC-ARY;0;1;1;0;1;0;0;0;0;0;0;0;0;1;0;0;0;0;0;0;1;1;0;1;0;0;0;0;0;1;0;0;0;1;0;0;0;0;0;0;0;0;0;0;0;0;0;0;0;0;0;0;1;0;0;0;0;0;0;0;0;0;0;0;0;0;0;0;0;0;0;0;0;0;0;0;0;0;0;0;1;0;0;0;0;0;0;1;1;1;0;0;0;1;1;0;0;0;0;0;0;0;0;0;0;1;1;0;0;1;1;0;1;1;1;1;0;1;0;1;0;1;0;1;0;1;1;1;1;1;0;0;0;1;0;1;1;0;1;0;1;0;0;0;0;0;0;0;0;0;0;0;0;1;1;0;0;0;0;1;0;1;1;1;1;1;1;0;0;0;1;1;0;0;1;1;0;1;0;1;1;1;1;0;1;0;0;0;1;0;0;…
Repeat_4;AC-CHM;0;1;1;0;0;0;0;0;0;0;0;0;0;1;0;0;1;0;0;0;0;1;1;1;0;0;1;0;0;1;0;0;0;0;0;0;0;0;0;0;0;0;0;1;0;0;0;0;0;1;1;0;1;0;1;0;0;0;0;0;1;0;0;0;0;0;0;0;0;0;1;0;1;0;1;0;0;0;0;0;1;0;0;0;1;0;0;1;0;1;0;0;1;1;0;1;1;0;0;0;0;0;0;0;1;1;0;0;1;1;0;0;0;1;1;0;0;0;0;0;0;1;0;0;0;0;0;0;0;0;0;0;0;0;1;0;0;0;1;0;0;0;0;0;0;1;0;1;0;0;0;0;0;1;0;0;0;0;0;1;0;0;1;1;1;0;1;1;0;1;0;0;0;0;1;0;0;1;1;1;1;1;1;1;1;1;1;0;0;1;0;0…
Repeat_5;AC-CHM;0;1;1;0;0;0;0;0;0;0;0;0;0;1;0;0;0;0;0;1;1;1;0;1;0;0;0;0;0;1;0;0;0;1;0;0;0;0;0;0;0;1;1;1;0;0;0;0;0;1;0;0;1;0;0;1;0;0;0;0;1;1;0;0;0;0;0;0;0;0;0;0;0;0;1;0;0;0;0;0;0;0;0;0;0;0;0;0;0;0;0;0;0;1;1;0;0;0;0;0;0;0;0;0;1;1;0;0;1;1;0;0;0;0;1;1;0;1;0;0;0;1;0;0;0;0;0;0;0;1;0;0;0;0;1;0;0;0;1;0;0;0;0;1;0;1;0;1;0;0;0;0;1;0;0;0;0;0;0;0;0;0;1;1;1;0;1;0;0;0;0;0;0;1;1;1;0;1;1;1;1;1;1;1;1;1;1;0;1;1;0;0…
Sample_28;AC-CHM;0;0;1;0;0;0;0;0;0;0;0;0;1;1;1;0;0;0;0;0;1;1;1;0;0;0;1;0;0;1;0;0;0;0;0;0;0;1;0;0;0;0;0;1;0;0;1;0;0;0;0;0;1;0;0;1;0;0;0;1;1;0;0;0;0;0;0;0;0;0;1;0;1;0;0;0;0;0;0;1;0;0;0;0;0;0;0;0;1;1;0;0;1;0;0;0;0;0;1;1;0;0;0;0;1;1;0;1;1;1;1;0;0;0;1;0;1;1;0;0;0;1;0;1;0;0;0;0;0;1;0;0;0;1;1;0;0;0;0;0;0;0;0;1;0;0;1;1;0;0;0;0;0;1;0;0;0;0;0;1;0;1;1;1;1;1;1;1;0;1;0;0;0;1;1;1;0;1;1;1;1;1;1;1;1;0;1;0;1;0;0;…
Sample_29;AC-CHM;0;1;0;0;0;0;0;0;0;0;0;0;1;1;0;0;0;0;0;0;1;1;0;0;0;0;0;0;0;1;0;0;0;0;0;0;0;0;0;0;0;0;0;0;0;0;0;0;0;0;0;0;1;0;0;0;0;0;0;0;1;0;0;0;0;0;0;0;0;0;0;0;0;0;0;0;0;0;0;0;0;0;0;0;0;0;0;0;0;0;0;0;0;1;0;0;0;0;0;0;0;0;0;0;0;1;1;0;1;1;0;0;0;1;1;0;1;1;1;1;1;0;0;0;0;0;0;0;0;1;0;0;0;1;0;0;0;1;0;0;0;0;0;0;0;0;0;1;0;0;0;0;0;0;0;0;0;0;0;0;0;0;1;1;1;0;1;0;0;1;0;0;0;1;0;1;0;1;1;1;1;1;1;1;1;1;1;0;0;0;0;…
Sample_30;AC-CHM;0;1;1;0;0;0;0;0;0;0;0;0;1;1;1;0;0;0;0;0;1;1;1;1;0;0;0;0;0;1;0;0;0;0;0;0;0;0;0;0;0;0;0;0;0;0;0;0;0;1;1;1;1;0;0;0;0;0;0;0;1;0;0;0;0;0;0;0;0;0;0;0;0;0;1;0;0;0;0;0;1;0;0;0;0;0;0;0;0;0;0;0;0;1;0;0;0;0;0;0;0;0;0;0;1;0;1;0;1;1;1;0;0;1;1;0;1;1;0;1;0;1;0;1;0;0;0;0;0;1;0;0;0;1;0;1;0;0;0;0;0;1;0;0;0;0;0;1;0;0;0;0;0;1;0;0;0;0;0;1;0;1;1;1;1;1;1;0;0;1;0;0;0;0;0;1;0;1;1;0;1;1;1;1;1;0;1;0;1;1;0;…
Sample_31;AC-CHM;0;1;0;0;0;0;0;0;0;0;0;0;0;1;0;0;0;0;0;0;1;1;0;0;0;0;0;0;0;1;0;0;0;0;0;0;0;0;0;0;0;0;0;0;0;0;0;0;0;0;1;1;1;1;0;0;0;0;0;0;0;1;0;0;0;0;0;0;0;0;0;0;0;0;0;0;0;0;0;0;1;0;0;0;0;0;0;1;0;0;0;0;0;1;1;0;0;0;0;0;0;0;0;0;0;1;1;0;1;1;1;0;0;1;1;0;1;1;0;0;0;1;0;0;0;0;0;0;0;1;0;0;0;0;1;1;0;0;1;0;0;1;0;1;0;1;0;1;0;0;0;0;0;0;0;0;0;0;0;0;0;0;1;1;1;1;0;0;0;1;1;0;0;0;0;1;0;1;1;0;1;1;1;1;1;1;1;0;1;0;0;…
Sample_32;AC-CHM;0;1;1;0;0;0;0;0;0;0;0;0;0;1;1;0;0;0;0;0;1;1;1;1;0;0;0;0;0;1;0;1;0;0;0;0;0;0;0;0;0;0;1;0;0;0;0;0;0;1;0;0;1;0;0;0;0;0;0;0;0;1;0;0;0;0;0;0;0;0;0;0;1;0;0;0;0;0;0;0;1;0;0;0;0;0;0;1;0;0;0;0;0;1;0;0;0;0;0;0;0;0;0;0;1;1;0;1;1;1;1;0;0;0;1;0;1;1;0;1;0;0;0;1;0;0;0;0;1;1;0;0;0;0;1;0;0;0;1;0;0;0;0;1;0;1;0;1;0;0;0;0;0;1;0;0;0;0;0;1;0;0;1;1;1;0;0;0;0;1;0;0;0;0;1;0;0;1;0;0;1;1;1;1;1;0;1;0;1;1;0;…
Sample_33;AC-CHM;0;1;0;0;0;0;0;0;0;0;0;0;0;1;0;0;0;0;0;0;1;1;0;1;0;0;0;0;0;1;0;1;0;1;0;0;0;0;0;0;0;0;1;0;0;0;0;0;0;1;0;0;1;0;0;0;0;1;0;0;0;1;0;0;0;0;0;0;0;0;0;0;0;0;1;0;0;0;0;0;0;0;1;0;0;0;0;1;1;0;0;0;0;1;0;0;0;0;0;0;0;0;0;0;0;0;0;1;0;0;0;0;0;1;1;0;0;0;0;0;0;0;0;1;0;0;0;0;0;0;0;0;0;0;0;0;0;0;0;0;0;0;0;0;0;0;0;0;0;0;0;0;1;0;0;0;0;0;0;1;0;0;1;1;1;0;1;0;0;1;0;0;0;0;1;1;0;1;1;0;1;1;1;1;1;0;1;0;1;1;0;…
Sample_34;AC-CHM;0;1;0;0;0;0;0;0;0;0;0;0;0;1;0;0;0;0;0;0;1;1;0;1;0;0;0;0;0;1;0;1;0;0;0;0;0;0;0;0;0;0;1;0;0;0;0;0;0;0;0;0;1;0;1;0;0;0;0;0;1;1;0;0;0;0;0;0;0;0;0;0;1;0;1;0;0;0;0;0;0;0;0;0;0;0;0;1;0;1;0;0;0;1;0;0;0;0;0;0;0;0;0;0;0;1;0;1;1;1;0;0;1;1;1;0;0;0;0;0;0;1;0;1;0;0;0;0;0;0;0;0;0;0;1;0;0;0;1;0;0;1;0;1;0;1;0;1;0;0;0;0;0;1;0;0;0;0;0;0;0;0;1;1;1;0;1;0;0;1;0;0;0;0;1;1;0;1;0;0;1;1;1;1;1;0;1;0;1;1;0;…
Sample_27;AC-CHM;0;1;1;0;0;0;0;0;0;0;0;0;0;1;1;0;0;0;0;1;1;1;0;0;0;0;1;0;0;1;0;0;0;1;0;0;0;0;0;0;0;0;0;1;0;0;0;0;0;1;0;1;1;0;0;0;0;0;0;0;1;1;0;0;0;0;0;0;0;0;0;0;0;0;0;0;0;0;0;0;0;0;0;0;0;0;0;1;0;0;0;0;0;1;0;0;0;0;0;0;0;0;0;0;0;1;0;1;1;1;1;0;0;0;1;0;0;1;0;1;0;1;0;1;0;0;0;0;0;0;0;0;0;0;1;0;0;0;1;0;0;1;0;1;0;1;0;0;0;0;0;0;0;0;0;0;0;0;0;0;0;0;1;1;1;0;1;0;0;1;0;0;0;0;1;0;0;1;0;0;1;1;1;1;1;0;1;0;1;0;0;…
Repeat_6;AC-CIT;1;1;1;0;0;0;0;0;0;0;0;0;0;1;0;0;0;0;0;1;1;1;0;1;0;0;1;0;0;1;0;0;0;0;0;0;0;0;0;0;0;0;0;1;0;0;0;0;0;1;1;0;1;0;0;0;0;0;0;0;1;0;0;1;0;0;1;0;0;0;0;0;0;0;0;0;0;0;0;0;1;0;0;1;0;0;0;1;0;0;0;0;0;1;0;0;0;0;0;0;0;0;0;0;1;1;0;0;0;0;1;1;0;0;0;1;0;0;0;1;0;0;0;0;0;1;0;0;0;0;0;0;1;1;0;1;0;1;0;0;0;0;0;1;0;0;0;0;0;0;0;0;0;0;0;0;0;0;0;0;0;0;0;0;1;0;1;1;0;0;0;0;0;0;0;1;0;0;0;0;1;0;1;0;0;0;1;0;0;1;0;0…
Sample_36;AC-CIT;1;1;1;0;0;0;0;0;0;0;0;0;0;1;1;0;0;0;0;1;0;1;1;1;0;0;0;0;0;1;0;0;0;0;0;0;0;0;0;0;0;0;0;0;0;0;0;0;0;1;1;1;1;0;0;0;0;0;0;0;1;0;0;1;0;0;1;0;0;0;0;0;0;0;0;0;0;0;0;0;1;0;0;1;0;0;0;1;0;0;0;0;0;1;0;0;0;0;0;0;0;0;0;0;1;1;0;0;0;0;1;1;0;0;0;1;0;0;0;0;0;0;1;0;0;1;0;0;0;0;0;0;1;1;0;1;0;1;0;0;0;0;0;1;0;0;0;0;0;0;0;0;0;0;0;0;0;0;0;0;0;0;0;0;0;0;0;0;0;0;0;0;0;0;0;0;0;1;0;0;0;1;0;0;1;0;0;0;0;0;0;…
Sample_37;AC-CIT;0;1;1;0;0;0;0;0;0;0;0;0;0;1;0;1;1;0;0;1;0;1;0;1;0;0;0;0;0;1;0;0;0;0;0;0;0;0;0;0;0;0;0;0;0;0;0;0;0;1;0;0;1;1;1;0;0;0;0;0;1;0;0;1;0;0;1;0;0;0;0;0;0;0;1;0;0;0;0;0;1;0;0;1;0;0;0;1;0;0;0;0;0;1;0;0;0;0;0;0;0;0;0;0;1;1;0;0;0;0;1;1;0;0;0;1;0;0;0;0;0;0;0;0;0;0;0;0;0;0;0;0;1;1;0;1;0;1;0;0;0;0;0;0;0;0;0;0;0;0;0;0;0;0;0;0;0;0;0;1;0;0;1;1;1;0;1;0;0;1;1;0;0;0;0;0;1;1;0;0;1;1;1;1;1;0;1;0;1;0;0;…
Sample_38;AC-CIT;1;1;1;0;0;0;0;0;0;0;0;0;0;1;1;0;1;0;0;1;0;1;0;1;0;0;0;0;0;1;0;0;0;0;0;0;0;0;0;0;0;0;0;0;0;0;0;0;0;1;0;0;1;0;0;0;0;0;0;0;0;0;0;1;0;0;0;0;0;0;0;0;0;0;0;0;0;0;0;0;1;0;0;0;0;0;0;1;0;0;0;0;0;1;0;0;0;0;0;0;0;0;0;0;1;1;0;0;0;0;1;1;0;0;0;1;0;0;0;1;0;0;1;0;0;1;0;0;0;0;0;0;1;1;0;1;0;1;0;0;0;0;0;1;0;0;0;0;0;0;0;0;0;0;0;0;0;0;0;0;0;0;1;0;1;0;1;1;0;0;0;0;0;0;0;0;1;0;0;1;1;0;1;0;1;0;1;0;0;0;0;…
Sample_39;AC-CIT;1;1;1;0;0;0;0;0;0;0;0;0;0;1;0;1;1;0;0;1;0;1;1;1;0;0;1;0;0;1;0;0;0;0;0;0;0;0;0;0;0;0;1;0;0;0;0;0;0;1;1;1;1;0;0;0;0;0;0;0;1;0;0;1;0;0;0;0;0;0;0;0;0;0;0;0;0;0;0;0;1;0;0;0;0;0;0;1;0;0;0;0;0;1;0;0;0;0;0;0;0;0;0;0;1;1;0;0;0;0;1;1;0;0;0;1;0;0;0;1;0;0;0;0;0;0;0;0;0;0;0;0;1;1;0;1;0;0;0;0;0;0;0;1;0;0;0;0;0;0;0;0;0;0;0;0;0;0;0;0;0;0;1;1;1;1;1;1;0;0;0;0;1;0;0;0;1;0;0;0;0;0;0;0;1;0;0;0;1;0;0;…
Sample_40;AC-CIT;1;1;1;0;0;0;0;0;0;0;0;0;0;1;1;0;1;0;0;1;0;1;0;1;0;0;0;0;0;1;0;0;0;0;0;0;0;0;0;0;0;0;0;0;0;0;0;0;0;1;0;1;1;0;0;0;0;0;0;0;0;0;0;1;0;0;0;0;0;0;0;0;0;0;0;0;0;0;0;0;1;0;0;0;0;0;0;1;0;0;0;0;0;1;0;0;0;0;0;0;0;0;0;0;1;1;0;0;0;0;1;1;0;0;0;1;0;0;0;0;0;0;0;0;0;0;0;0;0;0;0;0;1;1;0;1;0;1;0;0;0;0;0;1;0;0;0;0;0;0;0;0;0;0;0;0;0;0;0;0;0;0;1;1;1;0;1;0;0;0;0;0;0;0;0;0;1;0;0;0;0;0;0;1;1;0;0;0;1;0;0;…
Sample_41;AC-CIT;1;1;1;0;0;0;0;0;0;0;0;0;0;1;0;1;1;0;0;1;0;1;1;1;0;0;1;0;0;1;1;0;0;0;0;0;0;0;0;0;0;0;0;0;0;0;0;0;0;0;0;1;1;0;0;0;0;0;0;0;1;0;0;1;0;0;0;0;0;0;0;0;0;0;0;0;0;0;0;0;1;0;0;1;1;0;0;1;0;0;0;0;0;0;0;0;0;0;0;0;0;0;0;0;1;1;0;0;0;0;1;1;0;0;0;1;0;0;0;1;0;0;0;0;0;1;0;0;0;0;0;0;1;1;0;1;0;1;0;0;0;0;0;1;0;0;0;0;0;0;0;0;0;0;0;0;0;0;0;0;0;0;1;1;1;0;1;1;0;0;0;0;0;0;0;0;1;0;1;0;0;1;1;0;1;0;0;0;1;1;0;…
Sample_42;AC-CIT;1;1;1;0;0;0;0;0;0;0;0;0;0;1;0;1;1;0;0;1;0;1;1;1;0;0;0;0;0;1;0;0;0;0;0;0;0;0;0;0;0;0;0;1;0;0;0;0;0;1;1;0;0;0;0;0;0;0;0;0;1;0;0;1;0;0;0;0;0;0;0;0;0;0;0;0;0;0;0;0;1;0;0;1;0;0;0;1;0;0;0;0;0;1;0;0;0;0;0;0;0;0;0;0;1;1;0;0;0;0;1;1;0;0;0;1;0;0;0;1;0;0;0;0;0;1;0;0;0;0;0;0;1;1;0;1;0;0;0;0;0;0;0;0;0;0;0;0;0;0;0;0;0;0;0;0;0;0;0;0;0;0;1;0;1;0;1;1;0;0;0;0;0;0;0;0;1;0;0;0;0;0;0;0;1;0;0;0;1;0;0;…
Sample_43;AC-CIT;1;1;1;0;0;0;0;0;0;0;0;0;0;1;0;0;0;0;0;1;0;1;0;1;0;0;0;0;0;1;0;0;0;0;0;0;0;0;0;0;0;0;0;0;0;0;0;0;0;1;0;1;1;0;0;0;0;0;0;0;1;0;0;1;0;0;0;0;0;0;0;0;0;0;0;0;0;0;0;0;1;0;0;1;1;0;0;1;0;0;0;0;0;1;1;0;0;0;0;0;0;0;0;0;1;1;0;0;0;0;1;1;0;0;0;1;0;0;0;1;0;0;0;0;0;1;0;0;0;0;0;0;1;1;0;1;0;1;0;0;0;0;0;1;0;0;0;0;0;0;0;0;0;0;0;0;0;0;0;0;0;1;1;0;1;1;1;1;0;1;1;0;0;0;0;0;1;0;0;0;0;0;0;0;1;0;0;0;0;0;0;…
Sample_35;AC-CIT;1;1;1;0;0;0;0;0;0;0;0;0;0;1;0;1;1;0;0;1;1;1;1;1;0;0;0;0;0;1;0;0;0;0;0;0;0;0;0;0;0;0;0;1;0;0;0;0;0;1;1;0;1;1;0;0;0;0;0;0;1;0;0;1;0;0;0;0;0;0;0;0;0;0;0;0;0;0;0;0;1;0;0;1;0;0;0;1;0;0;0;0;0;0;0;0;0;0;0;0;0;0;0;0;1;1;0;0;0;0;1;1;0;0;0;1;0;0;0;1;0;0;0;0;0;0;0;0;0;0;0;0;1;1;0;1;0;1;0;0;0;0;0;1;0;0;0;0;0;0;0;0;0;0;0;0;0;0;0;1;0;0;1;1;1;0;1;1;0;1;0;0;1;0;0;0;0;1;0;1;1;1;1;1;1;0;1;0;1;0;0;…
Repeat_7;AC-FLH;1;1;1;0;0;0;0;0;0;0;0;0;0;1;0;0;0;0;0;1;1;1;1;1;1;0;0;0;0;1;0;1;0;0;0;0;0;0;0;0;0;0;1;0;0;0;0;0;0;1;0;0;1;0;0;0;0;0;0;0;0;1;0;0;0;0;0;0;0;0;0;0;0;0;0;0;0;0;0;0;1;0;0;0;0;0;0;1;0;0;0;0;1;1;0;0;0;0;0;0;0;0;0;0;0;1;1;0;0;0;1;0;1;1;1;0;0;1;1;1;0;0;0;1;0;1;0;1;1;1;1;1;0;1;0;0;1;0;1;0;1;0;0;1;0;0;0;1;0;0;0;0;0;1;0;0;0;0;0;1;0;0;1;1;1;0;1;0;0;0;0;0;0;0;0;1;0;1;1;0;1;1;1;1;1;0;0;0;0;1;0;0…
Repeat_8;AC-FLH;1;1;0;0;0;0;0;0;0;0;0;0;1;1;1;0;0;0;0;0;1;1;1;1;1;0;0;0;0;1;0;1;0;0;0;1;0;0;0;0;0;0;0;0;0;0;0;0;0;1;0;0;1;0;0;0;0;0;0;0;0;0;0;0;0;0;0;1;0;0;1;0;1;0;0;1;0;0;0;0;1;0;0;0;0;0;0;1;0;1;0;0;1;1;0;0;0;0;0;0;0;0;0;0;0;1;0;0;0;1;1;0;1;1;1;0;0;1;1;1;0;1;0;1;1;1;0;1;1;1;1;1;0;0;1;0;1;0;1;0;1;0;0;0;0;0;0;1;0;0;0;0;0;0;0;0;0;0;0;1;0;0;1;1;1;0;1;1;0;0;0;0;0;0;0;1;0;1;1;1;1;1;1;1;1;0;1;0;1;0;0;0…
Sample_45;AC-FLH;1;1;1;0;0;0;0;0;0;0;0;0;0;1;0;0;0;0;0;1;1;1;1;1;1;0;0;0;0;1;0;0;0;0;0;1;0;0;0;0;0;0;1;0;0;0;0;0;0;0;1;0;1;0;0;0;0;0;0;0;0;1;0;0;0;0;0;0;0;0;0;0;0;0;0;0;0;0;0;0;0;0;0;0;0;0;0;0;0;0;0;0;0;1;0;0;0;0;0;0;0;0;0;0;0;1;1;0;0;1;0;0;1;0;1;1;0;1;1;1;0;0;0;1;0;1;1;1;1;1;1;1;0;1;1;0;1;0;1;0;1;0;0;0;0;0;0;1;0;0;0;0;0;1;0;0;0;0;0;1;0;0;1;1;0;0;1;1;0;0;0;0;0;0;0;1;0;1;1;1;1;1;1;1;1;0;1;0;1;1;0;…
Sample_46;AC-FLH;1;1;1;0;0;0;0;0;0;0;0;0;0;1;0;0;0;0;0;1;1;1;1;1;1;0;0;0;0;1;0;0;0;0;0;0;0;0;0;0;0;0;1;0;0;0;0;0;0;1;1;0;0;0;0;0;0;0;0;0;0;1;0;0;0;1;0;1;0;0;1;0;0;0;0;1;0;0;0;0;1;0;0;0;0;0;0;1;0;1;0;0;0;0;0;0;0;0;0;0;0;1;0;0;0;1;1;0;0;0;0;0;0;0;1;0;0;1;1;1;0;0;0;1;1;0;1;1;0;1;1;1;0;0;0;0;0;0;1;0;1;1;0;0;0;0;0;1;0;0;0;0;0;1;0;0;0;0;0;0;0;0;1;1;1;0;0;1;0;0;1;0;0;0;0;1;0;1;0;0;1;1;1;1;1;0;0;0;1;0;0;…
Sample_47;AC-FLH;1;1;1;0;0;0;0;0;0;0;0;0;1;1;0;0;0;0;0;1;1;1;1;0;1;0;0;0;0;1;0;0;0;0;0;0;0;0;0;0;0;0;1;0;0;0;0;0;0;1;0;0;1;0;0;0;0;0;0;0;0;1;0;0;0;0;0;1;0;0;0;0;1;0;0;0;0;0;0;0;1;0;0;0;0;0;0;0;0;1;0;0;0;0;0;0;0;0;0;0;0;0;0;1;1;1;0;0;0;1;1;0;0;1;1;0;0;1;0;1;0;0;0;1;1;1;0;0;0;1;1;0;0;1;0;0;0;0;1;0;1;0;0;0;0;0;0;1;0;0;0;0;0;1;0;0;0;0;0;1;0;0;1;1;1;0;1;0;0;0;1;0;0;0;0;1;0;1;1;1;1;1;1;1;1;0;0;0;0;0;0;…
Sample_48;AC-FLH;1;1;0;0;0;0;0;0;0;0;0;0;0;1;0;0;0;0;0;1;1;1;0;1;1;0;0;0;0;1;0;0;0;0;0;0;0;0;0;0;0;0;1;0;0;0;0;0;0;1;0;0;1;0;0;0;0;0;0;0;0;1;0;0;0;0;0;0;0;0;1;0;1;0;0;0;0;0;0;0;1;0;0;0;0;0;0;0;0;0;0;0;1;1;0;0;0;0;0;0;0;1;0;0;0;1;0;0;1;1;1;1;1;0;1;1;0;1;1;0;0;0;0;0;0;0;0;0;0;1;0;0;0;0;1;0;1;0;1;0;0;0;0;0;0;0;0;1;0;0;0;1;0;0;0;0;0;0;0;1;0;0;1;0;1;1;1;1;0;1;0;0;1;1;0;0;1;1;1;1;0;1;1;1;1;1;0;0;1;0;0;…
Sample_49;AC-FLH;1;1;1;0;0;0;0;0;0;0;0;0;0;1;0;1;0;0;0;1;1;0;0;0;1;0;0;0;0;1;0;0;0;0;0;0;0;0;0;0;0;0;0;0;0;0;0;0;0;1;1;0;1;0;1;0;0;0;0;0;0;1;0;0;0;1;0;0;0;0;1;0;1;0;0;0;0;0;0;0;1;0;0;0;0;0;0;1;1;1;0;0;0;1;0;0;0;0;0;0;0;0;0;1;0;1;1;0;0;1;0;1;1;1;1;0;0;0;0;0;1;1;0;0;0;0;0;1;0;0;0;0;0;1;0;0;1;0;1;0;0;0;0;0;0;0;0;1;0;0;0;0;0;1;0;0;0;0;0;0;0;0;1;1;1;0;1;0;0;0;1;0;0;0;1;1;0;1;1;0;1;1;1;1;1;0;1;0;0;0;0;…
Sample_50;AC-FLH;1;1;1;0;0;0;0;0;0;0;0;0;0;1;0;1;0;0;0;1;1;0;1;0;1;0;0;0;0;1;0;0;0;0;0;0;0;0;0;0;0;0;1;0;0;0;0;0;0;1;0;0;1;0;1;0;0;0;0;1;0;0;0;0;0;0;0;0;0;0;1;0;0;0;0;0;0;0;0;0;1;0;0;0;0;0;0;0;0;1;0;0;0;1;0;0;0;0;0;0;0;0;0;0;0;1;0;0;0;1;0;0;0;1;1;0;0;1;1;0;0;0;0;1;0;0;0;1;1;0;0;1;0;0;1;0;1;0;1;0;1;0;0;0;0;0;0;1;0;0;0;1;0;1;0;0;0;0;0;0;0;0;1;1;1;0;1;0;0;0;1;0;0;1;0;1;0;1;1;1;1;1;0;1;1;0;1;0;0;1;0;…
Sample_51;AC-FLH;1;1;1;0;0;0;0;0;0;0;0;0;0;1;0;0;0;0;0;1;1;0;1;0;1;0;0;0;0;1;0;0;0;0;0;0;0;0;0;0;0;0;0;0;0;0;0;0;0;0;0;0;1;0;1;0;0;0;0;0;0;1;0;0;0;0;0;1;0;0;1;0;0;0;0;0;0;0;0;0;1;0;0;0;0;0;0;0;0;1;0;0;0;1;0;0;0;0;0;0;0;0;0;1;0;1;1;1;0;1;0;0;1;1;1;1;0;1;1;1;0;1;0;1;1;1;0;1;0;1;0;1;0;1;1;0;0;0;0;0;1;0;0;1;0;0;0;1;0;0;0;0;0;1;0;0;0;0;0;1;0;0;1;1;1;0;1;0;0;0;1;0;0;0;1;0;0;1;1;1;1;0;1;1;1;0;1;0;1;0;0;…
Sample_44;AC-FLH;1;1;1;0;0;0;0;0;0;0;0;0;0;1;0;0;0;0;0;1;1;1;0;0;1;0;0;0;0;1;0;0;0;0;0;1;0;0;0;0;0;0;0;0;0;0;0;0;0;0;0;1;1;0;0;0;0;0;0;1;1;0;0;0;0;0;0;1;0;0;0;0;0;0;0;0;0;0;0;0;1;0;0;0;0;0;0;1;0;1;0;0;0;1;0;0;0;0;0;0;0;0;1;0;1;0;1;0;0;1;1;0;1;1;1;1;0;1;1;0;0;0;0;0;1;0;0;0;1;0;0;1;0;1;1;0;0;0;1;0;1;1;0;0;0;0;0;1;0;0;0;0;0;1;0;0;0;0;0;1;0;0;1;1;1;0;1;0;0;0;1;0;0;0;0;0;0;1;1;1;1;1;1;1;1;0;1;0;0;0;0;…
Repeat_9;AC-LCH;0;1;0;0;0;0;0;0;0;0;0;0;0;1;0;0;0;0;0;0;1;1;1;1;0;0;0;0;0;1;0;0;0;0;0;0;0;0;0;0;0;0;0;1;0;0;0;0;0;1;0;0;1;0;1;0;0;0;0;0;1;0;0;0;0;0;0;0;0;0;0;0;0;0;0;0;0;0;0;0;1;0;0;0;0;0;0;0;0;0;0;0;0;1;0;0;0;0;0;0;0;0;0;0;0;1;1;0;1;1;0;0;0;0;1;1;0;0;0;0;0;1;0;0;0;0;1;0;0;1;0;0;0;0;1;0;0;0;1;0;1;0;0;1;0;0;1;1;0;0;0;0;0;0;0;0;0;0;0;1;0;1;1;1;1;0;1;1;0;0;0;0;0;0;0;0;0;1;0;1;1;1;1;1;1;0;0;0;1;0;0;0…
Repeat_10;AC-LCH;0;1;0;0;0;0;0;0;0;0;0;0;0;1;1;0;1;0;0;0;1;1;1;1;0;0;0;0;0;1;0;0;0;0;0;0;0;0;0;1;0;0;1;0;0;0;0;0;0;0;0;0;1;0;0;0;0;0;0;0;0;1;0;0;0;0;0;0;0;0;0;0;0;0;0;0;0;0;0;0;0;0;0;0;0;0;0;0;0;0;0;0;0;0;0;0;0;0;0;0;0;0;0;0;0;1;1;1;1;0;1;0;0;0;1;1;0;1;0;0;0;0;0;1;0;1;0;0;0;1;0;0;1;1;1;0;1;1;1;0;1;0;0;1;0;1;0;0;0;0;0;0;0;0;0;0;0;0;0;1;0;1;1;1;1;0;1;0;0;0;0;0;0;0;1;0;0;1;1;0;1;0;1;0;1;0;1;0;1;1;0;…
Sample_53;AC-LCH;0;1;0;0;0;0;0;0;0;0;0;0;0;1;1;0;0;0;0;0;1;1;0;1;0;0;0;0;0;1;0;1;0;0;0;0;0;0;0;0;0;0;1;0;0;0;0;0;0;0;0;0;1;0;0;0;0;0;0;0;1;1;0;0;0;0;0;0;0;0;0;0;0;0;0;0;0;0;0;0;1;0;0;0;0;0;0;1;0;0;0;0;0;1;0;0;0;0;0;0;0;0;0;0;1;1;0;1;1;0;1;1;1;0;1;0;0;1;0;0;0;0;0;1;1;0;0;1;0;1;1;0;0;1;1;1;1;0;0;0;1;0;0;1;0;0;0;1;0;0;1;0;0;0;0;0;0;0;0;0;0;0;1;1;1;0;1;1;0;0;0;0;0;0;1;1;0;1;0;0;1;1;1;0;1;0;0;0;1;1;0;…
Sample_54;AC-LCH;0;1;0;0;0;0;0;0;0;0;0;0;0;1;0;0;0;0;0;0;1;1;0;1;0;0;0;0;0;1;0;1;0;0;0;0;0;0;0;0;0;1;1;0;0;0;0;0;0;1;0;0;1;0;0;0;0;1;0;0;1;1;0;0;0;0;0;0;0;0;0;0;0;0;1;0;0;0;0;0;1;0;0;0;0;0;0;1;0;0;0;0;0;1;1;0;0;0;0;0;1;0;0;0;1;1;0;1;1;1;1;0;0;1;1;0;0;1;0;0;0;0;0;1;0;1;0;0;0;1;1;0;0;1;1;0;1;0;1;1;1;1;0;1;0;0;1;1;0;0;0;0;0;1;0;0;0;0;0;0;0;0;0;0;0;0;0;0;0;0;0;0;0;0;0;0;0;1;0;1;0;0;0;0;1;0;0;0;0;0;0;…
Sample_55;AC-LCH;0;1;1;0;0;0;0;0;0;1;0;0;0;1;0;0;1;0;0;0;1;1;0;1;0;0;0;0;0;1;0;1;0;0;0;0;0;0;0;0;0;0;1;0;0;0;0;0;0;0;1;0;1;0;1;0;0;0;0;0;0;1;0;0;0;0;0;0;0;0;0;0;0;0;1;0;0;0;0;0;0;0;0;0;0;0;0;0;0;0;0;0;0;0;0;0;0;0;0;0;0;0;0;0;0;1;1;1;1;1;0;0;0;0;1;0;0;1;0;0;0;0;0;1;0;1;1;0;0;1;0;0;0;1;1;0;1;0;1;0;1;0;0;1;0;0;0;1;0;0;0;0;0;0;0;0;0;0;0;0;0;0;1;1;1;0;1;1;0;0;0;0;0;0;0;1;0;1;0;0;1;1;1;1;1;0;0;0;1;0;0;…
Sample_56;AC-LCH;0;1;1;0;0;0;0;0;0;1;0;0;0;1;1;0;0;0;0;0;1;1;0;0;0;0;0;0;0;1;0;1;0;0;0;0;0;0;0;0;0;0;0;0;0;0;0;0;0;1;0;0;1;0;0;0;0;0;0;0;1;1;0;0;1;0;0;0;0;0;0;0;0;0;0;0;0;0;0;0;0;0;0;0;0;0;0;0;0;0;0;0;0;0;0;0;0;0;0;0;0;0;0;0;0;1;1;1;1;0;1;1;0;0;1;0;0;1;0;1;0;0;0;1;0;1;0;1;1;0;0;0;0;0;1;0;1;0;1;1;1;1;0;1;0;0;0;1;0;0;0;0;0;0;0;0;0;0;0;0;0;1;1;1;1;0;1;1;0;0;0;0;0;0;1;0;0;1;1;0;1;1;1;0;1;0;1;0;0;1;0;…
Sample_57;AC-LCH;0;1;0;0;0;0;0;0;0;0;0;0;0;1;0;0;0;0;0;0;1;1;0;1;0;0;0;0;0;1;0;0;0;0;0;0;0;0;0;1;0;0;1;0;0;0;0;0;0;1;0;1;1;0;1;1;0;0;0;0;0;1;0;0;1;0;0;0;0;0;0;0;0;0;0;0;0;0;0;0;1;0;0;0;0;0;0;1;0;0;0;0;0;0;0;0;0;0;0;0;0;0;0;0;1;1;0;1;1;1;0;0;0;1;1;0;0;0;0;0;0;0;0;1;0;0;0;0;0;0;0;0;0;1;1;0;0;1;0;1;1;0;0;1;0;0;1;1;0;0;0;0;0;0;0;0;0;0;0;0;0;1;1;1;1;0;1;1;0;0;0;0;0;1;0;0;0;1;0;0;1;0;1;0;1;1;1;0;0;0;0;…
Sample_58;AC-LCH;0;1;1;0;0;0;0;0;0;0;0;0;0;1;0;0;0;0;0;0;1;1;0;1;0;0;1;0;0;1;0;0;0;0;0;0;0;0;0;0;0;0;1;0;0;0;0;0;0;1;0;0;1;0;1;0;0;0;0;0;1;0;0;0;0;0;0;0;0;0;0;0;0;0;0;0;0;0;0;0;1;0;0;0;0;0;0;1;0;0;0;0;0;0;0;0;0;0;0;0;0;0;0;0;1;1;0;1;1;1;0;1;0;1;1;0;0;0;0;0;0;0;0;1;0;0;0;0;0;1;0;0;1;0;1;0;0;0;1;0;1;0;0;1;0;0;1;1;0;0;0;0;0;0;0;0;0;0;0;0;0;1;1;0;1;1;1;1;0;0;0;0;0;0;0;0;0;1;0;1;1;0;1;0;1;1;0;1;0;0;0;…
Sample_59;AC-LCH;0;1;1;0;0;0;0;0;0;1;0;0;0;1;0;0;0;0;0;0;1;1;0;0;0;0;0;0;0;1;0;1;0;0;0;0;0;0;0;0;0;0;1;0;0;0;0;0;0;1;0;0;1;0;0;0;0;1;0;0;1;1;0;0;0;0;0;0;0;0;0;0;0;0;1;0;0;0;0;0;1;0;0;0;0;0;1;1;0;0;0;0;0;1;0;0;0;0;0;0;0;0;0;0;1;1;0;1;1;1;1;0;0;0;1;1;0;1;0;0;0;0;0;1;0;1;0;0;0;1;0;0;0;1;0;0;1;1;1;0;1;0;0;1;0;0;0;1;0;0;0;0;0;0;0;0;0;0;0;0;0;1;1;0;1;0;1;1;0;0;0;0;0;0;0;1;0;0;0;1;1;0;1;1;1;0;1;0;1;0;0;…
Sample_52;AC-LCH;0;1;1;0;0;0;0;0;0;0;0;0;0;1;0;0;1;0;0;0;1;1;0;1;0;0;0;0;0;1;0;1;0;0;0;0;0;0;0;1;0;0;1;0;0;0;0;0;0;1;0;0;1;0;0;0;0;0;0;0;1;1;0;0;1;0;0;0;0;0;0;0;0;0;1;0;0;0;0;0;1;0;0;0;0;0;0;1;0;0;0;0;0;1;0;0;0;0;0;0;0;0;0;0;1;1;0;1;1;1;0;0;0;0;1;0;0;0;0;0;0;0;0;1;0;0;0;0;0;0;0;0;0;0;0;0;1;0;0;1;1;0;0;1;0;0;1;1;0;0;0;0;0;0;0;0;0;0;0;0;0;1;1;1;1;1;1;0;0;0;0;0;0;0;1;0;0;1;0;0;1;1;1;1;1;0;1;0;1;0;0;…
Repeat_26;AC-LEO;0;0;0;0;0;0;0;0;0;0;0;0;0;0;0;0;0;0;0;0;0;0;0;0;0;0;0;0;0;1;0;0;0;0;0;0;0;0;0;0;0;0;0;0;0;0;0;0;0;1;0;0;0;1;0;0;0;0;0;0;0;0;0;0;0;0;0;0;0;0;0;1;0;1;0;0;1;0;1;0;0;0;0;1;0;0;0;0;0;1;0;0;0;0;0;1;0;0;0;0;0;0;0;0;0;0;0;1;0;1;0;0;0;0;1;0;0;1;0;1;0;0;0;1;0;0;0;0;0;0;1;0;0;0;0;0;1;1;0;1;0;1;0;0;0;0;1;0;0;0;0;0;0;0;0;0;0;0;0;1;0;0;0;0;0;0;0;0;0;0;0;0;0;0;0;0;0;1;0;0;0;0;0;0;0;0;0;0;0;0;0;…
Repeat_27;AC-LEO;0;0;0;0;0;0;0;0;0;0;0;0;0;0;0;0;0;0;0;0;0;0;0;0;0;0;0;0;0;1;0;0;0;0;0;0;0;0;0;0;0;0;0;0;0;0;0;0;0;1;0;0;1;1;1;0;0;0;0;0;0;0;0;0;0;0;0;0;1;0;0;1;0;1;0;1;1;0;1;0;0;0;0;1;0;0;0;0;0;1;0;0;0;0;0;1;0;0;0;0;0;0;0;0;0;0;0;1;0;0;0;0;0;0;0;1;0;0;0;1;0;0;1;1;0;0;1;0;0;0;1;1;0;0;0;0;1;1;0;1;0;1;0;0;0;0;1;0;0;1;0;1;0;0;0;0;0;1;0;1;0;0;0;0;0;0;1;0;0;0;0;0;0;0;0;0;0;0;0;0;0;0;0;0;0;0;0;0;0;0;0;…
Sample_136;AC-LEO;0;1;0;0;0;0;0;0;0;0;0;0;0;0;0;0;0;0;0;0;1;0;0;0;0;0;0;0;0;1;0;0;0;0;0;0;0;0;0;0;0;0;0;0;0;0;1;0;0;1;0;0;0;1;1;0;1;0;0;0;0;0;0;0;0;0;0;0;0;0;0;1;0;1;0;1;1;0;1;0;1;0;0;1;0;0;0;0;0;1;0;0;0;0;0;1;0;0;0;0;0;0;0;0;0;0;0;1;0;1;0;0;0;0;0;1;0;1;0;1;0;0;1;1;0;1;1;0;0;0;1;1;0;1;0;0;1;1;0;1;0;1;0;0;0;0;1;0;0;1;0;0;1;0;0;0;0;1;0;1;0;0;0;0;0;0;1;0;0;0;0;0;0;0;0;0;0;0;0;0;0;0;0;0;0;0;0;0;0;0;0…
Sample_137;AC-LEO;0;1;0;0;0;0;0;0;0;0;0;0;0;0;1;0;0;0;0;0;1;0;0;0;0;0;0;0;0;1;0;0;0;0;0;0;0;0;0;0;0;0;0;0;0;0;1;0;0;1;0;0;0;1;1;0;1;0;0;1;0;0;0;0;0;0;0;0;0;1;0;1;0;1;0;1;1;0;1;0;1;0;0;1;0;0;0;0;0;1;0;0;0;0;0;1;0;0;0;0;0;0;0;0;0;0;0;1;0;1;0;1;0;0;0;1;0;1;0;1;0;0;1;1;0;1;1;0;0;0;0;0;0;0;0;0;1;1;0;1;0;1;0;0;0;0;1;0;0;1;0;0;1;0;1;0;0;1;0;1;0;0;0;0;0;0;0;0;0;0;0;0;0;0;0;0;0;0;0;0;0;0;0;0;0;0;0;0;0;0;0…
Sample_138;AC-LEO;0;1;0;0;0;0;0;0;0;0;0;0;0;0;0;0;0;0;0;0;1;0;0;0;0;0;0;0;0;1;0;0;0;0;0;0;1;0;0;0;0;0;0;0;1;0;0;0;0;1;0;0;0;1;1;0;0;0;0;0;0;0;0;0;0;0;0;0;0;0;0;1;0;1;0;1;1;0;1;0;0;0;0;1;0;0;0;0;0;1;0;0;0;0;0;1;0;1;0;0;0;0;0;1;0;0;0;1;0;0;0;0;0;0;1;1;0;1;0;1;0;0;0;1;0;0;1;0;1;0;1;1;0;1;0;0;1;1;0;1;0;1;0;0;0;0;1;0;1;1;0;0;0;0;0;0;0;0;0;1;0;0;0;0;0;0;0;0;0;0;0;0;0;0;0;0;0;0;0;0;0;0;0;0;0;0;0;0;0;0;0…
Sample_139;AC-LEO;0;1;0;0;0;0;0;0;0;0;0;0;0;0;0;0;0;0;0;0;1;0;0;0;0;0;0;0;0;1;0;0;0;0;0;0;0;0;0;0;0;0;0;0;0;0;1;0;0;1;0;0;0;1;1;0;0;0;0;0;0;0;0;0;0;0;0;0;0;1;0;1;0;1;0;1;1;0;1;0;1;0;0;1;0;0;0;0;0;1;0;0;0;0;0;1;0;0;0;0;0;0;0;0;0;0;0;1;0;1;0;0;0;0;1;1;0;0;0;0;0;0;1;1;0;0;1;0;0;0;1;0;0;0;0;0;1;1;0;0;0;1;0;0;0;0;1;0;0;1;0;0;0;0;0;0;0;1;0;1;0;0;0;0;0;0;0;0;0;0;0;0;0;0;0;0;0;0;0;0;0;0;0;0;0;0;0;0;0;0;0…
Sample_140;AC-LEO;0;1;0;0;0;0;0;0;0;0;0;0;0;0;0;0;0;0;0;0;1;0;0;0;0;0;0;0;0;1;0;0;0;0;0;0;0;0;0;0;0;0;0;0;1;0;0;0;0;1;0;0;0;1;1;0;0;0;0;0;0;0;0;0;0;0;0;0;1;0;0;1;0;1;0;1;1;0;1;0;1;0;0;1;0;0;0;0;0;1;0;0;0;0;0;1;0;0;0;0;0;0;0;1;0;0;0;1;0;0;0;0;0;0;1;1;0;1;0;1;0;0;0;1;0;1;1;0;0;1;1;0;0;0;0;0;1;1;0;1;0;0;0;0;0;0;1;0;0;1;1;0;0;0;1;0;0;1;0;NA;NA;NA;NA;NA;NA;NA;NA;NA;NA;NA;NA;NA;NA;NA;NA;NA;NA;NA;NA;NA;…
Sample_141;AC-LEO;0;1;0;0;0;0;0;0;0;0;0;0;0;0;0;0;0;0;0;0;1;0;0;0;0;0;0;0;0;1;0;0;0;0;0;0;0;0;0;0;0;0;0;0;0;0;1;0;0;1;0;0;0;1;1;0;1;0;0;0;0;0;0;0;0;0;0;0;0;0;0;1;0;1;0;1;1;0;1;0;1;0;0;1;0;0;0;0;0;1;0;0;0;0;0;1;0;0;0;0;0;0;0;0;0;0;0;1;0;0;0;0;0;0;1;0;0;0;0;0;0;0;0;0;0;0;1;0;0;1;1;0;0;0;0;0;1;1;0;0;0;0;0;0;0;0;1;0;0;1;0;1;0;0;0;0;0;1;0;NA;NA;NA;NA;NA;NA;NA;NA;NA;NA;NA;NA;NA;NA;NA;NA;NA;NA;NA;NA;NA;…
Sample_142;AC-LEO;0;0;0;0;0;0;0;0;0;0;0;0;0;0;1;0;0;0;0;0;0;0;0;0;0;0;0;0;0;1;0;0;0;1;0;0;0;0;0;0;0;0;0;0;1;0;1;0;0;1;0;0;0;1;0;0;0;0;0;0;0;0;0;0;0;0;0;0;0;0;0;1;0;1;0;1;1;0;1;0;1;0;0;1;0;0;0;0;0;1;0;0;0;0;0;1;0;0;0;0;0;0;0;0;0;0;0;0;0;0;0;0;0;0;1;0;1;1;0;1;0;0;1;1;0;1;0;0;0;0;1;1;0;1;0;0;1;1;0;0;0;1;0;0;0;0;1;1;1;1;1;1;0;0;0;0;0;1;0;NA;NA;NA;NA;NA;NA;NA;NA;NA;NA;NA;NA;NA;NA;NA;NA;NA;NA;NA;NA;NA;…
Sample_135;AC-LEO;0;1;0;0;0;0;0;0;0;0;0;0;0;0;0;0;0;0;0;0;1;0;0;0;0;0;0;0;0;0;0;0;0;1;0;0;0;0;0;0;0;0;0;0;0;0;1;0;0;1;0;0;0;1;1;0;0;0;0;0;0;0;0;0;0;0;0;0;0;1;0;1;0;1;0;0;1;0;1;0;1;0;0;1;0;0;0;0;0;1;0;0;0;0;0;1;0;0;0;0;0;0;0;0;0;0;0;1;0;1;0;1;0;0;1;1;1;1;0;0;0;0;0;1;0;0;1;0;0;0;1;1;0;0;0;0;1;0;0;0;0;1;0;0;0;0;1;0;0;1;1;1;0;0;1;0;0;1;0;NA;NA;NA;NA;NA;NA;NA;NA;NA;NA;NA;NA;NA;NA;NA;NA;NA;NA;NA;NA;NA;…
Repeat_11;AC-MAT;1;1;0;0;1;0;1;0;0;0;0;1;0;0;0;1;0;0;1;1;0;0;0;0;1;0;0;0;0;0;0;1;1;0;0;1;0;0;0;1;0;1;0;1;1;0;0;1;0;0;1;0;0;0;1;0;0;0;0;0;0;0;0;0;0;0;0;0;1;0;0;0;0;0;0;1;0;0;0;0;0;0;0;0;0;0;0;0;0;0;0;0;1;0;0;1;0;0;0;0;0;0;0;0;0;1;1;0;0;0;1;0;0;1;1;0;0;1;0;0;0;1;0;0;0;1;0;1;1;1;1;0;0;0;1;0;0;0;1;0;1;0;0;0;0;0;0;1;0;0;0;0;0;1;0;0;0;0;0;0;0;0;1;1;1;0;1;0;1;0;0;0;0;0;0;0;0;0;0;0;1;1;0;0;1;0;1;0;1;0;0;…
Sample_61;AC-MAT;1;0;0;0;0;0;1;0;0;0;1;0;0;0;0;1;0;1;1;1;0;0;0;1;1;1;0;0;0;1;1;1;1;1;0;1;1;0;0;1;0;1;1;1;0;0;0;1;0;1;1;1;0;0;1;0;0;0;0;0;0;0;0;0;0;0;0;0;0;0;0;0;0;0;0;1;0;0;0;0;0;0;0;0;0;0;0;0;0;0;0;0;1;0;0;0;0;0;0;0;0;0;0;0;0;0;0;1;0;0;1;1;0;0;1;1;0;1;0;1;0;0;0;1;0;0;1;0;0;1;1;1;0;1;0;0;1;1;0;1;0;1;0;0;0;0;1;1;0;1;1;0;0;0;1;0;0;1;0;1;0;0;1;1;1;0;1;0;0;0;0;0;1;0;0;1;0;1;1;1;1;1;1;1;1;1;1;0;1;0;0;…
Sample_62;AC-MAT;1;1;0;0;1;0;1;0;0;0;0;1;0;0;0;1;0;1;1;1;0;0;0;0;1;0;1;1;0;1;1;0;1;0;0;1;0;0;1;1;0;1;1;1;1;0;0;0;0;1;1;0;0;0;1;1;0;1;0;0;0;0;0;0;0;0;0;0;0;0;0;0;0;0;0;1;0;0;0;0;0;0;0;0;0;0;0;0;0;0;0;0;1;0;0;0;0;0;0;0;0;0;0;0;1;1;1;0;0;0;1;1;0;1;1;0;0;1;0;0;0;1;0;1;0;0;1;1;1;1;0;0;1;0;1;0;0;0;1;0;1;0;0;0;0;0;1;1;0;0;0;0;0;1;0;0;0;0;0;1;0;0;1;1;1;0;1;0;0;0;0;0;0;0;0;1;0;0;0;1;1;1;0;1;1;0;1;0;1;0;0;…
Sample_63;AC-MAT;0;0;0;0;0;0;1;0;0;0;0;0;0;0;0;0;0;0;1;0;1;0;1;0;1;0;0;0;0;1;0;1;1;0;0;1;0;0;0;0;0;1;0;0;0;0;0;0;1;1;1;0;0;0;1;0;0;0;0;0;0;0;0;0;0;0;1;0;0;0;0;0;0;0;0;1;0;0;0;0;0;0;0;1;0;0;0;1;0;0;0;0;1;0;0;0;0;0;0;0;0;0;0;0;1;1;1;0;0;0;1;0;0;1;1;0;0;1;0;0;0;1;0;0;0;1;1;1;1;1;1;0;1;0;1;0;0;1;1;0;0;0;0;0;0;0;0;1;0;0;0;0;0;0;0;0;0;1;0;1;1;1;1;1;1;0;1;0;1;0;1;1;1;0;0;0;0;1;1;1;1;1;1;1;1;0;0;0;1;0;0;…
Sample_64;AC-MAT;0;0;1;0;1;0;1;0;0;0;0;0;0;0;0;1;0;1;0;1;1;0;0;0;1;0;0;1;0;1;0;0;0;1;0;0;1;0;0;0;1;1;0;1;0;1;0;1;0;1;1;1;0;0;1;1;0;1;0;0;0;0;0;0;1;0;0;0;0;0;0;0;0;0;0;1;0;0;0;0;0;0;0;0;0;0;1;0;0;0;0;0;1;0;0;0;0;0;0;0;0;0;0;0;0;1;1;0;0;0;1;1;0;1;1;0;0;1;0;0;0;1;0;1;1;1;0;0;1;1;1;0;0;1;1;1;1;1;1;0;1;0;0;1;0;0;1;1;0;0;0;0;0;0;0;0;0;1;0;1;1;1;1;1;1;0;1;0;0;1;0;1;1;1;0;0;0;1;0;1;1;1;1;1;1;1;1;0;1;0;0;…
Sample_65;AC-MAT;0;1;0;0;0;0;1;0;0;0;0;1;0;0;0;0;0;0;1;1;0;0;0;0;0;1;0;0;0;1;0;0;1;1;0;0;1;1;1;1;0;1;0;0;0;0;0;0;0;1;1;1;0;0;1;0;0;0;0;0;0;0;0;0;1;0;0;0;0;0;0;0;0;0;0;1;0;0;0;0;0;0;0;1;0;0;0;0;0;0;0;0;1;0;0;1;0;0;0;0;0;0;0;0;1;1;0;0;0;0;0;1;0;1;1;0;0;0;0;0;0;1;0;1;0;0;0;0;0;0;0;0;0;0;0;1;0;0;1;0;1;0;0;1;0;0;0;1;0;0;0;0;0;0;0;0;0;0;0;1;0;1;1;1;1;0;1;0;0;0;0;1;1;1;0;0;0;0;0;1;0;1;0;0;1;0;1;0;1;0;0;…
Sample_66;AC-MAT;0;0;0;1;0;0;1;0;0;0;0;0;0;0;0;1;0;1;1;1;0;0;0;0;1;0;1;1;0;1;0;1;0;1;0;0;0;0;0;0;0;1;0;1;0;1;0;0;0;1;1;1;0;0;1;0;0;0;0;0;0;0;0;0;0;0;0;0;0;0;0;0;0;0;0;1;0;0;0;0;0;0;0;1;0;0;0;1;0;0;0;1;1;0;0;0;0;0;0;0;0;0;0;0;1;1;0;0;0;0;0;1;0;1;1;0;0;0;0;0;0;1;0;0;0;0;0;0;0;0;0;0;0;0;1;0;0;0;1;0;0;0;0;0;0;0;0;1;0;0;0;0;0;0;0;0;0;0;0;1;0;1;1;1;1;0;1;0;0;0;1;1;0;0;0;0;0;1;0;1;1;1;1;1;1;0;1;0;1;0;0;…
Sample_67;AC-MAT;0;1;1;0;0;0;0;0;0;0;0;0;1;1;0;0;1;0;0;1;1;1;0;1;1;0;0;0;0;1;0;1;0;0;0;0;0;0;0;0;0;0;1;1;1;0;0;0;0;1;1;0;1;0;0;0;1;0;0;0;0;0;0;1;0;0;0;0;0;0;0;0;1;0;1;0;0;0;0;0;1;0;0;0;0;0;0;0;0;0;0;0;0;0;0;0;0;0;0;0;0;0;0;0;1;1;1;1;0;0;0;1;0;1;1;0;0;0;0;0;0;1;0;0;0;0;0;0;0;0;0;0;0;0;1;1;0;0;1;0;1;0;0;1;0;0;0;1;0;0;0;0;0;1;0;0;0;0;0;1;1;0;1;1;1;0;1;0;0;0;0;0;0;0;0;0;0;0;0;1;1;1;0;1;1;0;1;0;1;0;0;…
Sample_68;AC-MAT;0;1;1;0;1;0;0;1;0;1;0;0;1;1;0;0;1;0;0;0;0;1;0;1;1;0;0;0;0;1;0;0;0;0;0;0;0;0;0;0;0;0;0;1;1;0;0;0;0;0;1;0;1;0;0;1;1;0;0;0;0;0;0;1;0;0;0;0;0;0;0;0;0;0;0;0;0;0;0;0;1;0;0;0;0;0;0;1;0;0;0;0;0;0;0;0;0;0;0;0;0;0;0;0;0;1;0;0;0;0;0;1;0;1;1;0;0;1;0;0;0;1;0;0;0;0;1;0;0;1;0;0;0;0;1;0;0;0;1;0;0;0;0;0;0;0;0;1;0;0;0;0;0;0;0;0;0;0;0;1;0;0;1;1;1;0;1;0;0;0;0;0;0;0;0;1;0;0;0;1;1;1;0;1;1;1;1;0;1;0;0;…
Sample_60;AC-MAT;1;1;1;1;1;0;0;1;0;1;1;0;0;1;0;1;1;0;1;1;0;1;1;1;1;0;1;1;0;1;1;0;1;0;1;0;1;0;1;0;0;0;0;1;1;1;0;0;0;1;1;0;1;0;0;0;1;1;0;0;0;0;1;1;1;0;0;0;0;1;0;0;1;1;0;1;0;0;0;0;1;0;0;1;1;0;1;0;0;0;0;0;1;0;0;0;0;0;0;0;0;0;0;0;1;1;1;0;0;0;0;0;0;1;1;0;0;0;0;0;0;1;0;0;1;0;0;0;0;0;0;0;0;0;1;0;0;0;1;0;1;0;0;0;0;0;0;1;0;0;0;0;0;0;0;0;0;0;0;1;1;0;1;1;1;0;1;0;0;0;1;0;0;0;0;1;0;1;1;1;1;1;1;1;1;0;1;0;1;0;0;…
Repeat_12;AC-NAJ;0;1;0;0;0;0;0;0;0;0;0;0;1;1;1;0;0;0;0;0;1;1;0;0;0;0;0;0;0;1;0;0;0;0;0;0;0;0;0;0;0;0;0;0;0;0;0;0;0;1;0;1;1;0;0;0;0;0;0;0;0;0;0;0;0;0;0;0;0;0;0;0;0;0;0;0;0;0;0;0;1;0;0;0;0;0;1;1;0;0;0;0;0;1;1;0;0;0;0;0;0;0;0;0;0;1;1;0;0;0;1;0;0;0;1;0;0;1;0;0;0;0;0;1;0;0;0;0;0;1;0;0;0;0;0;0;0;0;1;1;1;1;0;0;0;0;0;1;1;0;0;0;0;1;0;0;0;0;0;1;0;0;1;1;1;0;1;0;0;1;0;0;0;0;1;1;0;1;1;0;1;1;1;1;1;0;1;0;0;0;0;…
Repeat_13;AC-NAJ;0;1;1;0;0;0;0;0;0;0;0;0;0;1;1;0;0;0;0;0;1;1;0;0;0;0;0;0;0;1;0;0;0;0;0;0;0;0;0;0;0;0;0;0;0;0;0;0;0;0;1;0;1;0;0;0;0;0;0;0;0;0;0;0;0;0;0;0;0;0;0;0;0;0;0;0;0;0;0;0;1;0;0;0;0;0;0;1;0;0;0;0;0;1;1;0;0;0;0;0;0;0;0;0;0;1;1;0;0;1;1;0;1;0;1;0;0;1;0;0;0;1;0;1;0;0;0;0;0;0;0;0;0;0;0;0;0;0;1;1;1;0;0;0;0;0;1;1;0;0;0;0;0;1;0;0;0;0;0;1;0;0;1;1;1;0;1;1;0;0;0;0;0;0;0;0;0;1;0;1;1;1;1;1;1;0;1;0;1;0;0;…
Sample_70;AC-NAJ;0;1;0;0;0;0;0;0;0;0;0;0;1;1;0;0;1;0;0;0;1;1;0;0;0;0;0;0;0;1;0;0;0;0;0;0;0;1;0;0;0;0;0;0;0;0;1;0;0;1;0;0;1;0;0;0;0;0;0;0;1;0;0;1;0;0;0;0;0;0;0;0;1;0;0;1;0;1;0;1;1;0;0;0;0;0;0;1;1;1;1;0;1;1;0;0;1;1;1;1;0;0;0;0;0;1;0;0;0;1;0;0;0;0;1;0;0;0;0;0;1;1;0;0;0;0;0;0;0;1;0;0;0;1;0;0;0;0;0;1;1;1;0;0;0;0;0;1;1;0;0;0;0;0;0;0;0;0;0;1;0;0;1;1;1;0;1;1;0;0;0;0;0;0;1;1;0;1;1;0;1;1;1;1;1;1;1;0;0;0;0;…
Sample_71;AC-NAJ;0;1;0;0;0;0;0;0;0;0;0;0;0;1;1;0;1;0;0;0;1;1;0;0;0;0;1;0;0;1;0;0;0;0;0;0;0;0;0;0;0;0;0;0;0;0;1;0;0;1;0;0;1;0;0;0;0;0;0;0;0;0;0;0;0;0;0;0;0;0;0;0;0;0;0;0;0;0;0;0;1;0;0;0;0;0;0;1;0;0;0;0;0;1;1;0;0;0;0;0;0;0;0;0;1;1;0;0;0;1;0;0;1;0;1;0;0;0;0;0;0;0;0;0;0;0;0;0;0;0;0;0;0;0;1;0;0;0;1;1;1;1;0;0;0;0;0;1;0;1;0;0;0;0;0;0;0;0;0;0;0;0;1;1;1;0;1;0;0;0;0;0;0;0;1;0;0;1;1;1;1;1;1;1;1;0;1;0;1;0;0;…
Sample_72;AC-NAJ;0;1;0;0;0;0;0;0;0;0;0;0;0;1;0;0;1;0;0;0;1;1;0;0;0;0;0;0;0;1;0;0;0;0;0;0;0;0;0;0;0;0;0;0;0;0;0;0;0;1;1;0;1;0;0;0;0;0;0;0;0;0;0;0;0;0;0;0;0;0;0;0;0;0;0;0;0;0;0;0;1;0;0;0;0;0;0;1;0;0;0;0;0;0;0;0;0;0;0;0;0;0;0;0;0;1;0;0;0;1;1;0;0;0;1;0;0;1;0;1;0;1;0;1;0;1;1;0;0;0;0;0;0;1;0;1;0;0;1;0;1;1;0;0;0;0;0;1;0;0;0;0;0;1;0;0;0;0;0;1;0;0;1;1;1;0;1;1;0;0;0;0;0;0;1;1;0;1;1;1;1;1;1;1;1;0;1;0;1;0;0;…
Sample_73;AC-NAJ;0;1;0;0;0;0;0;0;0;0;0;0;0;1;0;0;0;0;0;0;0;1;0;0;0;0;0;0;0;1;0;0;0;0;0;0;0;0;0;0;0;0;0;0;0;0;0;0;0;0;1;1;1;0;0;0;0;0;0;0;0;0;0;0;0;0;0;0;0;0;0;0;0;0;0;0;0;0;0;0;1;0;0;0;0;0;0;1;0;0;0;0;0;0;0;0;0;0;0;0;0;0;0;0;0;1;0;0;0;1;1;0;1;0;1;0;0;1;0;0;0;1;0;1;0;0;1;0;0;1;0;0;0;0;0;0;0;0;0;1;1;1;0;0;0;0;0;0;0;0;0;0;0;1;0;0;0;0;0;1;0;0;1;1;1;0;1;0;0;0;0;0;0;0;1;1;0;1;0;1;1;1;1;0;1;1;1;0;0;0;0;…
Sample_74;AC-NAJ;0;1;0;0;0;0;0;0;0;0;0;0;0;1;1;0;0;0;0;0;0;1;0;1;0;0;1;0;0;1;0;0;0;0;0;0;0;0;0;0;0;0;0;0;0;0;1;0;0;1;0;0;1;0;0;0;0;0;0;0;0;0;0;0;0;0;0;0;0;0;0;0;0;0;0;0;0;0;0;0;1;0;0;0;0;0;0;1;0;0;0;0;0;1;0;0;0;0;0;0;0;0;0;0;0;1;1;0;0;1;0;0;0;0;1;0;0;1;0;0;0;1;0;0;1;0;0;0;0;0;0;0;0;0;0;0;0;0;1;1;1;1;0;0;0;0;0;1;0;1;0;0;0;1;0;0;0;0;0;1;0;0;1;1;1;0;1;1;0;1;0;0;0;0;0;0;0;1;1;1;1;1;1;1;1;0;1;0;1;0;0;…
Sample_75;AC-NAJ;0;1;0;0;0;0;0;0;0;0;0;0;0;1;0;0;1;0;0;0;0;1;0;0;0;0;0;0;0;1;0;0;0;0;0;0;0;0;0;0;0;0;0;0;0;0;0;0;0;1;1;1;1;0;0;0;0;0;0;0;0;0;0;0;0;0;0;0;0;0;0;0;0;0;0;0;0;0;0;0;1;0;0;0;0;0;0;1;0;0;0;0;0;0;1;0;0;0;0;0;0;0;0;0;0;1;0;0;1;1;0;0;0;0;1;0;0;0;0;0;0;0;0;0;0;0;0;0;0;0;0;0;0;0;0;0;0;0;1;1;1;0;0;0;0;0;1;1;0;0;0;0;0;0;0;0;0;0;0;1;0;0;1;1;1;0;1;1;0;0;0;0;0;0;1;1;0;1;1;1;1;1;1;1;1;0;1;0;0;0;0;…
Sample_76;AC-NAJ;0;1;1;0;0;0;0;0;0;1;0;0;0;1;0;0;0;0;0;0;1;1;0;0;0;0;0;0;0;1;0;0;0;0;0;0;0;0;0;0;0;0;0;0;0;0;0;0;0;0;1;0;1;0;0;0;0;0;0;0;0;0;0;0;0;0;0;0;0;0;0;0;0;0;0;0;0;0;0;0;1;0;0;0;0;0;0;1;0;0;0;0;0;1;1;0;0;0;0;0;0;0;0;0;0;1;0;0;0;1;0;0;0;0;1;0;0;0;0;0;0;0;0;0;0;0;0;0;0;1;0;0;0;0;0;0;1;0;0;1;1;0;0;0;0;0;0;1;0;0;0;0;0;1;0;0;0;0;0;1;0;0;1;1;0;0;1;0;0;1;0;0;0;0;1;1;0;1;1;1;1;1;1;1;1;1;1;0;0;0;0;…
Sample_69;AC-NAJ;0;1;0;0;0;0;0;0;0;0;0;0;0;1;1;0;1;0;0;0;1;1;0;0;0;0;1;0;0;1;0;0;0;0;0;0;0;0;0;0;0;0;0;0;0;0;0;0;0;1;1;0;1;0;0;0;0;0;0;0;0;0;0;0;0;0;0;0;0;0;0;0;1;0;0;0;0;0;0;0;1;0;0;0;0;0;1;0;0;1;0;0;0;1;1;0;0;0;0;0;0;0;0;0;0;0;1;0;0;1;1;0;1;0;1;0;0;1;0;0;0;0;0;0;0;0;1;0;0;1;1;0;1;1;1;0;1;0;1;0;1;1;0;0;0;0;0;1;0;1;0;0;0;0;0;0;0;0;0;1;0;0;1;1;1;0;1;0;0;1;0;0;0;0;1;0;0;1;0;1;1;1;1;0;1;1;1;0;0;0;0;…
Repeat_14;AC-NAV;0;1;0;0;0;0;0;0;0;0;0;0;0;1;0;0;0;0;0;0;1;1;0;1;0;0;0;0;0;1;0;0;0;0;0;0;0;0;0;0;0;0;0;0;0;0;0;0;0;0;0;0;1;0;1;0;0;0;0;0;0;0;0;0;0;0;0;0;0;0;0;0;0;0;0;0;0;0;0;0;1;0;0;0;0;0;0;1;0;0;0;0;0;0;0;0;0;0;0;0;0;0;0;0;0;0;0;0;0;0;0;0;0;0;0;0;0;0;0;0;1;1;0;0;0;0;1;0;0;0;0;0;0;0;0;0;0;0;0;0;0;0;0;0;1;0;0;0;0;0;0;0;0;0;0;0;0;0;0;0;0;0;0;0;0;0;1;0;0;0;0;0;0;0;0;0;0;1;0;0;1;1;0;0;1;1;0;0;0;0;0;…
Repeat_15;AC-NAV;0;0;0;0;0;0;0;0;0;0;0;0;0;1;0;0;0;0;0;0;0;0;0;0;0;0;0;0;0;0;0;0;0;0;0;0;0;0;0;0;0;0;0;0;0;0;0;0;0;1;0;0;1;0;1;0;0;0;0;0;0;0;0;0;0;0;0;0;0;0;0;0;0;0;0;0;0;0;0;0;1;0;0;0;0;0;0;1;0;0;1;0;0;0;0;0;0;0;0;0;0;0;0;0;0;1;0;0;1;0;0;0;0;1;1;0;0;0;1;0;0;1;0;0;0;0;0;0;0;0;0;1;0;0;1;0;0;1;1;0;0;0;0;0;0;0;0;1;0;0;0;0;0;0;0;0;0;0;0;0;0;0;1;0;1;0;0;0;0;0;0;0;0;0;0;0;0;1;0;0;0;0;1;1;1;0;0;0;0;0;0;…
Sample_78;AC-NAV;0;0;1;0;0;0;0;0;0;0;0;0;0;1;0;0;0;0;0;0;1;1;0;0;0;0;0;0;0;0;0;0;0;0;0;0;0;0;0;0;0;0;0;0;0;0;0;0;0;1;0;0;1;0;0;0;0;0;0;0;0;0;0;0;0;0;0;0;0;0;0;0;0;0;0;0;0;0;0;0;0;0;0;0;0;0;0;0;0;0;0;0;0;1;0;0;0;0;0;0;0;0;1;0;0;0;0;0;0;0;0;0;0;0;0;0;0;0;1;0;1;1;0;0;0;0;0;0;0;0;0;1;0;0;0;0;0;0;0;0;0;0;0;0;0;0;0;0;0;0;0;0;0;0;0;0;0;0;0;0;0;0;1;0;1;0;1;0;0;0;0;0;0;0;0;0;0;1;0;0;1;1;0;0;1;1;0;0;0;0;0;…
Sample_79;AC-NAV;0;1;1;0;0;0;0;0;0;0;0;0;0;1;0;0;0;0;0;0;1;1;0;0;1;0;0;0;0;1;0;0;0;0;0;0;0;0;0;0;0;0;0;0;0;0;0;0;0;0;0;0;1;0;0;0;0;0;0;0;0;0;0;0;0;0;0;0;0;0;1;0;0;0;0;0;0;0;0;0;0;0;0;0;0;0;0;0;0;0;1;0;0;0;1;0;0;0;0;0;0;0;0;0;0;0;0;0;0;0;0;0;0;0;0;0;0;0;0;1;1;1;1;0;0;0;1;0;0;1;0;0;0;0;0;0;0;0;0;0;0;0;0;1;0;0;0;0;0;0;0;0;0;0;0;0;0;0;0;0;0;0;1;1;1;0;1;1;0;1;1;0;0;1;0;1;0;1;0;0;1;1;1;0;1;0;0;0;0;1;0;…
Sample_80;AC-NAV;0;0;1;0;0;0;0;0;0;0;0;0;0;1;0;0;0;0;0;0;1;1;0;0;0;0;0;0;0;1;0;0;0;0;0;0;0;0;0;0;0;0;1;0;0;0;0;0;0;1;0;0;1;0;0;0;0;0;0;0;0;1;0;0;0;0;0;0;0;0;0;0;0;0;0;0;0;0;0;0;0;0;0;0;0;0;0;1;0;0;0;0;0;0;0;0;0;0;0;0;0;0;0;0;NA;NA;NA;NA;NA;NA;NA;NA;NA;NA;NA;NA;NA;NA;NA;NA;NA;NA;NA;NA;NA;NA;NA;NA;NA;NA;NA;NA;NA;NA;NA;NA;NA;NA;NA;NA;NA;NA;NA;NA;NA;NA;NA;NA;NA;NA;NA;NA;NA;NA;NA;NA;NA;NA;NA;1;0;0;1;1…
Sample_81;AC-NAV;0;0;0;0;0;0;0;0;0;0;0;0;0;1;0;0;0;0;0;0;0;1;0;0;0;0;0;0;0;0;0;0;0;0;0;0;0;0;0;0;0;0;0;0;0;0;0;0;0;1;0;0;1;0;0;0;0;0;0;0;0;0;0;0;0;0;0;0;0;0;1;0;0;0;0;0;0;0;0;0;1;0;0;0;0;0;0;0;0;0;0;0;0;0;0;0;0;0;0;0;0;0;0;0;0;0;0;1;1;0;0;0;1;0;0;0;0;0;0;1;1;1;0;0;0;0;0;0;0;1;0;0;0;0;0;1;0;0;0;0;0;0;0;1;0;0;0;0;0;0;0;0;0;0;0;0;0;0;0;1;0;0;1;1;1;0;1;1;0;1;1;0;0;0;1;1;0;1;0;1;1;0;0;1;1;0;0;0;0;1;0;…
Sample_82;AC-NAV;0;1;0;0;0;0;0;0;0;0;0;0;0;1;0;0;0;0;0;0;0;1;0;0;1;0;0;0;0;0;0;0;0;1;0;0;0;0;0;0;0;0;0;0;0;0;0;0;0;0;0;0;1;0;0;0;0;0;0;0;0;0;0;0;0;0;0;0;0;0;0;0;0;0;0;0;0;0;0;0;0;0;0;0;0;0;0;1;0;0;0;0;0;1;0;0;0;0;0;0;0;0;0;0;0;0;0;0;0;0;0;0;0;1;0;0;0;0;1;0;1;1;0;0;0;0;0;0;0;1;0;0;0;0;0;0;0;0;0;0;0;0;1;0;0;0;0;0;0;0;0;0;0;0;0;0;0;0;0;1;0;0;1;1;1;1;1;0;0;0;1;0;0;0;1;0;0;1;0;0;1;0;0;1;1;0;0;0;1;0;0;…
Sample_83;AC-NAV;0;1;1;0;0;0;0;0;0;0;0;0;0;1;0;0;0;0;0;0;0;1;0;0;0;0;0;0;0;1;0;0;0;0;0;0;0;0;0;0;0;0;0;0;0;0;0;0;0;0;0;0;1;0;1;0;0;0;0;0;0;0;0;0;0;0;0;0;0;0;0;0;0;0;0;0;0;0;0;0;0;0;0;0;0;0;0;0;0;0;0;0;0;0;0;0;0;0;0;0;0;0;0;0;0;0;0;0;0;0;0;0;0;0;0;0;0;1;0;1;0;1;0;0;0;0;1;0;0;0;0;0;0;0;0;0;0;0;0;0;0;0;1;0;0;0;0;0;0;0;0;0;0;0;0;0;0;0;0;1;1;0;1;1;1;1;1;1;0;0;1;1;0;0;1;0;1;1;0;1;1;1;0;1;1;1;1;0;0;0;0;…
Sample_84;AC-NAV;0;0;1;0;0;0;0;0;0;0;0;0;0;1;0;0;0;0;0;0;1;1;0;0;0;0;0;0;0;1;0;0;0;1;0;0;0;0;0;0;0;0;0;0;0;0;0;0;0;1;0;0;1;0;0;0;0;0;0;0;0;0;0;0;0;0;0;0;0;0;0;0;0;0;0;0;0;0;0;0;0;0;0;0;0;0;0;0;0;0;0;0;0;0;0;0;0;0;0;0;0;0;0;0;0;0;0;0;0;0;0;0;0;0;0;0;0;0;1;0;1;1;0;0;0;0;0;0;0;0;0;1;0;0;0;0;0;0;0;0;0;0;0;0;0;0;0;0;0;0;0;0;0;0;0;0;0;0;0;0;1;0;1;1;1;0;1;0;0;0;0;0;1;0;1;0;0;1;0;0;1;1;0;0;1;0;0;0;0;1;0;…
Sample_77;AC-NAV;0;1;0;0;0;0;0;0;0;0;0;0;0;1;0;0;0;0;0;0;1;1;0;0;0;0;0;0;0;0;0;0;0;0;0;0;0;0;0;0;0;0;0;0;0;0;0;0;0;1;0;0;1;0;1;0;0;0;0;0;0;0;0;0;0;0;0;0;0;0;0;0;0;0;1;0;0;0;0;0;0;0;0;0;0;0;0;0;0;0;0;0;0;1;1;0;0;0;0;0;0;0;0;0;0;0;0;0;0;0;0;0;0;0;0;0;0;0;0;0;1;1;0;0;1;0;0;0;0;0;0;0;0;0;0;0;0;0;0;0;0;0;0;0;0;0;0;0;0;0;0;0;0;0;0;0;0;0;0;0;0;0;1;1;1;0;1;1;0;0;1;0;0;0;1;1;0;1;0;0;1;1;0;0;1;0;0;0;0;0;0;…
Repeat_16;AC-NEV;0;0;0;0;0;0;0;0;1;0;1;0;0;0;1;1;0;0;1;0;0;0;0;0;1;0;1;1;1;0;1;1;1;1;0;0;1;1;1;1;1;1;0;1;0;1;1;0;0;1;0;0;0;0;1;1;1;0;0;0;0;0;0;0;0;1;1;1;1;0;0;1;1;0;0;1;0;0;0;0;0;1;0;0;0;0;0;0;1;0;0;1;1;0;0;1;0;0;0;0;0;0;1;1;0;0;0;0;1;0;0;0;0;0;0;0;0;0;0;1;1;1;0;0;0;0;0;0;0;0;0;0;0;0;0;0;0;0;0;0;0;0;1;0;0;0;0;0;0;0;0;0;0;0;0;0;0;0;0;0;0;0;1;1;1;0;1;1;0;0;0;0;0;0;0;0;0;0;0;0;1;1;0;0;1;0;1;0;0;1;0;…
Sample_86;AC-NEV;1;1;1;0;0;1;0;1;0;0;0;1;0;0;1;1;0;1;1;1;0;0;0;0;1;0;0;0;1;0;1;1;1;1;1;1;1;1;0;1;1;1;1;1;0;1;1;1;1;1;1;0;0;1;1;0;1;0;1;0;0;0;1;0;1;1;1;1;0;1;0;0;1;1;0;0;0;1;0;0;0;1;0;1;0;1;0;0;1;0;1;0;0;0;0;1;0;0;0;0;0;0;0;0;0;1;0;0;1;1;0;1;0;1;1;0;1;0;1;0;0;0;0;0;0;0;0;1;0;0;0;1;0;1;1;0;0;0;1;0;0;0;0;0;0;1;0;1;0;0;0;0;0;1;0;0;0;0;0;1;0;0;1;1;1;0;1;0;0;1;0;0;0;0;0;1;0;1;1;0;1;1;1;1;1;1;0;0;0;1;0;…
Sample_87;AC-NEV;1;1;0;0;0;0;1;0;0;0;0;0;0;0;1;1;0;0;1;1;1;0;0;1;1;0;0;0;1;0;1;0;1;1;1;0;1;1;0;1;0;1;1;1;1;1;1;1;0;1;1;1;0;1;1;0;0;0;0;0;0;0;1;0;1;1;0;1;1;0;0;0;0;1;0;0;0;0;0;1;0;1;0;0;0;0;0;0;1;0;1;0;0;0;0;1;0;0;0;0;0;0;0;0;0;1;0;0;0;1;0;0;0;1;1;0;0;0;0;0;0;0;0;0;0;0;0;0;0;0;0;1;0;0;1;0;0;0;1;0;0;0;0;0;0;0;0;0;0;0;0;0;0;1;0;0;0;0;0;1;0;0;1;1;1;0;1;0;0;1;0;0;0;0;1;1;0;1;1;1;1;1;1;1;1;0;1;0;1;1;0;…
Sample_88;AC-NEV;0;0;0;0;0;0;1;0;0;0;0;0;0;0;1;1;0;0;1;0;0;0;1;0;1;0;0;0;1;1;0;1;1;1;1;1;1;1;0;0;1;0;1;1;1;1;1;1;1;1;1;0;0;1;0;0;0;0;0;0;0;0;1;0;0;0;1;1;1;0;0;0;0;1;0;0;0;0;0;0;0;0;0;0;0;0;0;0;0;0;0;0;0;1;0;0;0;0;0;0;0;0;0;0;0;1;0;0;0;1;1;0;0;1;1;0;0;0;0;0;0;0;0;0;0;0;0;0;0;0;1;1;0;1;1;0;0;1;1;0;0;0;0;0;0;0;0;1;0;0;0;0;0;1;0;0;0;0;0;0;0;0;0;1;0;0;0;0;0;0;0;0;0;1;0;0;0;0;0;0;0;0;0;0;1;1;1;1;0;0;0;…
Sample_89;AC-NEV;0;0;0;1;0;0;0;0;0;0;0;0;0;0;1;1;1;0;1;1;0;0;1;0;1;1;0;0;0;0;1;1;1;1;0;1;0;1;0;0;1;1;1;1;0;1;1;0;0;1;0;1;0;0;1;0;0;0;0;0;0;0;1;0;0;0;1;0;0;0;1;0;0;0;1;1;0;0;0;0;0;0;0;0;0;1;0;0;0;0;0;0;1;0;0;0;0;0;0;0;0;0;0;0;0;0;0;0;1;1;0;0;0;1;1;0;0;0;0;0;0;1;0;0;1;0;0;0;0;0;1;1;0;0;0;0;0;0;1;0;0;0;0;0;0;0;0;1;0;0;0;0;0;1;0;0;0;0;0;1;0;0;1;1;1;0;1;0;0;0;0;0;0;0;1;1;0;1;0;0;1;1;1;1;1;0;1;0;1;0;0;…
Sample_90;AC-NEV;1;0;1;0;0;1;0;1;0;0;1;0;0;0;1;1;0;0;1;1;0;0;1;0;1;0;0;0;1;1;1;1;1;1;1;1;0;0;0;1;1;0;1;1;1;1;1;1;1;1;1;0;0;1;1;0;0;0;0;0;0;0;1;0;0;0;1;0;0;0;0;0;0;0;1;0;0;0;0;0;0;0;0;1;0;1;1;0;1;0;0;0;1;0;0;0;1;0;0;0;1;0;0;0;1;1;0;1;1;0;0;1;1;1;1;1;0;1;0;0;0;1;0;0;0;0;0;0;0;0;1;1;0;0;1;1;1;0;1;0;0;0;0;1;0;1;0;1;0;0;0;0;0;1;0;0;0;0;0;1;1;0;1;1;1;0;1;0;0;1;0;0;0;0;1;1;0;1;1;1;1;1;1;1;1;0;1;0;1;1;0;…
Sample_91;AC-NEV;0;0;0;0;0;0;1;0;0;0;0;0;1;1;1;1;0;0;1;1;0;0;0;0;1;0;0;0;1;0;1;0;1;1;1;1;0;1;1;1;1;1;1;1;1;1;1;1;0;1;1;1;0;1;0;0;0;1;0;0;0;0;1;0;1;1;0;0;0;0;0;0;0;0;0;0;0;0;0;1;0;0;0;1;0;0;1;0;0;0;1;0;0;1;0;0;0;0;0;0;0;0;0;0;0;1;0;0;0;1;0;0;0;1;1;0;0;0;0;0;0;1;0;0;0;0;0;0;0;0;1;1;0;1;1;0;0;1;1;0;0;0;0;0;0;0;0;1;0;0;0;0;0;1;0;0;0;0;0;1;1;0;1;1;1;0;1;1;0;1;0;0;0;0;0;0;0;1;1;0;1;1;1;1;1;0;1;0;0;0;0;…
Sample_92;AC-NEV;0;0;0;0;0;1;1;0;0;0;1;0;1;0;1;1;0;0;1;1;0;0;1;1;1;1;1;1;1;0;1;1;1;1;1;1;1;1;1;1;1;1;1;1;1;1;1;1;1;1;0;1;0;1;1;0;1;1;0;0;0;0;1;0;0;0;1;1;0;1;1;0;1;1;0;1;0;1;0;1;0;0;0;0;0;1;1;0;1;1;1;0;0;0;0;0;0;0;0;0;0;1;0;0;0;1;0;0;1;1;0;0;0;1;1;0;0;0;0;0;0;0;0;0;0;0;0;1;0;0;1;0;0;0;0;0;0;0;0;0;0;0;0;0;0;1;0;1;0;0;0;0;0;1;0;0;0;0;0;1;0;0;1;1;1;0;1;0;0;1;0;0;0;1;0;1;0;1;1;1;1;1;1;0;1;0;1;0;1;0;0;…
Sample_93;AC-NEV;0;0;1;1;0;0;1;0;0;0;1;0;1;1;1;1;0;0;1;1;1;0;1;0;1;1;1;1;0;0;1;1;0;1;1;1;1;1;0;1;1;1;1;1;1;1;1;1;0;1;1;1;0;1;1;0;0;0;0;0;0;0;1;0;1;1;1;1;0;1;0;0;1;1;0;0;0;1;1;1;0;0;0;0;0;1;1;1;1;1;0;1;0;0;0;0;0;0;0;0;1;0;1;0;0;0;0;0;0;0;0;0;0;0;0;0;0;0;0;0;1;1;1;0;0;0;0;0;0;0;0;0;0;0;0;1;0;0;0;0;0;0;0;0;0;0;0;0;0;0;0;0;0;0;0;0;0;0;0;1;1;0;1;1;0;0;1;0;0;1;0;0;0;1;0;1;0;1;1;0;1;1;1;1;1;0;1;0;1;1;0;…
Sample_85;AC-NEV;0;0;1;0;0;1;0;0;0;0;0;1;1;0;1;1;0;1;1;1;0;0;1;1;1;1;0;0;1;0;1;1;1;1;1;1;1;1;0;1;1;1;1;1;1;1;1;0;1;1;1;1;0;1;1;0;1;1;0;0;0;0;1;0;1;0;0;0;0;1;0;0;1;1;1;1;0;1;1;0;0;1;0;1;0;0;1;0;1;0;0;0;1;0;0;0;0;0;0;0;0;0;0;0;0;1;0;1;1;1;0;1;0;1;1;0;1;0;1;0;0;0;0;0;0;0;0;1;0;0;0;1;0;1;1;0;0;0;1;0;0;0;0;0;0;1;0;1;0;0;0;0;0;1;0;0;0;0;0;1;1;1;1;1;1;0;1;0;0;1;0;0;0;0;0;0;0;1;0;0;1;1;1;0;1;0;1;1;0;1;0;…
Repeat_17;AC-PEN;0;1;1;0;0;0;0;0;0;0;0;0;0;1;0;0;0;0;0;0;1;1;0;0;0;0;0;0;0;1;0;0;0;0;0;0;0;0;0;0;0;0;0;0;0;0;0;0;0;1;0;0;1;1;1;0;0;0;0;0;1;0;0;1;0;0;0;1;0;0;0;0;0;0;0;0;0;0;0;0;1;0;0;0;1;0;0;1;0;0;0;0;1;1;0;0;0;0;0;0;0;0;0;0;1;1;0;0;0;0;1;1;0;0;0;1;0;0;0;0;0;0;0;0;0;0;0;0;0;0;0;0;1;1;0;1;0;1;0;0;0;0;0;0;0;0;0;0;0;0;0;0;0;0;0;0;0;0;0;0;0;0;0;0;1;0;0;0;0;0;0;0;0;0;1;1;0;0;0;1;1;0;1;0;0;0;1;0;0;1;0;…
Sample_95;AC-PEN;1;1;0;0;0;0;0;0;0;0;0;0;0;1;1;0;0;0;0;1;0;1;0;1;1;0;0;1;1;1;0;0;0;0;0;0;0;0;0;0;0;0;0;0;0;0;0;0;0;0;0;1;1;0;0;0;0;0;0;0;1;0;0;1;0;0;0;0;0;0;0;0;0;0;0;0;0;0;0;0;1;0;0;0;0;0;0;1;0;0;0;0;1;1;0;0;0;0;0;0;0;0;0;0;1;1;0;0;0;0;1;1;0;0;0;1;0;0;0;0;0;0;0;0;0;0;0;0;0;0;0;0;1;1;0;1;0;1;0;0;0;0;0;0;0;1;0;0;0;0;0;0;0;0;0;0;0;0;0;0;0;0;0;0;1;0;0;1;0;0;0;0;1;0;1;0;1;0;0;1;0;0;1;0;0;0;0;1;0;0;1;…
Sample_96;AC-PEN;0;1;0;0;0;0;0;0;0;0;0;0;0;1;0;0;0;0;0;1;0;1;0;1;0;0;0;0;0;1;0;0;0;0;0;0;0;0;0;0;0;0;0;0;0;0;0;0;0;0;0;1;1;0;1;0;0;0;0;0;0;0;0;1;0;0;0;0;0;0;0;0;0;0;0;0;0;0;0;0;1;0;0;0;0;0;0;1;0;0;0;0;1;1;0;0;0;0;0;0;0;0;0;0;1;1;0;0;0;0;1;1;0;0;0;1;0;0;0;0;0;0;0;0;0;0;0;0;0;0;0;0;1;1;0;1;0;1;0;0;0;0;0;0;0;0;0;0;0;0;0;0;0;0;0;0;0;0;0;0;0;0;0;0;0;0;0;0;0;0;0;0;0;0;1;0;1;0;0;0;0;0;0;0;0;0;0;0;0;0;0;…
Sample_97;AC-PEN;0;1;0;0;0;0;0;0;0;0;0;0;0;1;0;0;0;0;0;1;0;1;0;1;0;0;0;0;0;1;0;0;0;0;0;0;0;0;0;0;0;0;0;0;0;0;0;0;0;1;0;0;1;0;1;0;0;0;0;0;0;0;0;1;0;0;0;0;0;0;0;0;0;0;0;0;0;0;0;0;1;0;0;0;0;0;0;1;0;0;0;0;1;1;1;0;0;0;0;0;0;0;0;0;1;1;0;0;0;0;1;1;0;0;0;1;0;0;0;0;0;0;0;0;0;0;0;0;0;0;0;0;0;1;0;1;0;1;0;0;0;0;0;0;0;0;0;0;0;0;0;0;0;0;0;0;0;0;0;0;0;0;0;0;0;0;0;0;0;0;0;0;1;0;1;0;0;1;0;1;1;0;0;0;0;0;0;0;0;0;1;…
Sample_98;AC-PEN;0;1;1;0;0;0;0;0;0;0;0;0;0;1;0;0;0;0;0;0;1;1;0;1;0;0;0;0;0;1;0;0;0;0;0;0;0;0;0;0;0;0;0;0;0;0;0;0;0;1;0;0;1;0;0;0;0;0;0;0;1;0;0;1;0;0;0;0;0;0;0;0;0;0;0;0;0;0;0;0;1;0;0;0;0;0;0;1;0;0;0;0;0;1;0;0;0;0;0;0;0;0;0;0;1;1;0;0;0;0;1;1;0;0;0;1;0;0;0;0;0;0;0;0;0;0;0;0;0;0;0;0;0;1;0;1;0;1;0;0;0;0;0;0;0;0;0;0;0;0;0;0;0;0;0;0;0;0;0;0;0;0;0;0;0;0;0;0;0;0;0;0;0;0;1;0;1;0;0;0;1;0;0;0;0;0;0;0;0;0;0;…
Sample_99;AC-PEN;0;1;1;0;0;0;0;0;0;0;0;0;0;1;0;0;1;0;0;1;1;1;0;1;0;0;0;0;0;1;0;0;0;0;0;0;0;0;0;0;0;0;0;1;0;0;0;0;0;0;0;1;1;0;1;0;0;0;0;0;1;0;0;1;0;0;0;0;0;0;0;0;0;0;0;0;0;0;0;0;1;0;0;0;1;0;0;1;0;0;0;0;1;1;0;0;0;0;0;0;0;0;0;0;1;1;0;0;0;0;1;1;0;0;0;1;0;0;0;1;0;0;0;0;0;0;0;0;0;0;0;0;1;1;0;1;0;1;0;0;0;0;0;0;0;0;0;0;0;0;0;0;0;0;0;0;0;0;0;0;0;0;0;0;0;0;0;0;0;0;0;0;0;0;1;0;1;0;0;1;1;0;0;0;0;0;0;0;0;0;0;…
Sample_100;AC-PEN;0;1;1;0;0;0;0;0;0;0;1;0;0;1;0;0;1;0;0;1;0;1;0;1;0;0;0;0;0;1;0;0;0;0;0;0;0;0;0;0;0;0;0;1;0;0;0;0;0;0;0;1;1;1;0;1;0;0;0;0;1;0;0;1;0;0;0;0;0;0;0;0;0;0;0;0;0;0;0;0;1;0;0;0;1;0;0;1;0;0;0;0;1;0;1;0;0;0;0;0;0;0;0;0;1;1;0;0;0;0;1;1;0;0;0;1;0;0;0;0;0;0;0;0;0;0;0;0;0;0;0;0;1;1;0;1;0;1;0;0;0;0;0;0;0;0;0;0;0;0;0;0;0;0;0;0;0;0;0;0;0;0;0;0;0;0;0;0;0;0;0;0;0;0;1;0;1;0;0;0;0;0;0;0;0;0;0;0;0;0;0…
Sample_101;AC-PEN;1;1;1;0;0;0;0;0;0;0;0;0;0;1;0;0;1;0;0;1;0;1;0;1;0;0;1;0;0;1;0;0;0;0;0;0;0;0;0;0;0;0;0;0;0;1;0;0;0;1;0;0;1;1;0;0;0;0;0;0;1;0;0;1;0;0;0;0;0;0;0;0;0;0;0;0;0;0;0;0;1;0;0;0;1;0;0;1;0;0;0;0;1;1;0;0;0;0;0;0;0;0;0;0;1;1;0;0;0;0;1;1;0;0;0;1;0;0;0;1;0;0;0;0;0;0;0;0;0;0;0;0;0;1;0;1;0;1;0;0;0;0;0;0;0;0;0;0;0;0;0;0;0;0;0;0;0;0;0;0;0;0;0;0;0;0;0;0;0;0;0;0;0;0;1;0;1;0;0;0;0;0;0;0;0;0;0;0;0;0;0…
Sample_102;AC-PEN;0;1;1;0;0;0;0;0;0;0;0;0;0;1;1;0;0;0;0;0;0;1;0;1;1;0;0;0;0;1;0;0;0;0;0;0;0;0;0;0;0;0;0;0;0;0;0;0;0;1;0;1;1;0;0;1;0;0;0;0;1;0;0;1;0;0;0;0;0;0;0;0;0;0;0;0;0;0;0;0;1;0;0;0;0;0;0;1;0;0;0;0;1;1;1;0;0;0;0;0;0;0;0;0;1;1;0;0;0;0;1;1;0;0;0;1;0;0;0;1;0;0;0;0;0;0;0;0;0;0;0;0;0;1;0;1;0;0;0;0;0;0;0;0;0;0;0;0;0;0;0;0;0;0;0;0;0;0;0;0;0;0;0;0;0;0;0;0;0;0;0;0;0;0;1;0;1;0;0;0;0;0;0;0;0;0;0;0;0;0;0…
Sample_94;AC-PEN;0;1;1;0;0;0;0;1;0;0;0;0;0;1;0;0;1;0;0;1;1;1;0;0;1;0;0;0;0;1;0;0;0;1;0;0;0;0;0;0;0;0;0;0;0;1;0;0;0;0;0;1;1;0;1;0;0;0;0;0;1;0;0;1;0;0;0;0;0;0;0;0;0;0;0;0;0;0;0;0;1;0;0;0;1;0;0;1;0;0;0;0;1;1;0;0;0;0;0;0;0;0;0;0;0;0;0;0;0;1;0;0;0;1;1;0;1;0;0;0;0;1;0;0;0;0;0;0;0;0;0;1;1;0;1;0;0;0;1;0;0;0;0;0;0;0;0;1;0;0;0;0;0;1;0;0;0;0;0;0;0;0;0;0;0;0;0;0;0;0;0;0;1;0;1;0;0;1;0;0;1;0;1;0;0;1;0;0;0;0;0;…
Repeat_18;AC-PLA;0;1;1;0;0;0;0;0;0;0;0;0;0;1;1;0;0;0;0;0;1;1;0;1;0;1;0;0;0;1;0;0;0;0;0;0;0;0;0;0;0;0;0;0;0;0;0;0;0;0;1;0;1;0;0;0;0;0;0;0;0;1;0;0;0;0;0;0;0;0;0;0;0;0;0;0;0;0;0;0;0;0;0;0;0;0;0;1;0;1;0;0;0;1;0;0;0;0;0;0;0;0;0;0;1;1;0;0;0;1;0;1;0;0;1;1;0;0;0;0;0;1;0;1;0;0;0;0;0;1;0;1;0;0;0;0;0;0;0;0;1;0;0;0;0;1;0;1;0;0;0;0;1;0;0;0;1;0;0;1;0;1;1;1;1;0;1;1;0;1;0;0;0;0;1;0;0;1;0;0;1;0;0;0;1;1;0;0;1;1;0;…
Repeat_19;AC-PLA;0;1;0;0;0;0;0;0;0;0;0;0;0;1;0;0;0;0;0;0;1;1;0;1;0;0;0;0;0;1;0;0;0;0;0;0;0;0;0;0;0;0;0;1;0;0;0;0;0;0;0;0;1;0;0;1;0;0;0;0;0;1;0;0;0;0;0;0;0;0;0;0;0;0;0;0;0;0;0;0;1;0;0;0;0;0;0;1;0;0;0;0;0;0;0;0;0;0;0;0;0;0;0;0;0;1;0;0;0;1;0;1;0;0;1;0;0;0;0;0;0;1;0;0;0;0;0;0;0;0;0;1;0;0;0;1;0;0;1;1;1;0;0;0;0;0;0;0;0;0;0;0;0;0;1;0;0;0;0;1;0;1;1;1;1;0;1;1;0;0;0;0;0;0;1;0;0;1;0;0;1;0;0;0;1;0;1;0;1;1;0;…
Sample_104;AC-PLA;0;1;1;0;0;0;0;0;0;0;0;0;0;1;1;0;0;0;0;0;1;1;0;1;0;1;1;0;0;1;0;0;0;0;0;0;0;0;0;0;0;0;0;1;0;0;0;0;0;0;1;1;1;0;0;0;0;0;0;0;0;0;1;0;0;0;0;0;0;0;0;0;0;0;0;0;0;0;0;0;0;0;0;0;0;0;0;0;0;0;0;0;0;1;0;0;0;0;0;0;0;0;0;0;0;0;0;0;0;0;1;1;0;0;1;1;0;1;0;0;0;0;0;0;0;0;0;0;0;0;0;1;0;0;0;0;0;0;1;1;1;0;0;0;0;0;0;0;0;0;0;0;0;1;1;0;0;0;0;1;0;0;1;1;1;0;1;1;0;0;0;0;0;0;1;0;0;1;0;0;1;1;0;1;1;1;0;0;0;1;0…
Sample_105;AC-PLA;0;1;0;0;0;0;0;0;0;0;0;0;0;1;0;0;0;0;0;0;1;1;0;1;0;0;0;0;0;1;0;0;0;0;0;0;0;0;0;0;0;0;0;0;0;0;0;0;0;0;0;0;1;0;0;0;0;0;0;0;0;1;0;0;0;0;0;0;0;0;0;0;0;0;0;0;0;0;0;0;0;0;0;0;0;0;0;1;0;0;0;0;0;1;0;0;0;0;0;0;0;0;0;0;0;0;0;0;0;1;1;1;0;1;1;0;0;0;0;0;0;0;0;0;0;0;0;0;0;0;0;1;0;0;0;0;0;0;1;1;1;0;0;1;0;1;0;0;0;0;0;0;1;1;1;0;0;0;0;0;0;0;0;1;1;0;1;0;0;1;0;0;0;0;0;0;0;0;0;0;0;0;0;0;0;0;0;0;0;0;0…
Sample_106;AC-PLA;1;1;1;0;0;0;0;0;0;0;0;0;0;1;1;0;1;0;0;0;1;1;0;1;0;0;0;0;0;1;0;0;0;0;1;0;0;0;0;0;0;0;0;0;0;0;0;0;1;0;0;1;1;0;0;0;0;0;0;0;0;1;1;0;0;0;0;0;0;0;0;0;0;0;0;0;0;0;0;0;0;0;0;0;0;0;0;1;0;0;0;0;0;0;0;0;0;0;0;0;0;0;0;0;0;1;0;0;1;0;0;1;0;1;1;1;0;0;0;0;0;1;0;0;0;0;0;0;0;0;0;0;0;0;0;1;0;0;1;1;0;0;0;0;0;1;0;0;0;0;0;0;0;1;0;0;0;0;0;1;0;1;1;1;1;0;1;0;0;0;0;0;0;1;0;0;0;1;0;0;1;0;1;0;1;1;0;0;0;0;0…
Sample_107;AC-PLA;0;1;1;0;0;0;0;0;0;0;0;0;0;1;0;0;0;0;0;0;1;1;0;1;0;0;0;0;0;1;0;0;0;0;1;0;0;0;0;0;0;0;0;1;0;0;0;0;0;1;0;0;1;0;0;0;0;0;0;0;0;0;0;0;0;0;0;0;0;0;0;0;0;0;0;0;0;0;0;0;1;0;0;0;0;0;0;1;0;0;0;0;0;0;0;0;0;0;0;0;0;0;0;0;0;1;0;1;1;0;0;1;0;1;1;1;0;1;0;0;0;1;0;1;0;0;0;0;0;0;0;0;0;0;0;1;0;0;1;0;1;0;0;1;0;0;0;1;0;0;0;0;1;0;1;0;0;0;0;1;0;0;1;0;1;0;1;0;1;1;0;0;1;0;0;0;0;1;0;0;0;0;1;0;1;0;1;0;0;1;0…
Sample_108;AC-PLA;0;1;0;0;0;0;0;0;0;0;0;0;0;1;1;0;0;0;0;0;1;1;0;1;0;1;0;0;0;1;0;0;0;1;0;0;0;0;0;0;0;0;0;1;0;0;0;0;0;0;0;0;1;0;1;0;0;0;0;0;1;0;0;0;0;0;0;0;0;0;0;0;0;0;0;0;0;0;0;0;1;0;0;0;0;0;0;0;0;0;0;0;0;0;1;0;0;0;0;0;0;0;0;0;0;1;0;0;1;1;1;0;0;0;1;1;0;1;0;0;0;0;0;1;0;0;1;0;0;1;0;0;0;0;0;0;0;0;1;0;0;0;0;1;0;0;1;0;0;0;1;0;0;0;1;1;0;0;0;1;0;1;1;1;1;0;1;0;0;1;0;0;0;0;0;0;0;1;0;0;0;0;0;1;1;0;0;0;0;1;0…
Sample_109;AC-PLA;0;1;1;0;0;0;0;0;0;0;0;0;0;1;1;0;0;0;0;0;1;1;0;1;0;0;0;0;0;1;0;0;0;1;1;0;0;0;0;0;0;0;1;1;0;0;0;0;1;1;0;0;1;0;0;0;0;0;0;0;1;0;0;0;0;0;0;0;0;0;0;0;0;0;0;0;0;0;0;0;1;0;0;0;0;0;0;1;0;0;0;0;0;0;1;0;0;0;0;0;0;0;0;0;0;1;0;0;1;0;1;1;0;0;1;1;0;0;0;1;0;1;1;1;1;0;0;1;1;0;1;1;0;0;0;0;0;0;1;1;1;0;0;0;0;0;0;0;0;0;0;0;0;1;0;0;0;0;0;1;0;1;1;1;1;0;1;0;0;0;0;0;0;0;0;0;0;1;0;0;0;0;0;0;0;0;0;0;1;0;0…
Sample_110;AC-PLA;0;1;1;0;1;0;0;0;0;0;0;0;0;1;0;0;1;0;0;0;1;1;0;1;0;0;0;0;0;1;0;1;0;0;1;0;0;0;0;0;0;0;1;1;0;0;0;0;0;0;1;0;1;0;0;0;0;0;0;0;0;1;0;0;0;0;0;0;0;0;0;0;0;0;1;0;0;0;0;0;1;0;0;0;0;0;0;1;0;0;0;0;0;0;0;0;0;0;0;0;0;0;0;0;0;1;0;1;1;1;1;0;0;0;1;1;0;0;0;0;0;0;0;1;0;0;0;0;0;1;0;0;0;1;0;0;0;0;0;1;1;0;0;1;0;0;1;0;0;0;0;0;0;1;0;0;0;0;0;1;0;0;1;1;1;0;1;1;0;1;0;0;0;1;0;0;0;1;0;0;0;0;0;0;1;0;0;0;1;1;0…
Sample_103;AC-PLA;0;1;1;0;0;0;0;0;0;0;0;0;0;1;1;0;1;0;0;0;1;1;0;1;0;0;0;0;0;1;0;0;0;0;0;0;0;0;0;0;0;0;0;1;0;0;0;0;0;0;0;0;1;0;0;0;0;0;0;0;1;0;0;0;0;0;0;0;0;0;0;0;0;0;0;0;0;0;0;0;0;0;0;0;0;0;0;1;0;0;0;0;0;0;0;0;0;0;0;0;0;0;0;0;1;1;0;0;0;1;1;1;0;0;1;1;0;1;0;0;0;1;0;1;0;0;1;1;0;1;0;0;0;1;0;0;0;0;1;0;0;0;0;1;0;0;1;1;0;0;0;0;0;1;0;0;0;0;0;1;0;0;0;1;0;0;1;1;0;0;0;0;0;0;1;0;0;1;0;0;1;0;0;0;1;0;0;0;1;1;0…
Repeat_20;AC-PLB;0;1;0;0;0;0;0;0;0;0;0;0;0;1;0;0;0;0;0;0;1;1;1;1;0;0;0;0;0;0;0;0;0;0;0;0;0;0;0;0;0;0;0;1;0;0;0;0;0;0;0;0;1;0;0;0;0;0;0;0;0;0;1;0;0;0;0;0;0;0;0;0;0;0;0;0;0;0;0;0;1;0;0;0;0;0;0;1;0;0;0;0;0;0;0;0;0;0;0;0;0;0;0;1;0;0;0;0;0;0;0;0;0;0;0;0;0;0;0;0;1;1;1;0;0;0;0;0;0;0;0;0;0;0;0;0;0;1;0;0;1;0;0;0;1;0;0;0;0;0;0;0;0;0;0;0;0;0;0;0;0;0;1;1;1;0;1;0;0;0;0;0;0;0;0;0;0;1;0;0;0;0;1;0;1;0;0;0;0;0;0;…
Repeat_21;AC-PLB;0;1;1;0;0;0;0;0;0;0;0;0;0;1;0;0;0;0;0;0;1;1;1;1;0;0;0;0;0;0;0;0;0;0;0;0;0;0;0;0;0;0;0;1;0;0;0;0;0;0;1;0;1;0;0;0;0;0;0;0;1;1;0;0;0;0;0;0;0;0;0;0;0;0;1;0;0;0;0;0;0;0;0;0;0;0;0;1;0;0;0;0;0;1;0;0;0;0;0;0;0;0;0;0;NA;NA;NA;NA;NA;NA;NA;NA;NA;NA;NA;NA;NA;NA;NA;NA;NA;NA;NA;NA;NA;NA;NA;NA;NA;NA;NA;NA;NA;NA;NA;NA;NA;NA;NA;NA;NA;NA;NA;NA;NA;NA;NA;NA;NA;NA;NA;NA;NA;NA;NA;NA;NA;NA;NA;0;0;0;1;0…
Sample_112;AC-PLB;0;1;0;0;0;0;0;0;0;0;0;0;0;1;0;0;0;0;0;0;1;1;0;1;0;0;0;0;0;0;0;0;0;0;0;0;0;0;0;0;0;0;0;1;0;0;0;0;0;0;0;0;1;0;0;0;0;0;0;0;0;0;0;0;0;0;0;0;0;0;0;0;0;0;0;0;0;0;0;0;0;0;0;0;0;0;0;1;0;0;0;0;0;1;0;0;0;0;0;0;0;0;0;0;0;0;0;0;0;0;1;0;1;0;0;0;0;0;0;0;1;1;1;0;0;0;0;0;0;0;0;0;0;0;0;0;0;0;0;0;0;0;0;0;1;0;0;0;0;0;1;0;0;0;0;0;0;0;1;0;0;0;0;0;0;0;0;0;0;0;0;0;0;0;0;1;0;1;0;1;1;1;1;0;1;0;0;0;0;0;0…
Sample_113;AC-PLB;NA;NA;NA;NA;NA;NA;NA;NA;NA;NA;NA;NA;NA;NA;NA;NA;NA;NA;NA;NA;NA;NA;NA;NA;NA;NA;NA;NA;NA;NA;NA;NA;NA;NA;NA;NA;NA;NA;NA;NA;NA;NA;NA;NA;NA;NA;NA;NA;NA;NA;NA;NA;NA;NA;NA;NA;NA;NA;NA;NA;NA;NA;NA;NA;NA;NA;NA;NA;NA;NA;NA;NA;NA;NA;NA;NA;NA;NA;NA;NA;NA;NA;NA;NA;NA;NA;NA;NA;NA;NA;NA;NA;NA;NA;NA;NA;NA;NA;NA;NA;NA;NA;NA;NA;0;0;0;0;0;0;0;0;0;0;0;0;0;0;0;0;1;1;1;0;0;0;0;0;0;1;0;0;0;0;0;0;0;1;0…
Sample_114;AC-PLB;0;1;1;0;0;0;0;0;0;0;0;0;0;1;1;0;0;0;0;0;1;1;1;1;0;1;0;0;0;1;0;0;0;0;0;0;0;0;0;0;0;0;0;0;0;0;0;0;0;0;0;0;1;0;0;0;0;0;0;0;1;0;0;0;0;0;0;0;0;0;0;0;0;0;0;0;0;0;0;0;0;0;0;0;0;0;0;1;0;0;0;0;0;0;1;0;0;0;0;0;0;0;0;0;0;0;0;0;0;0;0;0;0;0;0;0;0;0;0;0;1;1;0;0;0;0;0;0;0;1;0;0;0;0;0;0;0;0;0;0;0;0;0;0;1;0;0;1;0;0;0;0;0;0;0;0;0;0;0;0;0;0;1;0;1;0;0;0;0;0;0;0;0;0;0;1;0;1;0;1;1;0;0;1;1;0;0;1;0;0;0…
Sample_115;AC-PLB;0;1;1;0;0;0;0;0;0;0;0;0;0;1;0;0;1;0;0;0;1;1;0;1;0;0;0;0;0;0;0;0;0;0;0;0;0;0;0;0;0;0;0;0;0;0;0;0;0;1;0;0;1;0;0;0;0;0;0;0;0;0;0;0;0;0;0;0;0;0;0;0;0;0;1;0;0;0;0;0;0;0;0;0;0;0;0;1;0;0;0;0;0;0;0;0;0;0;0;0;0;0;0;0;0;0;0;0;0;0;0;0;0;1;0;0;0;0;0;0;1;1;1;0;0;0;0;0;0;1;0;0;0;0;0;0;0;1;0;0;1;0;0;0;1;0;0;0;0;0;0;0;0;0;0;0;0;0;0;0;0;0;0;0;0;0;1;0;0;0;0;0;0;0;0;0;0;1;1;0;1;0;0;0;1;0;0;0;0;0;0…
Sample_116;AC-PLB;0;1;1;0;0;0;0;0;0;0;0;0;0;1;0;0;0;0;0;0;1;1;0;1;0;0;0;0;0;1;0;0;0;1;0;0;0;0;0;0;0;0;0;0;0;0;0;0;0;0;0;0;1;0;0;0;0;0;0;0;0;1;0;0;0;0;0;0;0;0;0;0;0;0;0;0;0;0;0;0;0;0;0;0;0;0;0;0;0;0;0;0;0;0;0;0;0;0;0;0;0;0;0;0;0;0;0;0;0;0;0;0;0;0;0;0;0;0;0;0;1;1;1;0;0;0;0;0;0;1;0;0;0;0;0;0;0;0;0;0;1;0;0;0;1;0;0;0;0;0;0;0;0;0;0;0;0;0;0;0;0;0;0;0;0;0;1;0;0;0;0;0;0;0;0;1;1;1;1;0;1;0;1;1;1;1;0;0;0;0;0…
Sample_117;AC-PLB;0;1;0;0;0;0;0;0;0;0;0;0;0;1;0;0;0;0;0;0;1;1;0;1;0;0;0;0;0;0;0;0;0;1;0;0;0;0;0;0;0;0;0;0;0;0;0;0;0;0;0;0;1;0;0;0;0;0;0;0;0;0;0;0;0;0;0;0;0;0;0;0;0;0;0;0;0;0;0;0;0;0;0;0;0;0;0;0;0;0;0;0;0;0;0;0;0;0;0;0;0;0;0;0;0;0;0;0;0;0;1;0;0;1;0;0;0;0;0;0;1;1;1;0;0;0;0;0;0;0;0;0;0;0;0;1;0;1;0;0;0;0;0;0;1;0;0;0;0;0;0;0;0;0;0;0;0;0;0;0;0;0;0;0;0;0;1;0;0;0;0;0;0;1;0;0;1;1;0;1;1;1;0;0;1;0;0;0;0;0;0…
Sample_118;AC-PLB;0;1;1;0;0;0;0;0;0;0;0;0;0;1;0;0;0;0;0;0;1;1;1;1;0;0;0;0;0;0;0;0;0;1;0;0;0;0;0;0;0;0;0;0;0;0;0;0;0;0;1;0;1;0;0;0;0;0;0;0;0;0;0;0;0;0;0;0;0;0;0;0;0;0;0;0;0;0;0;0;0;0;0;0;0;0;0;0;0;0;0;0;0;0;0;0;0;0;0;0;0;0;0;0;0;0;0;0;0;0;0;0;0;0;0;0;0;0;0;0;1;1;1;0;0;0;0;0;0;0;0;0;0;0;0;0;0;1;0;0;1;0;0;0;1;0;0;0;0;0;0;0;0;0;0;0;0;0;0;0;0;0;0;0;1;0;1;0;0;0;0;0;0;1;0;0;0;1;1;1;1;0;0;0;1;0;0;0;0;1;0…
Sample_111;AC-PLB;0;1;1;0;0;0;0;0;0;0;0;0;0;1;0;0;1;0;0;0;1;1;0;1;0;0;0;0;0;1;0;0;0;1;0;0;0;0;0;0;0;0;0;0;0;0;0;0;0;0;0;0;1;0;0;0;0;0;0;0;0;0;0;0;0;0;0;0;0;0;0;0;0;0;0;0;0;0;0;0;0;0;0;0;0;0;0;0;0;0;0;0;0;0;0;0;0;0;0;0;0;0;0;0;0;0;0;0;0;0;0;0;0;0;0;0;0;0;0;0;1;1;0;0;0;0;0;0;0;0;0;0;0;0;0;0;0;0;0;0;0;0;0;0;0;0;0;0;0;0;0;0;0;0;0;0;0;0;0;0;0;0;1;0;1;0;0;0;0;0;0;0;0;0;0;1;0;1;0;1;1;1;0;1;1;1;0;0;0;0;0…
Repeat_22;AC-PLM;0;1;1;0;0;0;0;0;0;0;0;0;0;1;0;0;0;0;0;0;1;1;0;1;0;1;0;0;0;1;0;0;0;0;0;0;0;0;0;0;0;0;0;0;0;0;0;0;0;1;0;0;1;0;0;0;0;0;0;0;0;0;0;0;0;0;0;0;0;0;0;0;0;0;0;0;0;0;0;0;0;0;0;0;0;0;0;1;0;0;0;0;0;0;0;0;0;0;0;0;0;0;0;0;0;0;0;0;1;1;1;1;0;0;1;1;0;0;0;0;0;1;0;0;1;1;0;1;0;0;0;0;0;1;0;1;0;0;1;1;1;0;1;0;0;1;0;1;0;0;0;0;0;1;0;0;0;0;0;1;0;0;1;1;1;0;1;0;0;1;0;0;0;0;0;0;0;1;1;0;1;0;1;1;1;0;0;0;1;1;1;…
Repeat_23;AC-PLM;0;1;0;0;0;0;0;0;0;0;0;0;0;1;0;0;0;0;0;0;1;1;0;1;0;0;0;0;0;1;0;0;0;1;0;0;0;0;0;0;0;0;0;1;0;0;0;0;0;0;1;0;1;0;1;0;0;0;1;0;0;0;0;0;0;0;0;0;0;0;0;0;0;0;0;0;0;0;0;0;0;0;0;0;0;0;0;1;0;0;0;0;0;0;1;0;0;0;0;0;0;0;0;0;0;0;0;0;0;1;1;0;1;0;1;1;0;1;0;1;0;1;0;0;0;1;0;1;1;1;0;1;1;1;0;0;0;1;0;1;1;0;0;0;0;0;0;1;0;0;0;0;0;1;0;0;0;0;0;1;0;1;1;1;1;0;1;0;0;1;0;0;0;0;0;0;0;0;0;0;0;0;0;0;1;0;0;0;1;0;0;…
Sample_120;AC-PLM;0;1;0;0;0;0;0;0;0;0;0;0;0;1;0;0;0;0;0;0;1;1;0;1;0;0;0;0;0;1;0;0;0;1;0;0;0;0;0;0;0;0;0;0;0;0;0;0;0;0;0;0;1;0;0;0;0;0;0;0;0;1;0;0;0;0;0;0;0;0;0;0;0;0;0;0;0;0;0;0;0;0;0;0;0;0;0;0;0;0;0;0;0;0;0;0;0;0;0;0;0;0;0;0;0;0;0;0;0;1;1;0;1;0;1;1;0;1;0;1;0;1;0;0;0;1;0;1;1;1;0;0;1;0;0;0;0;0;1;1;1;0;0;0;0;0;0;1;0;0;0;0;0;1;0;0;0;0;0;1;0;0;1;1;1;0;1;0;0;1;0;0;0;0;0;0;0;0;0;0;0;0;0;0;0;0;0;0;1;0;0…
Sample_121;AC-PLM;0;1;0;0;0;0;0;0;0;0;0;1;0;1;0;0;0;0;0;0;1;1;0;1;0;0;0;0;0;1;0;0;0;0;0;0;0;0;0;0;0;0;0;1;0;0;0;0;0;0;0;0;1;0;0;0;0;0;0;0;0;0;0;0;0;0;0;0;0;0;0;0;0;0;0;0;0;0;0;0;0;0;0;0;0;0;0;0;0;0;0;0;0;0;1;0;0;0;0;0;0;0;0;0;1;1;1;0;0;0;1;1;1;1;1;0;0;1;1;1;0;1;1;1;0;1;0;1;1;1;1;0;1;1;0;0;1;0;0;0;1;0;0;0;1;0;0;0;0;0;1;0;0;0;1;1;0;0;0;1;0;0;1;1;1;0;1;0;0;1;0;0;0;0;0;0;0;0;0;0;0;0;0;0;1;0;0;0;1;0;0…
Sample_122;AC-PLM;0;1;1;0;0;0;0;0;0;0;0;1;0;1;0;0;0;0;0;0;1;1;0;1;0;0;0;0;0;1;0;0;0;0;0;0;0;0;0;0;0;0;0;1;0;0;0;0;0;0;0;0;1;0;0;0;0;0;0;0;0;0;0;0;0;0;0;0;0;0;0;0;0;0;0;0;0;0;0;0;0;0;0;0;0;0;0;0;0;0;0;0;0;0;0;0;0;0;0;0;0;0;0;0;0;1;0;0;0;1;1;0;0;1;0;1;0;1;0;1;0;1;0;0;1;0;0;1;0;1;1;0;1;1;0;1;0;0;1;1;1;0;0;0;0;0;0;1;0;0;0;0;0;1;0;0;0;0;0;0;0;1;1;1;1;0;1;0;0;0;1;0;0;0;0;0;0;0;0;0;0;0;0;0;0;0;0;1;1;0;0…
Sample_123;AC-PLM;0;1;1;0;0;0;0;0;0;0;0;1;0;1;0;0;0;0;0;0;1;1;0;1;0;0;0;0;0;1;0;0;0;1;0;0;0;0;0;0;0;0;0;0;0;0;0;0;0;0;0;0;1;0;0;0;0;0;1;0;0;0;0;0;0;0;0;0;0;0;1;0;0;0;0;0;0;0;0;0;0;0;0;0;0;0;0;1;0;0;0;0;0;0;1;0;0;0;0;0;0;0;0;0;1;1;0;1;0;1;1;0;0;1;1;1;0;0;0;0;0;1;0;0;1;1;1;0;0;1;1;0;0;1;0;1;1;0;0;0;1;0;0;1;0;0;0;1;0;0;0;0;0;0;1;0;0;0;0;1;0;1;1;1;1;0;1;0;0;1;1;0;0;0;0;0;0;0;0;0;0;0;0;0;1;1;0;0;1;0;1…
Sample_124;AC-PLM;0;1;0;0;0;0;0;0;0;0;0;1;0;1;0;1;0;0;0;0;1;1;0;1;0;0;0;0;0;1;0;0;0;1;0;0;0;0;0;0;0;0;0;0;0;0;0;0;0;1;0;0;1;1;0;0;0;0;0;0;0;1;0;0;0;0;0;0;0;0;0;0;0;0;0;0;0;0;0;0;0;0;0;0;0;0;0;0;0;0;0;0;0;0;1;0;0;0;0;0;0;0;0;0;1;0;0;0;1;1;1;0;0;1;1;1;0;0;0;1;0;1;1;0;1;1;0;0;1;1;1;0;0;1;1;0;0;1;0;1;1;0;0;0;0;0;0;1;0;0;0;0;0;1;0;0;0;0;0;1;0;1;1;1;1;0;1;1;0;1;0;0;0;1;0;0;0;0;0;0;0;0;0;0;1;1;1;0;1;0;1…
Sample_125;AC-PLM;0;0;0;0;0;0;0;0;0;0;0;0;0;1;0;1;0;0;0;0;1;1;0;1;1;0;0;0;0;0;0;0;0;0;0;0;0;0;0;0;0;0;0;1;0;0;0;0;0;0;0;0;1;1;0;0;1;0;0;0;0;0;0;0;0;0;0;0;0;0;1;0;0;0;0;0;0;0;0;0;0;0;0;0;0;0;0;0;0;0;0;0;0;1;1;0;0;0;0;0;0;0;0;0;0;1;1;0;0;0;0;1;1;1;1;1;0;1;0;1;0;0;0;1;1;1;0;1;1;1;1;0;1;1;0;0;1;0;0;1;1;0;0;0;0;0;0;1;0;0;0;0;0;1;0;0;0;0;0;0;0;0;1;1;1;0;1;1;0;0;0;0;0;0;0;0;0;0;0;0;0;0;0;0;1;0;1;0;1;0;0…
Sample_126;AC-PLM;0;0;0;0;0;0;0;0;0;0;0;0;0;1;0;1;0;0;0;0;1;1;0;1;1;0;0;0;0;0;1;0;0;0;0;1;0;0;0;0;0;0;1;0;0;0;0;0;0;1;0;0;1;0;1;0;0;0;0;0;0;0;0;0;0;0;0;0;0;0;0;0;0;0;0;0;0;0;0;0;0;0;0;0;0;0;0;0;0;0;0;0;0;1;0;0;0;0;0;0;0;0;0;0;1;0;0;0;0;0;1;1;0;0;1;0;0;1;0;1;0;1;0;0;0;1;0;1;0;1;1;0;0;1;0;0;0;0;1;1;1;0;1;0;0;1;0;0;0;0;0;0;0;1;1;0;0;0;0;1;0;1;1;1;1;0;1;0;0;1;0;0;0;0;0;0;0;0;0;0;0;0;0;0;0;0;1;0;1;1;1…
Sample_119;AC-PLM;0;1;1;0;0;0;0;0;0;0;0;1;0;1;0;1;0;0;0;0;0;1;0;1;1;0;0;0;0;1;1;0;0;1;0;0;0;0;0;0;0;0;0;0;0;0;0;0;0;1;0;0;1;0;1;0;0;0;0;0;0;0;0;0;0;0;0;0;0;0;0;0;0;0;0;0;0;0;0;0;0;0;0;0;0;0;0;1;0;0;0;0;0;0;1;0;0;0;0;0;0;0;0;0;0;1;0;0;0;1;1;0;0;1;1;1;0;0;0;1;0;1;0;1;0;0;0;0;1;1;1;1;0;1;0;0;0;0;1;1;1;0;0;0;0;0;0;1;0;0;0;1;0;1;1;0;0;0;1;1;0;0;1;1;1;0;1;0;0;1;1;0;0;1;0;0;0;0;0;0;0;0;0;0;1;0;0;1;1;1;1…
Repeat_24;AC-REV;0;1;1;0;0;0;0;0;0;0;0;0;0;1;0;0;0;0;0;0;1;1;1;0;0;0;1;0;0;1;0;0;0;0;0;0;0;0;0;0;0;0;0;0;0;0;0;0;0;1;0;0;1;0;0;0;1;0;0;0;0;0;0;0;0;1;0;0;0;0;0;0;0;0;0;0;0;0;0;0;0;0;0;0;0;0;0;0;0;0;0;0;0;0;1;0;0;0;0;0;0;0;0;0;0;0;0;0;0;0;0;0;0;0;0;0;0;0;0;0;1;1;1;0;0;0;0;0;0;0;0;0;0;0;0;0;0;0;0;0;0;0;0;1;1;0;0;0;0;0;0;0;0;0;0;0;0;0;0;0;0;0;0;0;0;0;0;0;0;0;0;0;0;0;0;0;0;1;0;0;0;0;0;0;1;0;0;0;0;0;0;…
Repeat_25;AC-REV;1;1;1;1;0;0;0;0;0;0;0;0;0;1;0;0;0;0;0;1;1;1;1;1;0;0;0;0;0;1;0;0;0;0;0;0;0;0;0;0;0;0;0;0;0;0;0;0;0;1;1;0;1;0;0;0;0;0;0;0;0;0;0;0;0;0;0;0;0;0;0;0;0;0;0;0;0;0;0;0;0;0;0;0;0;0;0;0;0;0;0;0;0;0;0;0;0;0;0;0;0;0;0;0;0;0;0;0;0;0;0;0;0;0;0;0;0;0;0;0;1;1;0;0;0;0;0;0;0;1;0;0;0;0;0;0;0;1;0;0;0;0;0;1;0;0;0;0;0;1;0;0;0;0;0;0;0;0;0;0;0;0;0;0;0;0;0;0;0;0;0;0;0;0;0;0;0;1;0;0;0;0;0;0;0;0;0;0;0;0;0;…
Sample_128;AC-REV;0;1;1;0;0;0;0;0;0;0;0;0;0;1;0;0;0;0;0;0;1;1;0;0;0;1;0;0;0;1;0;0;0;0;0;0;0;0;0;0;0;0;0;0;0;0;0;0;0;0;0;0;1;0;0;1;0;0;0;0;0;0;0;0;0;0;0;0;0;0;0;0;0;0;0;0;0;0;0;0;0;0;0;0;0;0;0;0;0;0;0;0;0;0;0;0;0;0;0;0;0;0;0;0;0;0;0;1;0;0;0;0;0;0;0;0;0;0;0;0;1;1;0;0;0;0;0;0;0;0;0;0;0;0;0;1;0;0;0;0;0;0;0;1;0;0;0;0;0;0;0;0;0;0;0;0;0;0;0;0;0;0;0;0;0;0;0;0;0;0;0;0;0;0;0;0;0;1;0;0;0;0;0;0;0;0;0;0;0;0;0…
Sample_129;AC-REV;1;1;0;0;0;0;0;0;0;0;0;0;0;1;0;0;0;0;0;0;0;1;1;0;0;0;0;0;0;1;0;0;0;1;0;0;0;0;0;0;0;0;0;0;0;0;0;0;0;0;1;0;1;0;0;0;0;0;0;0;0;0;0;0;0;0;0;0;0;0;0;0;0;0;0;0;0;0;0;0;0;0;0;0;0;0;0;0;0;0;0;0;0;0;0;0;0;0;0;0;0;0;0;0;0;0;0;0;0;0;0;0;0;1;0;0;0;0;0;0;1;1;0;0;0;0;0;0;0;1;0;0;0;0;0;1;0;0;0;0;1;0;0;1;0;0;0;0;0;0;0;0;0;0;0;0;0;0;0;0;0;0;0;0;0;0;0;0;0;0;0;0;0;0;0;0;0;1;0;0;0;0;0;0;0;0;0;0;0;0;0…
Sample_130;AC-REV;0;1;0;0;0;0;0;0;0;0;0;0;0;1;0;0;0;0;0;0;1;1;0;0;1;0;0;0;0;1;0;0;0;1;0;0;0;0;0;0;0;0;0;0;0;0;0;0;0;0;1;0;1;0;0;0;0;0;0;0;0;0;0;0;0;1;0;0;0;0;0;0;0;0;0;0;0;0;0;0;0;0;0;0;0;0;0;0;0;0;0;0;0;0;0;0;0;0;0;0;0;0;0;0;0;0;0;0;0;0;0;0;0;0;0;0;0;0;0;0;1;1;0;0;0;0;0;0;0;1;0;0;0;0;0;1;0;0;0;0;0;0;0;1;0;0;0;0;0;0;0;0;0;0;0;0;0;0;0;0;0;0;0;0;0;0;0;0;0;0;0;0;0;0;0;0;0;1;0;0;0;0;0;0;0;0;0;0;0;0;0…
Sample_131;AC-REV;0;1;1;0;0;0;0;0;0;0;0;0;0;1;0;0;0;0;0;0;1;1;0;0;1;1;0;0;0;1;0;0;0;0;0;0;0;0;0;0;0;0;0;0;0;0;0;0;0;0;0;0;1;0;0;0;0;0;0;0;0;0;0;0;0;1;0;0;0;0;0;0;0;0;0;0;0;0;0;0;0;0;0;0;0;0;0;0;0;0;0;0;0;0;0;0;0;0;0;0;0;0;0;0;0;0;0;1;0;0;0;0;0;0;0;0;0;0;0;0;1;1;0;0;0;0;0;0;0;0;0;0;0;0;0;1;0;0;0;0;0;0;0;1;0;0;0;0;0;0;0;0;0;0;0;0;0;0;0;0;0;0;0;0;0;0;0;0;0;0;0;0;0;0;0;0;0;1;0;0;0;0;0;0;0;0;0;0;0;0;0…
Sample_132;AC-REV;0;0;0;0;0;0;0;0;0;0;0;0;0;1;0;0;0;0;0;0;1;1;0;0;1;0;0;0;0;0;0;0;0;0;0;0;0;0;0;0;0;0;0;0;0;0;0;0;0;0;0;0;1;0;1;0;0;0;0;0;0;0;0;0;0;0;0;0;0;0;0;0;0;0;0;0;0;0;0;0;0;0;0;0;0;0;0;0;0;0;0;0;0;0;0;0;0;0;0;0;0;0;0;0;0;0;0;0;0;0;0;0;0;0;0;0;0;0;0;0;1;1;0;0;0;0;0;0;0;1;0;0;0;0;0;0;0;0;0;0;0;0;0;1;0;0;0;0;0;0;0;0;0;0;0;0;0;0;0;0;0;0;0;0;0;0;0;0;0;0;0;0;0;0;0;0;0;1;0;0;0;0;0;0;0;0;0;0;0;0;0…
Sample_133;AC-REV;0;0;0;0;0;0;0;0;0;0;0;0;0;1;0;0;0;0;0;0;1;1;0;0;1;0;0;0;0;0;0;0;0;0;0;0;0;0;0;0;0;0;0;0;0;0;0;0;0;1;0;0;1;0;0;0;0;0;0;0;0;0;0;0;0;0;0;0;0;0;0;0;0;0;0;0;0;0;0;0;0;0;0;0;0;0;0;0;0;0;0;0;0;0;0;0;0;0;0;0;0;0;0;0;0;0;0;0;0;0;0;0;0;1;0;0;0;0;0;0;1;1;0;0;0;0;1;0;0;1;0;0;0;0;0;0;0;0;0;0;0;0;0;0;0;0;0;0;0;0;0;0;0;0;0;0;0;0;0;0;0;0;0;0;0;0;0;0;0;0;0;0;0;0;0;0;0;1;0;0;0;0;0;0;0;0;0;0;0;0;0…
Sample_134;AC-REV;0;0;0;0;0;0;0;0;0;0;0;0;0;1;0;0;0;0;0;0;1;1;0;0;1;1;0;0;0;0;0;0;0;0;0;0;0;0;0;0;0;0;0;0;0;0;0;0;0;1;0;0;1;0;0;1;0;0;0;0;0;0;0;0;0;0;1;0;0;0;0;0;0;0;0;0;0;0;0;0;0;0;0;0;0;0;0;0;0;0;0;1;0;0;0;0;0;0;0;0;1;0;1;0;0;0;0;0;0;0;0;0;0;1;0;0;0;0;0;0;1;1;0;0;0;0;0;0;0;0;0;0;0;0;0;0;0;0;0;0;0;0;0;0;0;0;0;0;0;0;0;0;0;0;0;0;0;0;0;0;0;0;0;0;0;0;0;0;0;0;0;0;0;0;0;0;0;1;0;0;0;0;0;0;0;0;0;0;0;0;0…
Sample_127;AC-REV;0;0;0;0;0;0;0;0;0;0;0;0;0;1;0;0;0;0;0;0;0;1;0;0;1;0;0;0;0;0;0;0;0;0;0;0;0;0;0;0;0;0;1;0;0;0;0;0;0;0;0;0;1;0;0;1;0;0;0;0;0;0;0;0;0;0;0;0;0;0;0;0;0;0;0;0;0;0;0;0;0;0;0;0;0;0;0;0;0;0;0;0;0;0;0;0;0;0;0;0;1;0;0;0;0;0;0;0;0;0;1;0;0;1;0;0;0;0;0;0;1;1;1;0;0;0;0;0;0;1;0;0;0;0;0;1;0;0;0;0;0;0;0;1;0;0;0;0;0;0;0;0;0;0;0;0;0;0;0;0;0;0;0;0;0;1;0;0;0;0;0;0;0;0;0;0;0;1;0;0;0;0;0;0;0;0;0;0;0;0;0…

## Sheet: Artemisia_eriantha_Sanz_2014_Bo
Indiv;New_pop;Allele1;Allele2;Allele3;Allele4;Allele5;Allele6;Allele7;Allele8;Allele9;Allele10;Allele11;Allele12;Allele13;Allele14;Allele15;Allele16;Allele17;Allele18;Allele19;Allele20;Allele21;Allele22;Allele23;Allele24;Allele25;Allele26;Allele27;Allele28;Allele29;Allele30;Allele31;Allele32;Allele33;Allele34;Allele35;Allele36;Allele37;Allele38;Allele39;Allele40;Allele41;Allele42;Allele43;Allele4…
10.3;AE10;0;1;1;0;0;1;0;1;1;1;0;0;1;1;1;0;0;0;0;0;1;1;1;0;0;1;1;0;1;1;0;0;1;1;0;1;0;0;0;1;0;0;0;0;0;0;1;1;1;1;0;0;0;0;1;0;0;0;0;1;0;0;1;1;0;0;0;0;0;0;0;0;0;0;0;0;0;0;1;1;0;1;1;0;1;0;1;1;0;0;0;1;0;0;0;1;0;0;1;0;0;1;1;0;1;1;0;0;0;0;0;1;0;1;0;1;0;0;0;0;0;0;0;0;0;0;0;1;0;0;0;0;0;1;1;1;0;0;0;0;1;0;1;1;1;1;0;1;1;0;1;0;1;1;0;1;1;0;0;0;0;0;0;0;0;1;1;0;0;1;1;0;0;1;0;0;0;1;1;1;1;1;0;0;0;1;1;0;0;0;0;1;1;0;0…
10.5;AE10;0;1;1;0;0;1;0;1;0;1;0;0;1;1;1;0;0;0;0;0;1;1;1;0;0;0;1;0;1;1;0;0;0;1;0;1;0;0;0;1;1;1;0;0;0;0;1;1;1;1;0;0;0;0;1;0;0;0;0;0;0;0;1;1;0;0;0;0;0;0;0;0;0;0;0;0;0;0;1;1;0;1;1;0;0;0;1;1;0;0;0;1;1;0;0;1;0;0;1;0;0;1;1;0;1;1;0;0;1;0;0;1;0;1;0;1;0;0;0;0;0;0;0;0;1;0;1;0;0;0;0;1;0;1;1;0;0;0;0;0;0;0;1;1;1;1;0;1;1;0;1;0;1;1;0;1;1;0;0;0;0;1;0;0;1;1;1;0;0;1;1;0;0;1;0;0;0;1;1;1;1;1;0;1;0;1;1;0;0;0;0;1;1;0;0…
10.7;AE10;0;1;1;0;0;1;0;1;0;1;0;0;1;1;1;0;0;1;0;0;1;1;1;0;0;1;1;0;1;1;0;0;0;1;0;1;0;0;0;1;1;1;0;0;0;0;1;1;1;1;0;0;0;0;1;0;0;0;0;1;0;0;1;1;0;0;0;0;0;0;0;0;0;0;0;0;0;0;1;1;0;1;1;0;0;0;1;1;0;0;0;1;1;0;0;1;0;0;1;0;0;1;1;0;1;1;0;0;1;0;0;1;0;1;0;1;0;0;0;0;0;0;0;0;1;0;1;0;0;0;0;1;0;1;1;0;0;0;0;0;1;0;1;1;1;1;0;1;1;0;1;0;1;1;0;1;1;0;0;0;0;1;0;0;1;1;1;0;0;1;1;0;0;1;0;0;0;1;1;1;1;1;0;1;0;1;1;0;0;0;0;1;1;0;0…
10.9;AE10;0;1;1;0;0;0;0;1;0;1;0;0;1;1;1;0;0;1;0;0;1;0;1;0;0;0;1;0;1;1;0;0;0;1;0;1;0;0;0;1;1;0;0;0;0;0;1;1;1;1;0;0;0;0;1;0;0;0;0;0;0;0;1;1;0;0;0;0;0;0;0;0;0;0;0;0;0;0;1;1;0;1;1;0;0;0;1;1;0;0;0;1;0;0;0;1;0;1;1;0;0;1;1;0;1;1;0;0;0;1;0;1;0;1;0;1;0;0;0;0;0;0;0;0;0;0;1;1;0;0;0;1;0;1;1;0;0;0;0;0;1;0;1;1;1;1;0;1;1;0;1;0;1;1;0;1;1;0;0;0;0;1;0;0;1;1;1;0;0;1;1;0;1;1;0;0;0;0;1;1;1;1;0;1;0;1;1;0;0;0;0;1;1;0;0…
10.10;AE10;0;1;1;0;0;1;0;1;0;1;0;0;1;1;1;0;0;1;0;0;1;0;1;0;0;0;1;0;1;1;0;0;0;1;0;1;0;0;0;1;1;0;0;0;0;0;1;0;1;1;0;0;0;0;1;0;0;0;0;0;0;0;1;1;0;0;0;0;0;0;0;0;0;0;0;0;0;0;1;1;0;1;1;0;1;0;1;1;0;0;0;1;0;0;0;1;0;0;1;0;0;1;1;0;1;1;0;0;0;0;0;1;0;1;0;1;0;0;0;0;0;0;0;0;0;0;1;1;0;0;0;1;0;1;1;0;0;0;0;0;1;0;1;1;0;1;0;1;1;0;1;0;1;1;0;1;1;0;0;0;0;1;0;0;1;1;1;0;0;1;1;0;1;1;0;0;0;0;1;1;1;1;0;0;0;1;1;0;0;0;0;1;1;0;…
11.1;AE11;0;1;1;0;0;1;0;1;1;1;0;0;1;1;1;0;0;1;0;0;1;0;1;0;0;0;1;0;1;0;0;0;1;0;0;1;0;0;0;1;1;0;0;0;0;0;1;1;1;1;0;0;0;0;1;0;0;0;0;1;0;0;1;1;0;0;0;0;0;0;0;0;1;0;0;0;0;0;1;1;0;1;1;0;0;0;1;1;0;0;0;1;0;0;0;1;0;0;1;0;0;1;1;0;1;1;1;0;0;0;0;1;0;1;0;1;0;0;0;0;0;0;0;0;0;0;1;1;0;0;0;1;0;0;1;0;0;0;0;0;0;0;1;1;1;1;0;1;1;0;1;0;1;1;0;1;1;0;0;1;0;0;0;0;1;1;1;0;0;1;0;0;1;1;0;0;0;1;1;1;1;1;0;1;0;1;1;0;0;0;0;1;1;0;0…
11.2;AE11;0;1;1;0;0;1;0;1;1;1;0;0;1;1;1;0;0;1;0;0;1;1;1;0;0;0;1;0;0;0;0;0;1;0;0;1;0;0;0;1;1;0;0;0;0;0;1;1;1;0;0;0;0;0;1;0;0;0;0;1;0;0;1;1;0;0;0;0;0;0;0;0;1;0;0;0;1;0;1;1;0;1;1;0;0;0;1;1;0;0;0;1;0;0;0;1;0;0;1;0;0;1;1;0;1;1;0;0;1;0;0;1;0;1;0;1;0;0;0;0;0;0;0;0;0;0;1;1;0;0;0;1;0;0;1;1;0;0;0;0;0;0;1;1;1;1;0;1;1;0;1;0;1;1;0;1;1;0;0;0;0;0;0;0;1;1;1;0;0;1;0;0;1;1;0;0;0;1;1;1;1;1;0;1;0;1;1;0;0;0;0;1;1;0;0…
11.7;AE11;0;1;1;0;0;1;0;1;1;1;0;1;1;1;1;0;1;1;0;0;1;0;1;0;0;1;1;0;1;0;0;0;1;0;0;1;0;0;0;1;1;0;0;0;0;0;1;1;1;0;0;0;0;0;1;0;0;0;0;1;0;0;1;1;0;0;0;0;0;0;0;0;1;0;0;0;0;0;1;1;0;1;1;0;0;0;1;1;0;0;0;1;0;0;0;1;0;0;1;0;0;1;1;0;1;1;0;0;0;0;0;1;0;1;0;1;0;0;0;0;0;0;0;0;0;0;1;1;0;0;0;1;0;0;1;1;1;0;0;0;1;0;1;1;1;1;0;1;1;0;1;0;1;1;0;1;1;0;0;1;0;0;0;0;1;1;1;0;0;1;0;0;1;1;0;0;0;0;1;1;1;1;0;1;0;1;1;0;0;1;0;1;1;0;0…
11.9;AE11;0;1;1;0;0;1;0;1;1;1;0;0;1;1;1;0;0;1;0;0;1;1;1;0;0;0;1;0;1;0;0;0;1;1;0;1;0;0;0;1;1;0;0;0;0;0;1;1;1;1;0;0;0;0;1;0;0;0;0;0;0;0;1;1;0;0;0;0;0;0;0;0;1;0;0;0;1;0;1;1;0;1;1;0;0;0;0;1;0;0;0;1;0;0;0;0;0;0;0;0;0;0;1;0;1;1;0;0;1;0;0;1;0;1;0;1;0;0;0;0;0;0;0;0;0;0;1;0;0;0;0;1;0;0;0;0;0;0;0;0;0;0;1;1;1;1;0;1;1;0;1;0;1;1;0;1;1;0;0;1;0;0;0;0;0;1;1;0;0;1;0;0;0;1;0;0;0;1;1;1;1;1;1;1;0;1;1;0;0;1;0;1;1;0;0…
11.0;AE11;0;1;1;0;0;0;0;0;0;1;0;1;1;1;1;0;0;1;0;0;1;1;1;0;0;0;1;0;1;0;0;0;1;0;0;1;0;0;0;1;1;0;0;0;0;0;1;1;1;1;0;0;0;0;1;0;0;0;0;1;0;0;1;1;0;0;0;0;0;0;0;0;0;0;0;0;1;0;1;1;0;1;1;0;0;0;1;1;0;0;0;1;0;0;0;1;0;0;0;0;0;1;1;0;1;1;1;0;1;0;0;1;0;1;0;1;0;0;0;0;0;0;0;0;0;0;1;1;0;0;0;1;0;0;0;0;0;0;0;0;0;0;1;1;1;1;0;1;1;0;1;0;1;1;0;1;1;0;0;1;0;0;0;0;0;1;1;0;0;1;0;0;1;1;0;0;0;0;1;1;1;1;1;1;0;1;1;0;0;1;0;1;1;0;0…
11.5;AE11;0;1;1;0;0;1;0;1;1;1;0;1;1;1;1;0;1;1;0;0;1;1;0;0;0;1;1;0;1;1;0;0;1;0;0;1;0;0;0;1;1;1;0;0;0;0;1;1;1;1;0;0;0;0;1;0;0;0;0;1;0;0;1;1;0;0;0;0;0;0;0;0;0;0;0;0;1;0;1;1;0;1;1;0;0;0;1;1;0;0;0;1;0;0;0;1;0;0;1;0;0;1;1;0;1;1;1;0;1;0;0;1;0;1;0;1;0;0;0;0;0;0;0;0;0;0;1;0;0;0;0;1;0;0;0;1;1;0;0;0;0;0;1;1;1;1;0;1;1;0;1;0;1;1;0;1;1;0;0;1;0;0;0;0;0;1;1;0;0;1;0;1;1;1;0;0;0;0;1;1;1;1;1;0;0;1;1;0;0;1;0;1;1;0;0…
11.6;AE11;0;1;1;0;0;1;0;1;1;1;0;1;1;1;1;0;0;1;0;0;1;0;1;0;0;0;1;0;1;0;0;1;1;1;0;1;0;0;0;1;1;0;0;0;0;0;1;1;1;1;0;0;0;0;1;0;0;0;0;0;0;0;1;1;0;0;0;0;0;0;0;0;0;0;0;0;1;0;1;1;0;1;1;0;0;0;0;1;0;0;0;1;0;0;0;1;0;0;1;0;0;1;1;0;1;1;0;0;0;0;0;1;0;1;0;1;0;0;0;0;0;0;0;0;0;0;1;0;1;0;0;1;0;1;0;0;0;0;0;0;0;0;1;1;1;1;0;1;1;0;1;0;1;1;0;1;1;0;0;1;0;0;0;0;0;1;1;0;0;1;0;1;1;1;0;0;0;1;1;1;1;1;1;1;0;1;1;0;0;1;0;1;1;0;0…
11.3;AE11;0;1;1;0;0;1;0;1;1;1;0;1;1;1;1;0;0;1;0;0;1;1;1;0;0;0;1;0;1;0;0;1;1;0;0;1;0;0;0;1;1;0;0;0;0;0;1;1;1;1;0;0;0;0;1;0;0;0;0;1;0;0;1;1;0;0;0;0;0;0;0;0;1;0;0;0;1;0;1;1;0;1;1;0;0;0;0;1;0;0;0;1;0;0;0;1;0;0;1;0;0;1;1;0;1;1;0;0;1;0;0;1;0;0;0;1;0;0;0;0;0;0;0;0;0;0;0;0;0;0;0;0;0;0;0;0;0;0;0;0;1;0;1;1;1;1;0;1;0;0;1;0;1;1;0;1;1;0;0;1;0;0;0;0;0;1;1;0;1;1;0;1;1;1;0;0;0;1;1;1;1;1;0;1;0;1;1;0;0;1;0;1;1;0;0…
11.4;AE11;0;1;1;0;0;1;0;1;0;1;0;1;1;1;1;0;0;1;0;0;1;0;1;0;0;1;1;0;1;0;0;1;1;0;0;1;0;0;0;1;1;1;1;0;0;0;1;1;1;1;0;0;0;0;1;1;0;0;1;1;0;0;1;1;0;0;0;0;0;0;0;0;1;0;0;0;1;0;1;1;0;1;1;0;0;0;0;1;0;0;0;1;0;0;0;1;0;0;1;0;0;1;1;0;1;1;0;0;0;0;0;1;0;1;0;1;0;0;0;0;0;0;0;0;0;0;1;0;0;0;0;1;0;0;0;1;1;0;0;0;0;0;1;1;1;1;0;1;0;0;1;0;1;1;0;1;1;0;0;1;0;1;0;0;0;1;1;0;1;1;0;0;0;1;0;0;0;0;1;1;1;1;0;1;0;1;1;0;0;1;0;1;1;0;0…
14.1;AE14;0;1;1;0;0;1;1;1;1;1;0;0;1;1;1;0;0;1;0;0;0;1;1;0;0;1;1;0;1;0;0;1;0;1;0;1;0;0;0;1;0;0;0;0;0;0;1;0;1;0;0;0;0;0;1;0;0;0;0;1;0;0;1;1;0;0;0;0;0;0;0;1;0;0;0;0;0;0;1;1;0;0;1;0;0;0;1;0;0;0;0;0;0;0;0;0;0;1;0;0;0;1;1;0;1;1;1;1;0;0;0;0;0;1;0;0;0;0;0;1;0;0;0;0;1;0;1;1;0;0;0;1;0;1;0;0;0;0;0;0;1;0;1;1;0;1;0;0;1;0;1;0;1;1;0;1;1;0;0;0;0;0;0;0;1;1;1;0;0;1;1;0;1;1;0;0;0;1;0;1;1;1;0;0;0;1;1;0;0;0;0;1;1;0;0…
14.2;AE14;0;1;1;0;0;1;0;1;0;1;0;0;1;1;1;0;0;1;0;0;1;1;1;0;0;0;1;0;1;0;0;1;0;1;0;1;0;0;0;1;1;0;0;0;0;0;1;1;1;0;0;0;0;0;1;0;0;0;0;0;0;0;1;1;0;0;0;0;0;0;1;1;1;0;0;0;0;0;1;1;0;1;1;0;0;0;1;0;0;0;0;0;0;0;0;0;0;0;0;0;0;1;1;0;1;1;1;1;0;0;1;1;0;1;0;1;0;0;1;1;0;0;0;0;0;1;1;0;0;0;0;1;0;1;0;0;0;0;0;0;1;0;1;1;0;1;0;1;1;0;1;0;1;1;0;1;1;0;0;0;0;1;0;1;1;1;1;0;0;1;1;0;0;1;0;0;0;1;0;1;1;1;0;0;0;1;1;0;0;0;1;1;1;0;0…
14.0;AE14;0;1;1;0;0;1;0;1;1;1;0;0;1;1;1;0;0;1;0;0;1;1;1;0;0;0;1;0;1;0;0;1;0;1;0;1;0;0;0;1;1;0;0;0;0;0;1;0;1;0;0;0;0;0;1;0;0;0;0;0;0;0;1;1;0;0;0;0;0;0;0;0;0;0;0;0;0;0;1;1;0;1;1;0;0;0;1;0;0;0;0;0;0;0;0;0;0;0;0;0;0;1;1;0;1;1;1;1;0;0;1;0;0;0;0;1;0;0;1;0;0;0;0;0;0;1;0;0;0;0;0;1;0;1;0;0;0;0;0;0;1;0;1;1;0;1;0;1;1;0;1;0;1;1;0;1;1;0;0;0;0;1;0;1;0;1;1;0;0;1;1;0;0;1;0;0;0;1;0;1;1;1;0;0;0;1;1;0;0;0;1;1;1;0;0…
14.3;AE14;0;1;1;0;0;1;0;1;1;1;0;0;1;1;1;0;0;1;0;0;0;1;1;0;0;0;1;0;1;0;0;1;0;1;0;1;0;0;0;1;1;0;0;0;0;0;1;1;1;0;0;0;0;0;1;0;0;0;0;0;0;0;1;1;0;0;0;0;0;0;1;1;1;0;0;0;0;0;1;1;0;1;1;0;0;0;1;0;0;0;0;0;0;0;0;0;0;0;0;0;0;1;1;0;1;1;0;1;0;0;1;1;0;1;0;1;0;0;1;1;0;0;0;0;0;1;1;1;0;0;0;1;0;1;0;0;0;0;0;0;1;0;1;1;0;1;0;0;1;0;1;0;1;1;0;1;1;0;0;0;0;1;0;1;1;1;1;0;0;1;1;0;1;1;0;0;0;1;1;1;1;1;0;0;0;1;1;0;0;0;0;1;1;0;0…
14.4;AE14;0;1;1;0;0;1;0;1;1;1;0;0;1;1;1;0;0;1;0;0;0;1;1;0;0;0;1;0;1;0;0;1;0;1;0;1;0;0;0;1;1;0;0;0;0;0;1;1;1;0;0;0;0;0;1;0;0;0;0;0;0;0;1;1;0;0;0;0;0;0;0;1;0;0;0;0;0;0;1;1;0;0;1;0;0;0;1;0;0;0;0;0;0;0;0;0;0;0;0;0;0;1;1;0;1;1;1;1;0;0;1;1;0;1;0;1;0;0;1;1;0;0;0;0;0;1;1;0;0;0;1;1;0;1;0;0;0;0;0;0;1;0;1;1;0;1;0;0;1;0;1;0;1;1;0;1;1;0;0;0;0;1;0;1;0;1;1;0;0;1;1;0;1;1;0;0;0;1;1;1;1;1;0;1;0;1;1;0;0;0;0;1;1;0;0…
14.5;AE14;0;1;1;0;0;0;0;1;0;1;0;0;1;1;1;0;0;1;0;0;0;0;1;0;0;1;1;0;1;0;0;1;0;1;0;1;0;0;0;1;1;0;0;0;0;0;1;1;1;0;0;0;0;0;1;0;0;0;0;0;0;0;1;1;0;0;0;0;0;0;0;0;1;0;0;0;0;0;1;1;0;0;1;0;0;0;1;0;0;0;0;0;0;0;0;1;0;0;0;0;0;1;1;0;1;1;0;0;0;0;1;1;0;1;0;1;0;0;1;1;0;0;0;0;0;1;1;1;0;0;0;1;0;1;0;0;0;0;0;0;1;0;1;1;0;1;0;0;1;0;1;0;1;1;0;1;1;0;0;0;0;0;0;1;0;1;1;0;0;1;1;0;0;1;0;0;0;1;1;1;1;1;0;1;0;1;1;0;0;1;1;1;1;0;0…
14.6;AE14;0;1;1;0;0;1;1;1;0;1;0;0;1;1;1;0;0;1;0;0;1;1;1;0;0;0;1;0;1;0;0;1;0;1;0;1;0;0;0;1;1;0;0;0;0;0;1;1;1;0;0;0;0;0;1;0;0;0;0;0;0;0;1;1;0;0;0;0;0;0;0;1;1;0;0;0;0;0;1;1;0;0;1;0;0;0;1;0;0;0;0;0;0;0;0;1;0;0;0;0;0;1;1;0;1;1;0;1;0;0;1;0;0;1;0;1;0;0;1;1;0;0;0;0;1;1;1;0;0;0;0;1;0;1;0;0;0;0;0;0;1;0;1;1;0;1;0;1;1;0;1;0;1;1;0;1;1;0;0;0;0;0;0;1;1;1;1;0;0;1;1;0;1;1;0;0;0;1;1;1;1;1;0;0;0;1;1;0;0;1;1;1;1;0;0…
14.7;AE14;0;1;1;0;0;1;0;1;0;1;0;0;1;1;1;0;0;1;0;0;1;1;1;0;0;1;1;0;1;0;0;1;0;1;0;1;0;0;0;1;1;0;0;0;0;0;1;1;1;0;0;0;0;0;1;0;0;0;0;0;0;0;1;1;0;0;0;0;0;0;0;0;0;0;0;0;0;0;1;1;0;0;1;0;0;0;1;0;0;0;0;0;0;0;0;1;0;0;0;0;0;1;1;0;1;1;1;1;0;0;1;1;0;1;0;1;0;0;1;1;0;0;0;0;1;1;1;1;0;0;0;1;0;1;0;0;0;0;0;0;1;0;1;1;0;1;0;0;1;0;1;0;1;1;0;1;1;0;0;0;0;0;0;1;0;1;1;0;0;1;1;0;0;1;0;0;0;1;0;1;1;1;0;0;0;1;1;0;0;1;1;1;1;0;0…
14.8;AE14;0;1;1;0;0;1;0;1;0;1;0;0;1;1;1;0;1;1;0;0;1;1;1;0;0;0;1;0;1;0;0;1;0;1;0;1;0;0;0;1;1;0;0;0;0;0;1;1;1;0;0;0;0;0;1;0;0;0;0;1;0;0;1;1;0;0;0;0;0;0;0;1;1;0;0;0;0;0;1;1;0;0;1;0;0;0;1;0;0;0;0;0;0;0;0;1;0;0;0;0;0;1;1;0;1;1;1;1;0;0;1;1;0;1;0;0;0;0;1;1;0;0;0;0;0;1;1;0;0;0;0;1;0;1;0;0;0;0;0;0;1;0;1;1;0;1;0;1;0;0;1;0;1;1;0;1;1;0;0;0;0;0;0;0;1;1;1;0;0;1;1;0;1;1;0;0;0;1;0;1;1;1;0;1;0;1;1;0;0;1;0;1;1;0;0…
14.9;AE14;0;1;1;0;0;0;0;1;0;1;0;0;1;1;1;0;0;1;0;0;0;1;1;0;0;1;1;0;1;0;0;1;0;1;0;1;0;0;0;1;1;0;0;0;0;0;1;1;1;0;0;0;0;0;1;0;0;0;0;0;0;0;1;1;0;0;0;0;0;0;0;1;1;0;0;0;0;0;1;1;0;0;1;0;0;0;1;0;0;0;0;1;0;0;0;1;0;0;0;0;0;1;1;0;1;1;1;1;0;0;1;1;0;1;0;1;0;0;1;1;0;0;0;0;0;1;1;1;0;0;0;1;0;1;0;0;0;0;0;0;1;0;1;1;0;1;0;1;1;0;1;0;1;1;0;1;1;0;0;0;0;1;0;0;1;1;1;0;0;1;1;0;1;1;0;0;0;1;0;1;1;1;0;0;0;1;1;0;0;1;1;1;1;0;0…
15.1;AE15;0;1;0;0;0;0;0;1;0;1;0;0;1;1;1;0;0;1;1;0;0;0;1;0;0;0;1;0;1;1;0;0;0;1;0;1;0;0;0;1;1;0;0;0;1;0;1;1;1;0;0;0;0;0;1;0;0;0;0;0;0;1;1;1;0;0;0;0;0;0;0;0;0;1;0;0;0;0;1;1;0;1;1;0;0;0;1;0;0;0;1;1;1;0;0;1;1;1;1;0;0;1;1;0;1;1;1;0;0;1;0;1;0;1;1;0;0;0;0;0;0;0;0;0;1;0;1;1;0;0;0;0;1;1;0;0;0;0;0;0;0;0;1;1;0;1;0;1;1;0;1;0;1;1;0;1;1;0;0;0;0;1;0;0;0;1;1;0;1;1;1;0;0;1;0;0;0;1;0;1;1;1;1;0;0;1;1;0;0;1;0;1;1;0;0…
15.5;AE15;0;1;1;0;0;1;1;1;1;1;0;0;1;1;1;1;1;1;0;0;0;0;1;0;0;0;1;1;1;1;0;1;0;1;0;1;0;0;1;1;1;0;0;0;1;0;1;1;1;0;1;0;0;0;1;0;0;0;0;0;0;1;1;1;0;0;0;0;0;1;1;0;0;0;0;0;0;0;1;1;0;1;1;1;0;0;1;0;0;0;0;1;1;0;1;1;0;1;1;1;1;1;1;1;1;1;1;1;0;1;0;1;0;1;1;0;0;0;1;0;0;0;0;0;1;0;1;1;0;0;0;0;1;1;0;1;0;0;1;0;0;0;1;1;0;1;0;1;1;0;1;0;1;1;0;1;1;0;0;0;0;0;0;0;0;1;1;0;0;1;1;0;0;1;1;0;0;1;1;1;1;1;1;0;0;1;1;0;0;1;1;1;1;0;0…
15.8;AE15;0;1;1;0;0;0;1;1;1;1;0;0;1;1;1;0;0;1;1;0;0;0;1;0;0;0;1;0;1;1;0;1;0;1;0;1;0;0;1;1;1;0;0;0;1;0;1;1;1;1;0;0;0;0;1;0;0;0;0;0;0;0;1;1;0;0;0;0;0;0;0;0;0;1;1;0;0;0;1;1;1;1;1;0;0;0;1;0;0;0;1;1;0;0;1;1;0;1;1;0;0;1;1;1;1;1;0;1;0;1;0;1;0;1;1;0;0;0;1;1;0;1;0;0;0;0;1;1;0;0;0;0;1;1;0;1;0;0;0;0;1;0;1;1;0;1;0;1;1;0;1;0;1;1;0;1;1;0;0;0;0;1;0;0;0;1;1;0;0;1;1;0;0;1;0;0;0;1;0;1;1;1;1;1;0;1;1;0;0;1;0;1;1;0;0…
15.7;AE15;1;1;1;0;0;1;1;1;0;1;0;0;1;1;1;1;1;1;0;0;0;0;1;0;0;0;1;1;1;1;0;1;1;1;0;1;0;0;1;1;1;0;0;0;1;0;1;1;1;1;1;0;0;0;1;0;0;0;0;0;0;1;1;1;0;0;0;0;0;0;0;0;0;0;0;0;0;0;1;1;1;1;1;0;0;0;1;0;0;1;0;1;0;0;1;1;0;1;1;0;0;1;1;0;1;1;1;0;0;1;0;1;0;1;1;0;0;0;0;0;0;1;0;0;1;0;1;1;0;0;0;0;0;1;1;1;0;0;1;0;0;0;1;1;0;1;0;1;1;0;1;0;1;1;0;1;1;0;0;0;0;0;0;0;0;1;1;0;0;1;1;0;0;1;0;0;0;1;1;1;1;1;1;1;0;1;1;0;0;0;0;1;1;1;0…
15.4;AE15;0;1;0;0;0;1;1;1;1;1;0;0;1;1;1;0;0;1;1;0;0;0;1;0;0;0;1;0;1;1;0;1;1;1;0;1;0;0;1;1;1;0;0;0;1;0;1;1;1;1;0;0;0;0;1;0;0;0;0;0;0;0;1;1;0;0;0;0;0;0;0;0;0;1;1;0;0;0;1;1;1;1;1;0;0;0;1;0;0;0;1;0;0;0;1;1;1;1;1;0;0;1;1;0;1;1;0;1;0;1;0;1;0;1;0;0;0;0;1;1;0;0;0;0;0;0;1;1;0;0;0;0;1;1;0;1;0;0;0;0;1;0;1;1;0;1;0;1;1;0;1;0;1;1;0;1;1;0;0;0;0;1;0;0;0;1;1;0;0;1;1;0;0;1;0;0;0;1;0;1;1;1;1;0;0;1;1;0;0;0;0;1;0;0;0…
15.3;AE15;1;1;1;0;0;1;1;1;1;1;0;0;1;1;1;0;0;1;0;0;0;0;1;0;0;0;1;0;1;1;0;1;0;1;0;1;0;1;1;1;1;0;0;0;1;0;1;1;1;0;0;0;0;0;1;0;0;0;0;0;0;0;1;1;0;0;0;0;0;0;0;0;0;0;0;0;0;0;1;1;1;1;1;0;0;0;1;0;0;0;0;0;0;0;1;1;0;1;1;0;0;1;1;0;1;1;0;0;0;1;0;1;0;1;1;0;0;0;0;0;0;0;0;0;0;0;1;1;0;0;0;0;1;0;0;0;0;0;0;0;0;0;1;1;0;1;0;1;1;0;1;0;1;1;0;1;1;0;0;0;0;1;0;0;0;1;1;0;0;1;1;0;0;1;1;0;0;0;1;1;1;1;1;1;0;1;1;0;0;0;0;1;0;0;0…
16.1;AE16;0;1;0;0;0;1;0;1;0;1;0;0;1;1;1;0;0;0;0;0;1;1;1;0;0;0;1;0;1;1;0;0;0;1;0;1;0;0;1;1;1;0;0;0;1;0;1;1;1;1;0;0;0;0;1;0;0;0;0;1;0;0;1;1;0;0;0;0;0;0;0;0;0;0;0;0;0;0;1;1;0;1;1;0;0;0;1;1;0;0;0;0;0;0;0;1;0;0;1;0;0;1;1;0;1;1;0;0;1;0;1;1;0;1;0;1;0;1;0;0;0;1;0;0;1;0;1;1;0;0;0;1;0;1;0;1;0;0;0;0;0;0;1;1;0;1;0;1;1;0;1;0;1;1;0;1;1;0;0;0;0;1;1;0;1;1;1;0;0;1;0;0;0;1;0;0;0;1;1;1;1;1;1;1;0;1;1;0;0;0;0;1;1;0;0…
16.2;AE16;0;1;0;0;0;1;0;1;0;1;0;0;1;1;1;0;0;1;0;0;1;1;1;0;0;1;1;0;1;1;0;1;0;0;0;1;0;1;0;1;1;0;0;0;0;0;1;1;1;0;0;0;0;0;1;0;0;0;0;1;0;0;1;1;0;0;0;0;0;0;0;0;0;0;0;0;0;0;1;1;0;1;1;0;0;0;1;1;0;0;0;0;0;0;0;1;0;0;1;0;0;1;1;0;1;1;0;0;1;0;0;1;0;1;0;1;0;1;0;0;0;0;0;0;0;0;1;1;0;0;0;1;0;0;0;0;0;0;0;0;0;0;1;1;0;1;0;1;1;0;1;0;1;1;0;1;1;0;0;0;0;1;0;0;1;1;1;0;0;1;0;0;1;1;1;0;0;0;1;1;0;1;0;1;0;1;1;0;0;0;0;1;1;1;0…
16.5;AE16;0;1;1;0;0;1;0;1;1;1;0;0;1;1;1;0;0;1;0;0;1;1;1;0;0;0;1;0;1;0;0;0;0;0;0;1;0;0;1;1;1;0;0;0;1;0;1;1;1;0;0;0;0;0;1;0;0;0;0;1;0;0;1;1;0;0;0;0;0;0;0;0;0;0;0;0;0;0;1;1;0;1;1;0;0;0;1;1;0;0;0;1;1;0;0;1;0;0;1;0;0;1;1;0;1;1;0;0;1;0;1;1;0;0;0;1;0;1;0;0;0;0;0;0;0;0;0;0;0;0;0;0;0;1;0;1;0;0;0;0;0;0;1;1;0;1;0;1;1;0;1;0;1;1;0;1;1;0;0;0;0;1;1;0;1;1;1;0;0;1;0;0;1;1;0;0;0;1;1;1;1;1;0;0;0;1;1;0;1;0;0;1;0;0;0…
16.7;AE16;0;1;1;0;0;0;0;1;0;1;0;0;1;1;1;0;0;0;0;0;1;1;0;0;0;1;1;0;1;0;0;0;1;0;0;1;0;0;0;1;1;0;0;0;0;0;1;1;1;0;0;0;0;0;1;0;0;0;0;0;0;0;1;1;0;0;0;0;0;0;0;0;0;0;0;0;0;0;1;1;0;1;1;0;1;0;1;1;0;0;0;0;1;0;0;1;0;0;1;0;0;1;1;0;1;1;1;0;1;0;0;1;0;1;0;1;0;0;0;0;0;1;0;0;1;0;1;0;0;0;0;1;0;1;1;1;0;0;0;0;0;0;1;1;0;1;0;1;1;0;1;0;1;1;0;1;1;0;0;0;0;1;1;0;1;1;1;0;0;1;0;0;0;1;0;0;0;1;1;1;1;1;0;1;0;1;1;0;0;0;0;1;1;0;0…
16.8;AE16;0;1;1;0;0;1;0;1;0;1;0;0;1;1;1;0;0;1;0;0;1;0;1;0;0;0;1;0;1;0;0;0;1;0;0;1;0;0;1;1;1;0;0;0;0;0;1;1;1;0;0;0;0;0;1;0;0;0;0;1;0;0;1;1;0;0;0;0;0;0;0;0;0;0;0;0;0;0;1;1;0;1;1;0;0;0;1;1;0;0;0;0;1;0;0;1;0;1;1;0;0;1;1;0;1;1;1;0;0;0;0;1;0;1;0;1;0;0;0;0;0;1;0;0;1;0;1;1;0;0;0;0;0;0;0;0;0;0;0;0;0;0;1;1;0;1;0;1;1;0;1;0;1;1;0;1;1;0;0;0;0;0;1;0;1;1;1;0;0;1;0;0;0;1;0;0;0;1;1;1;1;1;0;1;0;1;1;0;0;0;0;1;1;0;0…
16.4;AE16;0;1;1;0;0;1;0;1;0;1;0;0;1;1;1;0;0;1;0;0;1;1;1;0;0;0;1;0;1;0;0;0;1;0;0;1;0;1;1;1;1;0;0;0;0;0;1;1;1;0;0;0;0;0;1;0;0;0;0;1;0;0;1;1;0;0;0;0;0;0;0;0;0;0;0;0;0;0;1;1;0;1;1;0;0;0;1;1;0;0;0;1;1;0;0;1;0;0;1;0;0;1;1;0;1;1;0;0;1;0;0;1;0;1;0;1;0;0;0;0;0;0;0;0;0;0;0;0;1;0;0;1;1;0;0;1;0;0;0;0;0;0;1;1;0;1;0;1;1;0;1;0;1;1;0;1;1;0;0;0;0;1;1;0;1;1;1;0;0;1;0;0;0;1;0;0;0;1;1;1;1;1;1;1;0;1;1;0;0;0;0;1;1;0;0…
16.3;AE16;0;1;1;0;0;1;0;1;0;0;0;0;1;1;1;0;0;1;0;0;1;1;1;0;0;1;1;0;1;1;0;0;1;1;0;1;0;0;0;1;1;0;0;0;0;0;1;1;1;1;0;0;0;0;1;0;0;0;0;1;0;0;1;1;0;0;0;0;0;0;0;0;0;0;0;0;0;0;1;1;0;1;1;0;1;0;1;1;0;0;0;0;1;0;0;1;0;0;1;0;0;1;1;0;1;1;0;0;1;0;0;1;0;1;0;1;0;0;0;0;0;0;0;0;0;0;0;0;0;0;0;1;0;0;0;0;0;0;0;0;0;0;1;1;0;1;0;1;0;0;1;0;1;1;0;1;1;0;0;0;0;1;1;0;1;1;1;0;0;1;0;0;1;1;0;0;0;1;1;1;1;1;0;1;0;1;1;0;0;0;0;1;1;0;0…
3.2 ;AE3;0;1;0;0;0;1;1;1;1;1;1;0;1;1;1;0;0;1;1;0;1;0;0;0;0;0;1;0;1;0;0;1;0;1;1;1;0;0;1;1;1;0;0;0;0;0;1;1;1;0;0;0;0;1;1;0;0;0;0;0;0;0;1;1;0;0;0;0;0;0;0;0;0;0;0;0;0;0;1;1;0;0;1;0;0;0;0;0;0;0;0;0;1;0;1;1;0;1;0;0;0;1;1;0;1;1;1;0;0;0;0;1;0;1;0;0;0;0;0;0;0;0;0;0;0;0;1;0;0;0;0;1;1;0;0;1;0;0;0;0;0;0;1;1;0;1;0;1;1;1;1;0;1;1;1;1;1;0;0;0;0;0;0;1;0;1;1;0;0;1;1;0;0;1;0;0;0;0;1;1;1;0;0;1;0;1;1;0;0;0;0;1;1;0;0;…
3.8 ;AE3;0;1;0;1;0;1;1;1;1;0;1;0;1;1;1;0;0;1;1;0;1;0;1;1;0;0;1;0;1;1;0;1;0;1;0;1;0;0;1;1;1;0;0;0;0;0;1;1;1;0;0;1;0;1;1;0;0;0;0;0;0;0;1;1;0;0;0;0;0;0;1;0;0;0;0;0;0;0;1;1;0;0;1;0;0;0;0;0;0;0;0;0;1;1;1;1;0;1;0;0;0;1;1;0;1;1;1;0;0;0;0;1;0;1;0;0;0;0;0;0;0;0;0;0;0;0;1;0;0;0;0;1;0;1;0;1;0;0;0;0;1;0;1;1;0;1;0;1;1;1;1;0;1;1;0;1;1;0;0;0;0;0;0;0;0;1;1;0;0;1;1;0;0;1;0;0;0;1;1;1;1;0;0;1;0;1;1;0;0;0;0;1;1;0;0;…
3.9 ;AE3;0;1;0;1;0;1;1;1;1;1;1;0;1;1;1;0;0;1;1;0;1;0;0;0;0;0;1;0;1;0;0;1;0;1;1;1;0;0;1;1;1;0;0;0;0;0;1;1;1;0;0;0;0;1;1;0;0;0;0;0;0;0;1;1;0;0;0;0;0;0;0;0;0;0;0;0;0;0;1;1;0;0;1;0;0;0;0;0;0;0;0;0;0;1;1;1;0;1;0;0;0;1;1;0;1;1;1;1;0;0;0;1;0;1;0;0;0;0;0;0;0;0;0;0;0;0;1;0;0;0;0;1;0;0;1;0;0;0;0;0;1;0;1;1;0;1;0;1;1;1;1;0;1;1;1;1;1;0;0;0;0;0;0;1;0;1;1;0;0;1;1;0;0;1;0;0;0;0;1;1;1;0;0;1;0;1;1;0;0;0;0;1;1;0;0;…
3.0 ;AE3;0;1;0;1;0;1;0;1;1;1;1;0;1;1;1;0;0;1;1;0;1;0;1;0;0;0;1;0;1;1;0;1;0;1;0;1;0;0;1;1;1;0;0;0;0;0;1;1;1;0;0;1;0;1;1;0;0;0;0;0;0;0;1;1;0;0;0;0;0;0;0;0;0;0;0;0;0;0;1;1;0;0;1;0;0;0;0;0;0;0;0;0;1;1;1;1;0;1;0;0;0;1;1;0;1;1;1;0;0;0;0;1;0;1;0;0;0;0;0;0;0;0;0;0;0;0;1;0;0;0;0;1;0;1;0;1;0;0;0;0;0;0;1;1;0;1;0;1;1;1;1;0;1;1;1;1;1;0;0;0;0;0;0;0;0;1;1;0;0;1;1;0;1;1;0;0;0;1;0;1;1;1;0;1;1;1;1;0;0;0;0;1;1;0;0;…
3.3 ;AE3;0;1;0;1;0;1;0;1;0;1;1;0;1;1;1;0;0;1;1;0;0;0;1;0;0;0;1;0;1;1;0;1;0;1;1;1;0;0;1;1;1;0;0;0;0;0;1;1;1;0;0;1;0;1;1;0;0;0;0;0;0;0;1;1;0;0;0;0;0;0;0;0;0;0;0;0;0;0;1;1;0;0;1;0;0;0;0;0;0;0;0;0;1;1;1;1;0;1;0;0;0;1;1;0;1;1;1;0;0;0;0;1;0;1;0;0;0;0;0;0;0;0;0;0;0;0;1;0;0;0;0;1;0;1;0;0;0;0;0;0;1;0;1;1;0;1;0;1;1;1;1;0;1;1;0;1;1;0;0;0;0;0;0;0;0;1;1;0;0;1;1;0;1;1;0;0;0;1;1;1;1;0;0;1;0;1;1;0;0;1;0;1;1;0;0;…
3.6 ;AE3;0;1;0;1;0;1;0;1;1;1;1;0;1;1;1;0;0;1;1;0;1;0;0;0;0;0;1;0;1;0;0;1;0;1;1;1;0;0;1;1;1;0;0;0;0;0;1;1;1;0;0;0;0;1;1;0;0;0;0;0;0;0;1;1;0;0;0;0;0;0;0;0;0;1;0;0;0;1;1;1;0;0;1;0;0;0;0;0;1;0;0;0;1;1;1;1;0;1;0;0;0;1;1;0;1;1;1;1;0;0;0;1;0;1;0;0;0;0;0;0;0;0;0;0;0;0;1;0;0;0;0;1;1;1;1;1;0;0;0;0;1;0;1;1;0;1;0;1;1;1;1;0;1;1;1;1;1;0;0;0;0;0;0;1;0;1;1;0;0;1;1;0;0;1;0;0;0;1;0;1;1;0;0;1;0;1;1;0;0;0;0;1;1;0;0;…
4.1 ;AE4;0;1;0;0;1;1;0;1;0;0;1;0;1;1;1;0;0;1;1;0;0;0;1;1;0;0;1;0;1;0;0;1;0;1;0;1;0;0;1;1;0;0;0;0;0;0;1;0;1;0;0;0;0;1;1;0;0;0;0;0;0;0;1;1;0;0;0;0;0;1;0;0;0;1;0;0;0;0;0;1;0;0;1;0;0;1;0;0;0;0;0;0;0;1;0;1;1;1;0;0;0;0;1;0;1;1;0;1;0;0;0;1;0;1;0;0;0;0;0;0;0;0;0;0;0;0;1;0;0;0;0;0;0;0;0;0;0;0;0;0;0;0;1;1;0;1;0;1;1;1;1;0;1;1;0;1;1;0;0;0;0;0;0;0;0;1;1;0;0;1;1;0;0;1;0;0;0;1;1;1;1;0;1;1;1;1;1;1;0;0;0;1;1;0;0;…
4.2 ;AE4;0;1;0;0;1;1;0;1;0;0;1;0;1;1;1;0;0;1;1;0;1;0;1;0;0;0;1;0;1;0;0;1;0;1;0;1;0;0;1;1;0;0;0;0;0;0;1;0;1;0;0;0;0;0;1;0;0;0;0;0;0;0;1;1;0;0;0;0;0;0;0;0;0;0;0;0;0;0;0;1;0;0;1;0;0;1;0;0;0;0;0;0;0;1;0;1;1;1;0;0;0;0;1;0;1;1;0;0;0;0;0;1;0;1;0;0;0;0;0;0;0;0;0;0;0;0;1;0;0;0;0;0;1;0;0;0;0;0;0;0;0;0;1;1;0;1;0;1;1;1;1;0;1;1;0;1;1;0;0;0;0;0;0;0;0;1;1;0;0;1;1;0;0;1;0;0;0;1;1;1;1;1;1;0;1;1;1;0;0;0;0;1;1;0;0;…
4.3 ;AE4;0;1;0;0;1;1;0;1;1;0;1;0;1;1;1;0;0;1;1;0;1;0;0;1;0;0;1;0;1;0;0;0;0;1;0;1;0;0;1;1;0;0;0;0;0;0;1;0;1;0;0;0;0;0;1;0;0;0;0;0;0;0;1;1;0;0;0;0;0;1;0;0;0;0;0;0;0;0;0;1;0;0;1;0;0;1;0;0;0;0;0;0;0;1;0;1;1;1;0;0;0;0;1;0;1;1;0;1;0;0;0;1;0;1;0;0;0;0;0;0;0;0;0;0;0;0;1;0;0;0;0;0;0;1;0;0;0;0;0;0;0;0;1;1;0;1;0;1;1;0;1;0;1;1;0;1;1;0;0;0;0;0;0;0;0;1;1;0;0;1;1;0;0;1;0;0;0;1;0;1;1;1;1;0;1;1;1;1;0;0;0;1;1;0;0;…
4.4 ;AE4;0;1;0;0;1;1;0;1;1;0;1;0;1;1;1;0;0;1;1;0;0;0;1;1;0;0;1;0;1;0;0;1;0;1;1;1;0;0;1;1;0;0;0;0;0;0;1;0;1;0;0;0;0;0;1;0;0;0;0;0;0;0;1;1;0;0;0;0;0;0;0;0;0;0;0;0;0;0;0;1;0;0;1;0;0;0;0;0;0;0;0;0;0;1;1;1;0;1;0;0;0;0;1;0;1;1;0;1;0;0;0;1;0;1;0;0;0;0;0;0;0;0;0;0;0;0;1;0;0;0;0;0;1;1;0;1;0;0;0;0;0;0;1;1;0;1;0;1;1;1;1;0;1;1;0;1;1;0;0;0;0;0;0;0;0;1;1;0;0;1;1;0;0;1;0;0;0;1;0;1;1;1;1;1;0;1;1;1;0;0;0;1;1;0;0;…
4.5 ;AE4;0;1;0;0;1;1;0;1;1;0;1;0;1;1;1;0;0;1;1;0;1;0;1;0;0;0;1;0;1;1;0;1;0;1;0;1;0;0;1;1;0;0;0;0;0;0;1;1;1;0;0;0;0;1;1;0;0;0;0;0;0;0;1;1;0;0;0;0;0;1;0;0;0;0;0;0;0;0;0;1;0;0;1;0;0;0;0;0;1;0;0;0;1;1;0;0;0;0;0;0;0;0;1;0;1;1;0;0;0;0;0;1;0;1;0;0;0;0;0;0;0;0;0;0;0;0;1;0;0;0;0;0;1;0;0;1;0;0;0;0;0;0;1;1;0;1;0;1;1;1;1;0;1;1;0;1;1;0;0;0;0;0;0;0;0;1;1;0;0;1;1;0;0;1;0;0;0;1;1;1;1;1;1;1;1;1;1;1;0;0;0;1;1;0;0;…
4.6 ;AE4;0;1;0;0;1;1;1;1;1;0;0;0;1;1;1;0;0;1;1;0;1;0;1;0;0;0;1;0;1;1;0;1;0;1;0;1;0;0;1;1;0;0;0;0;0;0;1;0;1;0;0;0;0;1;1;0;0;0;0;0;0;0;1;1;0;0;0;0;0;1;0;0;0;0;0;0;0;0;0;1;0;0;1;0;0;1;0;0;0;0;0;0;0;1;0;0;0;1;0;0;0;0;1;0;1;1;1;0;0;0;0;1;0;1;0;0;0;0;0;0;0;0;0;0;0;0;1;0;0;0;0;1;1;1;0;1;0;0;0;0;0;0;1;1;0;1;0;1;1;1;1;0;1;1;0;1;1;0;0;0;0;0;0;0;0;1;1;0;0;1;1;0;0;1;0;0;0;1;1;1;1;1;1;0;1;1;1;0;0;0;0;1;1;0;0;…
4.7 ;AE4;0;1;0;0;1;1;1;1;1;0;1;0;1;1;1;0;0;1;1;0;1;0;1;1;0;0;1;0;1;0;0;0;1;1;0;1;0;0;1;1;0;0;0;0;0;0;1;0;1;0;0;0;0;1;1;0;0;0;0;0;0;0;1;1;0;0;0;0;0;0;0;0;0;0;0;0;0;0;0;1;0;0;1;0;0;1;0;0;0;0;0;0;0;1;0;0;0;0;0;0;0;0;1;0;1;1;0;0;0;0;0;0;0;1;0;0;0;0;1;0;0;0;0;0;1;0;0;1;0;0;0;1;0;0;0;0;0;0;0;0;0;0;1;1;0;1;0;1;1;1;1;0;1;1;0;1;1;0;0;0;0;0;0;0;0;1;1;0;0;1;1;0;0;1;0;0;0;1;1;1;1;1;1;0;1;1;1;0;0;0;0;1;1;0;0;…
4.9 ;AE4;0;1;0;0;1;1;0;1;1;0;1;0;1;1;1;0;0;1;1;0;1;0;1;1;0;0;1;0;1;0;0;1;0;1;0;1;0;0;1;1;0;0;0;0;0;0;1;0;1;0;0;0;0;1;1;0;0;0;0;0;0;0;1;1;0;0;0;0;0;1;0;0;0;0;0;0;0;0;0;1;0;0;1;0;0;1;0;0;1;0;0;0;0;1;0;0;1;1;0;0;0;0;1;0;1;1;0;1;0;0;0;0;0;1;0;0;0;0;0;0;0;0;0;0;1;0;1;1;0;0;0;0;0;0;0;0;0;0;0;0;0;0;1;1;0;1;0;1;1;1;1;0;1;1;0;1;1;0;0;0;0;0;0;0;0;1;1;0;0;1;1;0;0;1;0;0;0;1;1;1;1;0;1;1;1;1;1;1;0;0;0;1;1;0;0;…
4.0 ;AE4;0;1;0;0;1;1;1;1;1;0;1;0;1;1;1;0;0;1;1;0;1;0;1;1;0;0;1;0;0;0;0;1;1;1;0;1;0;0;1;1;0;0;0;0;0;0;1;0;1;0;0;0;0;0;1;0;0;0;0;0;0;0;1;1;0;0;0;0;0;0;0;0;0;0;0;0;0;0;0;1;0;0;1;0;0;1;0;0;0;0;0;0;0;1;0;0;1;1;0;0;0;0;1;0;1;1;0;1;0;0;0;0;0;1;0;0;0;0;0;0;0;0;0;0;1;0;1;0;0;0;0;0;0;0;0;0;0;0;0;0;0;0;1;1;0;1;0;1;1;1;1;0;1;1;0;1;1;0;0;0;0;0;0;0;0;1;1;0;0;1;1;0;0;1;0;0;0;1;0;1;1;1;1;0;1;1;1;1;0;0;0;1;1;0;0;…
4.8 ;AE4;0;1;0;0;1;1;0;1;0;0;1;0;1;1;1;0;0;1;1;0;1;0;1;0;0;0;1;0;1;0;0;1;0;1;0;1;0;0;1;1;0;0;0;0;0;0;1;0;1;0;0;0;0;1;1;0;0;0;0;0;0;0;1;1;0;0;0;0;0;0;0;0;0;0;0;0;0;0;0;1;0;0;1;0;0;0;0;0;0;0;0;0;0;1;0;0;0;0;0;0;0;0;1;0;1;1;1;0;0;0;0;1;0;1;0;0;0;0;0;0;0;0;0;0;1;0;1;0;0;0;0;0;1;0;0;0;0;0;0;0;0;0;1;1;0;1;0;1;1;0;1;0;1;1;0;1;1;0;0;0;0;0;0;0;0;1;1;0;0;1;1;0;0;1;0;0;0;1;1;1;1;1;1;0;1;1;1;0;0;0;0;1;1;0;0;…
5.2 ;AE5;1;1;0;0;0;0;0;1;0;0;0;0;1;1;1;0;0;1;0;1;0;0;1;0;0;0;1;0;1;0;0;0;0;1;0;1;0;1;0;1;0;0;1;0;0;0;1;1;1;0;0;0;0;0;1;0;0;0;0;0;0;0;1;1;0;0;0;0;0;0;0;0;0;0;0;0;0;0;1;1;0;1;1;0;0;0;0;1;0;0;0;1;0;0;0;1;0;0;1;0;0;1;0;0;1;1;1;1;0;1;0;1;0;1;0;0;0;0;0;1;0;1;0;0;0;0;0;0;0;0;0;0;1;1;0;0;0;0;0;0;0;0;1;1;0;1;1;1;1;0;1;0;1;1;0;1;1;1;0;0;1;1;0;0;0;1;1;0;0;1;0;0;0;1;1;1;1;0;1;1;1;0;0;1;0;1;1;0;0;0;1;1;0;0;0;…
5.3 ;AE5;1;1;0;0;0;0;1;1;0;0;0;0;1;1;1;0;0;1;0;1;0;0;1;0;0;0;1;0;1;0;0;1;1;1;0;1;0;1;1;1;0;0;0;0;0;0;1;0;1;0;0;0;0;0;1;0;0;0;0;0;0;0;1;1;0;0;0;0;0;0;0;0;0;0;0;0;0;0;1;1;0;1;1;0;0;0;0;1;0;0;0;1;0;1;0;1;0;1;1;0;0;1;1;0;1;1;0;1;0;0;0;1;0;1;0;0;0;0;0;1;0;0;0;0;1;0;1;1;0;0;0;0;0;1;0;0;0;0;0;0;0;0;1;1;0;1;1;1;1;0;1;0;1;1;0;1;1;1;0;0;1;1;0;0;0;1;1;0;0;1;1;0;0;1;1;1;1;0;1;1;1;0;0;0;0;1;1;0;0;0;1;1;0;0;0;…
5.4 ;AE5;1;1;0;0;0;0;1;1;0;0;0;0;1;1;1;0;0;1;0;1;0;0;1;0;0;0;1;0;0;0;0;0;0;1;0;1;0;1;1;1;0;0;0;0;0;0;1;0;1;0;0;0;0;0;1;0;0;0;0;0;0;0;1;1;0;0;0;0;0;1;1;0;0;0;0;0;0;0;1;1;0;1;1;0;0;0;0;1;0;0;0;1;0;0;0;1;0;0;1;0;0;1;0;0;1;1;1;1;0;0;0;1;0;0;0;0;0;0;1;1;0;0;0;0;0;0;0;0;0;0;0;0;0;1;0;0;0;1;0;0;0;0;1;1;0;1;1;1;1;0;1;1;1;1;0;1;1;1;0;0;1;1;0;0;0;1;1;1;0;1;0;0;0;1;0;1;1;0;1;1;1;0;0;1;0;1;1;0;0;0;1;1;0;0;0;…
5.5 ;AE5;1;1;0;0;0;0;0;1;0;1;0;0;1;1;1;1;1;1;0;1;0;0;1;0;0;0;1;1;1;1;0;0;1;1;0;1;1;1;1;1;1;0;0;0;0;1;1;0;1;0;1;0;0;0;1;0;1;0;0;0;0;0;1;1;0;0;0;0;0;1;1;0;0;0;1;0;0;0;1;1;0;1;1;1;0;0;0;1;0;0;0;1;0;0;0;1;0;0;1;1;1;1;0;1;1;1;1;1;0;1;0;1;0;1;1;0;0;0;0;1;0;1;1;1;0;0;0;0;0;0;0;0;0;1;0;0;0;1;1;1;0;0;1;1;0;1;1;1;1;0;1;1;1;1;0;1;1;1;0;0;1;1;0;0;0;1;1;1;0;1;0;0;0;1;1;1;1;0;1;1;1;0;0;1;0;1;1;0;0;0;1;1;0;0;0;…
5.7 ;AE5;1;1;0;0;0;1;0;1;0;1;0;0;1;1;1;1;1;1;0;1;0;0;1;0;0;0;1;1;1;0;0;0;1;1;0;1;0;1;1;1;0;1;0;0;0;1;1;0;1;0;1;0;0;0;1;0;1;0;0;0;0;0;1;1;0;0;0;0;0;1;1;0;0;0;0;0;0;0;1;1;0;1;1;1;0;0;0;1;0;0;0;1;0;0;0;1;0;1;1;1;1;1;0;1;1;1;1;1;0;1;0;1;0;1;1;0;0;0;0;1;0;1;1;1;0;0;0;0;0;0;0;0;0;1;0;0;0;0;1;1;0;0;1;1;0;1;1;1;1;0;1;1;1;1;0;1;1;1;0;0;1;0;0;0;0;1;1;1;0;1;0;0;0;1;1;1;1;0;1;1;1;0;0;1;0;1;1;0;0;0;1;1;0;0;0;…
5.8 ;AE5;1;1;0;0;0;0;0;1;0;0;1;0;1;1;1;0;0;1;0;1;0;0;1;0;0;1;1;1;1;0;0;0;1;1;1;1;0;1;0;1;0;0;1;0;1;1;1;1;1;1;0;0;0;0;1;1;0;0;0;0;0;0;1;1;0;0;0;0;0;1;0;0;0;0;0;0;0;0;1;1;1;1;1;0;0;0;0;1;0;0;0;1;0;0;0;1;0;1;1;1;0;1;0;0;1;1;1;1;0;1;0;1;0;1;0;0;0;0;0;1;0;1;0;0;0;0;0;0;0;0;0;0;0;1;0;0;0;0;0;0;0;0;1;1;0;1;1;1;1;0;1;1;1;1;0;1;1;1;0;0;1;1;0;0;0;1;1;1;0;1;0;0;0;1;1;1;1;0;1;1;1;0;0;1;0;1;1;0;0;0;1;1;0;0;0;…
6.1 ;AE6;0;1;1;0;0;0;0;1;0;1;0;0;1;1;1;0;1;1;0;0;0;0;1;0;0;0;1;0;1;0;0;0;0;1;0;1;0;0;0;1;1;0;0;0;0;0;1;1;1;0;0;0;0;0;1;0;0;0;0;0;0;0;1;1;0;0;0;0;0;0;0;0;0;1;0;0;0;0;1;1;0;1;1;0;0;0;0;0;0;0;0;1;0;1;0;1;1;1;1;0;0;1;0;0;1;1;0;0;0;0;1;1;0;1;0;0;0;0;0;0;0;0;0;0;1;1;1;0;0;0;0;0;0;1;0;0;0;0;0;0;1;0;1;1;0;1;0;1;1;0;1;0;1;1;0;1;1;0;0;0;0;1;0;0;0;1;1;0;0;1;0;0;0;1;1;0;0;1;1;1;0;1;0;0;0;1;1;0;0;0;0;1;0;0;1;…
6.2 ;AE6;0;1;0;0;0;1;1;1;0;0;0;0;1;1;1;0;0;1;0;0;0;0;1;0;0;0;1;0;1;1;0;0;1;1;0;1;0;0;0;1;1;0;0;0;1;0;1;1;1;0;0;0;0;0;1;0;0;0;0;0;0;0;1;1;0;0;0;0;0;0;0;0;0;1;0;0;0;0;1;1;0;1;1;0;0;0;0;0;0;0;0;1;0;1;0;1;1;1;1;0;0;1;0;0;1;1;0;0;0;0;1;1;0;1;0;0;1;0;0;0;0;0;0;0;0;1;1;1;0;0;0;0;1;0;0;0;0;0;0;0;1;0;1;1;0;1;0;1;1;0;1;0;1;1;0;1;1;0;1;0;0;1;0;0;0;1;1;1;0;1;0;0;0;1;0;0;0;1;0;1;0;1;0;0;0;1;1;0;0;0;0;1;0;0;1;…
6.3 ;AE6;1;1;1;0;0;1;0;1;0;1;0;0;1;1;1;0;0;1;0;0;0;0;0;0;0;0;1;0;1;0;0;1;1;1;0;1;0;0;1;1;1;0;0;0;0;0;1;1;1;0;0;0;0;0;1;0;0;0;0;0;0;0;1;1;0;0;0;0;0;0;0;0;0;1;0;0;0;1;1;1;0;1;1;0;0;0;0;0;0;0;0;1;0;1;0;1;1;1;1;0;0;1;1;0;1;1;1;0;0;0;1;1;0;1;0;0;0;0;0;0;0;0;0;0;0;1;1;1;0;0;0;0;0;0;0;0;0;0;0;0;1;0;1;1;0;1;0;1;1;0;1;0;1;1;0;1;1;0;1;0;0;1;0;0;0;1;1;0;0;1;1;0;0;1;0;0;0;1;0;1;1;1;0;0;0;1;1;0;0;0;0;1;0;0;0;…
6.4 ;AE6;0;1;1;0;0;1;1;1;0;0;0;0;1;1;1;1;1;1;0;0;0;0;1;0;0;0;1;1;1;0;0;0;1;1;0;1;0;0;1;1;1;0;0;0;1;0;1;0;1;0;1;0;0;0;1;0;0;0;0;0;0;0;1;1;0;0;0;0;0;1;1;0;0;1;0;1;0;1;1;1;0;1;1;0;0;0;0;0;0;0;0;1;0;0;0;1;0;0;1;0;0;1;0;0;1;1;0;0;0;0;1;1;0;0;0;0;1;0;0;0;0;0;0;0;0;1;0;0;0;0;0;0;1;0;0;0;0;1;0;0;1;0;1;1;0;1;0;1;1;0;1;0;1;1;0;1;1;0;1;0;0;1;0;0;0;1;1;1;0;1;1;0;0;1;1;0;0;1;1;1;1;1;0;0;0;1;1;0;0;0;0;1;1;0;1;…
6.5 ;AE6;0;1;1;0;0;1;0;1;0;1;0;0;1;1;1;1;1;1;0;0;0;0;1;1;0;0;1;1;1;0;0;0;1;1;0;1;0;0;1;1;1;0;0;0;1;0;1;0;1;0;1;0;0;0;1;0;0;0;0;0;0;0;1;1;0;0;0;0;0;1;1;0;0;1;0;1;0;0;1;1;0;1;1;0;0;0;0;0;0;0;0;1;1;1;1;1;0;1;1;1;0;1;0;0;1;1;0;0;0;0;1;1;0;1;1;0;0;0;0;0;0;0;0;0;1;0;1;1;0;0;0;0;1;1;0;0;0;1;1;0;1;0;1;1;0;1;0;1;1;0;1;1;1;1;0;1;1;0;1;0;0;1;0;0;0;1;1;1;0;1;1;0;0;1;0;0;0;1;0;1;1;1;0;0;0;1;1;0;0;0;0;1;1;0;1;…
6.7 ;AE6;0;1;1;0;0;1;1;1;0;1;0;0;1;1;1;1;1;1;0;0;0;0;1;0;0;0;1;1;1;1;0;1;1;1;0;1;0;0;1;1;1;0;0;0;1;1;1;1;1;0;1;0;0;0;1;0;0;0;0;0;0;0;1;1;0;0;0;0;0;1;1;0;0;0;0;0;0;0;1;1;0;1;1;0;0;0;0;0;0;0;0;1;0;0;0;1;0;1;1;1;0;1;0;0;1;1;0;0;0;0;1;1;0;1;1;0;0;0;1;0;0;0;0;0;1;1;0;1;0;0;0;1;1;1;0;0;0;1;0;0;1;0;1;1;0;1;0;1;1;0;1;1;1;1;0;1;1;0;1;0;0;1;0;0;0;1;1;1;0;1;1;0;0;1;1;1;0;1;1;1;1;1;0;1;0;1;1;0;0;0;0;1;1;0;1;…
6.8 ;AE6;0;1;1;0;0;1;1;1;0;1;0;0;1;1;1;1;1;1;0;0;0;0;1;0;0;0;1;1;1;1;0;1;0;1;0;1;0;0;1;1;1;0;0;0;1;0;1;1;1;0;1;0;0;0;1;0;0;0;0;0;0;0;1;1;0;0;0;0;0;1;1;0;0;1;0;0;0;0;1;1;0;1;1;1;0;0;0;0;0;0;0;1;0;1;1;1;0;1;1;1;1;1;0;1;1;1;1;0;0;0;1;1;0;1;1;0;1;0;0;0;0;0;0;0;1;1;1;1;0;0;0;0;1;0;0;0;0;1;1;0;1;0;1;1;0;1;0;1;1;0;1;1;1;1;0;1;1;0;1;0;0;1;0;0;0;1;1;1;0;1;1;0;0;1;0;0;0;1;0;1;1;0;0;0;0;1;1;0;0;0;0;1;1;0;1;…
6.10;AE6;0;1;1;0;0;1;0;1;0;1;0;0;1;1;1;1;0;1;0;0;0;0;1;0;0;0;1;0;1;0;0;1;0;1;0;1;0;0;1;1;1;0;0;0;1;0;1;1;1;0;0;0;0;0;1;0;0;0;0;0;0;0;1;1;0;0;0;0;0;0;0;0;0;1;0;1;0;0;1;1;0;1;1;0;0;0;0;0;0;0;0;1;0;0;0;1;1;1;1;0;0;1;0;0;1;1;0;0;0;1;1;1;0;1;0;0;0;0;0;0;0;0;0;0;1;0;1;1;0;0;0;1;1;1;0;0;0;0;0;0;1;0;1;1;0;1;0;1;1;0;1;0;1;1;0;1;1;0;1;0;0;1;0;0;0;1;1;1;0;1;1;0;1;1;1;0;0;1;1;1;1;1;0;1;0;1;1;0;0;0;0;1;1;0;1;…
8.1 ;AE8;0;1;0;0;0;0;0;1;0;0;0;0;1;1;1;0;0;1;0;0;0;0;1;0;0;0;1;0;1;0;1;1;0;1;0;1;0;0;1;1;1;0;0;1;1;0;1;0;1;0;0;0;0;0;1;0;0;0;0;0;0;1;1;1;0;0;0;1;0;0;0;0;0;0;0;0;0;0;1;1;0;1;1;0;0;0;1;0;0;0;0;1;0;0;0;1;1;1;1;0;0;1;0;0;1;1;1;0;0;0;0;1;0;1;0;0;0;0;0;0;0;0;0;0;0;0;1;1;0;0;0;0;1;1;0;0;0;0;0;0;0;0;1;1;0;1;0;1;1;0;1;0;1;1;0;1;1;0;0;0;0;1;0;0;0;1;1;0;0;1;1;0;1;1;0;0;0;0;0;1;1;1;0;0;0;1;1;0;0;0;0;1;0;0;0;…
8.2 ;AE8;1;1;0;0;0;0;0;1;0;0;0;0;1;1;1;0;0;1;0;0;1;0;1;0;0;0;1;1;1;0;1;1;0;1;0;1;0;0;0;1;0;0;0;1;1;0;1;1;1;0;0;0;0;0;1;0;0;0;0;0;0;1;1;1;0;0;0;0;0;0;0;0;0;0;0;0;0;0;1;1;0;1;1;0;0;0;1;0;0;0;0;1;0;0;0;1;1;1;1;0;0;1;1;0;1;1;0;0;0;0;0;1;0;1;0;0;0;0;0;0;0;0;0;0;0;0;1;1;0;0;0;1;1;1;0;0;0;0;0;0;0;0;1;1;0;1;0;1;1;0;1;0;1;1;0;1;1;0;1;0;0;1;0;0;0;1;1;0;0;1;1;0;1;1;0;0;0;0;0;1;1;1;0;1;0;1;1;0;0;0;0;1;0;0;0;…
8.3 ;AE8;1;1;0;0;0;0;0;1;0;1;0;0;1;1;1;0;0;1;0;0;0;0;1;0;0;0;1;0;1;0;1;0;0;1;0;1;0;0;0;1;1;0;0;0;1;0;1;0;1;0;0;0;0;0;1;0;0;0;0;0;0;1;1;1;0;0;0;1;0;0;0;0;0;0;0;0;0;0;1;1;0;0;1;0;0;0;1;0;0;0;0;1;0;0;0;1;1;1;1;0;0;1;1;0;1;1;1;0;0;0;0;1;0;1;1;0;0;0;0;0;0;0;0;0;1;0;1;1;0;0;0;0;1;1;0;0;0;0;0;0;0;0;1;1;0;1;0;1;1;0;1;0;1;1;0;1;1;0;1;0;0;1;0;0;0;1;1;0;0;1;1;0;1;1;0;0;0;0;1;1;1;1;0;1;0;1;1;0;0;0;0;1;0;0;0;…
8.4 ;AE8;1;1;0;0;0;0;0;1;1;1;0;0;1;1;1;0;0;1;0;0;1;0;1;0;0;0;1;0;1;0;1;0;0;1;0;1;0;0;0;1;1;0;0;1;1;0;0;0;1;0;0;0;0;0;1;0;0;0;0;0;0;1;1;1;0;0;0;1;0;0;0;0;0;0;0;0;0;0;1;1;0;1;1;0;0;0;1;0;0;0;0;1;0;0;0;1;1;1;1;0;0;1;1;0;1;1;1;0;0;0;0;1;0;1;0;0;0;0;0;0;0;0;0;0;1;0;1;1;0;0;0;0;1;1;0;0;0;0;0;0;0;0;1;1;0;1;0;1;1;0;1;0;1;1;0;1;1;0;1;0;0;1;0;0;0;1;1;0;0;1;1;0;1;1;0;0;0;0;0;1;1;1;0;1;0;1;1;0;0;0;0;1;0;0;0;…
8.5 ;AE8;1;1;1;0;0;1;0;1;0;1;0;0;1;1;1;0;0;1;0;0;1;0;1;0;0;0;1;0;1;0;1;0;0;1;0;1;0;0;0;1;1;0;0;1;0;0;0;1;1;0;0;0;0;0;1;0;0;0;0;0;0;1;1;1;0;0;0;1;0;0;0;0;0;0;0;0;0;0;1;1;0;1;1;0;0;0;1;0;0;0;1;1;0;0;0;1;1;1;1;0;0;1;1;0;1;1;0;0;0;0;0;1;0;1;1;0;0;0;0;0;0;0;0;0;1;0;1;1;0;0;0;0;1;1;0;0;0;0;0;0;0;0;1;1;0;1;0;1;1;0;1;0;1;1;0;1;1;0;0;0;0;1;0;0;0;1;1;0;0;1;1;0;1;1;0;0;0;1;0;1;1;1;1;1;0;1;1;0;0;0;0;1;1;0;0;…
9.1 ;AE9;0;1;1;0;0;1;0;1;1;1;0;0;1;1;1;0;0;1;0;0;1;1;1;0;0;0;1;0;0;1;0;0;1;0;0;1;0;0;0;1;1;0;0;0;0;0;1;1;1;0;0;0;0;0;1;0;0;0;0;0;0;0;1;1;0;0;0;0;0;0;0;0;0;0;0;0;0;0;1;1;0;1;1;0;0;0;1;1;0;0;0;1;0;0;0;0;0;0;1;0;0;1;1;0;1;1;0;0;0;0;0;1;0;1;0;1;0;0;0;0;0;0;0;0;0;0;1;0;0;0;0;0;1;0;1;1;0;0;0;0;0;0;1;1;1;1;0;1;1;0;1;0;1;1;0;1;1;0;0;0;0;1;0;0;0;1;1;0;0;1;0;0;1;1;0;0;0;0;1;1;1;1;0;1;0;1;1;0;0;0;1;1;1;0;0;…
9.2 ;AE9;0;1;1;0;0;1;0;1;1;1;0;1;1;1;1;0;0;1;0;0;1;1;1;0;0;1;1;0;0;1;0;0;1;1;0;1;0;0;0;1;1;1;0;0;0;0;1;1;1;1;0;0;0;0;1;0;0;0;0;1;0;0;1;1;0;0;0;0;0;0;0;0;0;0;0;0;0;0;1;1;0;1;1;0;0;0;1;1;0;0;0;1;0;0;0;1;0;1;0;0;0;1;1;0;1;1;0;0;0;0;0;1;0;1;0;1;0;0;0;0;0;0;0;0;0;0;1;0;0;0;0;0;1;0;1;1;0;0;0;0;0;0;1;1;1;1;0;1;1;0;1;0;1;0;0;1;1;0;0;0;0;0;0;0;0;1;1;0;0;1;0;0;1;1;0;0;0;1;1;1;1;1;0;1;0;1;1;0;0;1;1;1;1;0;0;…
9.7 ;AE9;0;1;1;0;0;1;0;1;1;1;0;0;1;1;1;0;0;1;0;0;1;1;1;0;0;1;1;0;0;1;0;0;1;0;0;1;0;0;0;1;1;0;0;0;0;0;1;1;1;0;0;0;0;0;1;0;0;0;0;1;0;0;1;1;0;0;0;0;0;0;0;0;0;0;0;0;0;0;1;1;0;1;1;0;0;0;1;1;0;0;0;1;0;0;0;1;0;1;0;0;0;1;1;0;1;1;0;0;0;0;0;1;0;1;0;1;0;0;0;0;0;0;0;0;0;0;1;0;0;0;0;0;1;0;1;1;0;0;0;0;0;0;1;1;1;1;0;1;1;0;1;0;1;1;0;1;1;0;0;0;0;0;0;0;0;1;1;0;0;1;0;0;1;1;0;0;0;0;1;1;1;1;0;0;0;1;1;0;0;1;0;1;1;0;0;…
9.8 ;AE9;0;1;1;0;0;1;0;1;1;1;0;1;1;1;1;0;0;1;0;0;1;1;1;0;0;1;1;0;0;0;0;0;1;1;0;1;0;0;0;1;1;1;0;0;0;0;1;1;1;1;0;0;0;0;1;0;0;0;0;0;0;0;1;1;0;0;0;0;0;0;0;0;0;0;0;0;0;0;1;1;0;1;1;0;0;0;1;1;0;0;0;0;0;0;0;0;0;0;0;0;0;1;1;0;1;1;0;0;0;0;0;1;0;1;0;1;0;0;0;0;0;0;0;0;0;0;1;0;0;0;0;0;1;0;1;1;0;0;0;0;0;0;1;1;1;1;0;1;1;0;1;0;1;1;0;1;1;0;0;0;0;0;0;0;0;1;1;0;0;1;0;0;1;1;0;0;0;1;1;1;1;1;0;1;0;1;1;0;0;0;0;1;1;0;0;…
9.9 ;AE9;0;1;1;0;0;1;0;1;1;1;0;1;1;1;1;0;0;1;0;0;1;1;1;0;0;1;1;0;0;1;0;0;1;1;0;1;0;0;0;1;1;1;0;0;0;0;1;1;1;0;0;0;0;0;1;0;0;0;0;1;0;0;1;1;0;0;0;0;0;0;0;0;0;0;0;0;0;0;1;1;0;1;1;0;0;0;1;1;0;0;0;1;0;0;0;1;0;0;0;0;0;1;1;0;1;1;0;0;0;0;0;1;0;1;0;1;0;0;0;0;0;0;0;0;0;0;1;0;0;0;1;1;1;0;1;1;0;0;0;0;0;0;1;1;1;1;0;1;1;0;1;0;1;1;0;1;1;0;0;0;0;1;0;0;0;1;1;0;0;1;0;0;1;1;0;0;0;0;1;1;1;1;0;1;0;1;1;0;0;1;0;1;1;1;0;…
9.0 ;AE9;0;1;1;0;0;1;0;1;1;1;0;1;1;1;1;0;0;1;0;0;1;1;1;0;0;1;1;0;1;1;0;0;1;1;0;1;0;0;0;1;1;1;0;0;0;0;1;1;1;0;0;0;0;0;1;0;0;0;0;1;0;0;1;1;0;0;0;0;0;0;0;0;0;0;0;0;0;0;1;1;0;1;1;0;0;0;1;1;0;0;0;1;0;0;0;1;0;0;0;0;0;1;1;0;1;1;0;0;0;0;0;1;0;1;0;1;0;0;0;0;0;0;0;0;0;0;1;0;0;0;1;1;1;0;1;1;0;0;0;0;0;0;1;1;1;1;0;1;1;0;1;0;1;0;0;1;1;0;0;0;0;1;0;0;0;1;1;0;0;1;0;0;1;1;0;0;0;0;1;1;1;1;0;0;0;1;1;0;0;1;1;1;1;0;0;…
9.3 ;AE9;0;1;1;0;0;0;0;1;0;1;0;0;1;1;1;0;0;1;0;0;1;1;1;0;0;1;1;0;0;1;0;0;1;1;0;1;0;0;0;1;0;0;1;0;0;0;1;0;1;0;0;0;0;0;1;0;0;0;0;1;0;0;1;1;0;0;0;0;0;0;0;0;0;0;0;0;0;0;1;1;0;0;1;0;0;0;1;1;0;0;0;1;0;0;0;1;0;0;0;0;0;1;1;0;1;1;1;0;0;0;0;1;0;1;0;1;0;0;0;0;0;0;0;0;0;0;1;0;0;0;0;1;0;0;1;1;0;0;0;0;0;0;1;1;1;1;0;1;1;0;1;0;1;0;0;1;1;0;0;0;0;0;0;0;0;1;1;0;0;1;0;0;1;1;0;0;0;1;1;1;1;1;0;0;0;1;1;0;0;1;1;1;1;0;0;…
9.4 ;AE9;0;1;1;0;0;1;0;1;1;1;0;0;1;1;1;0;0;1;0;0;1;1;1;0;0;1;1;0;0;1;0;0;1;0;0;1;0;0;0;1;1;1;0;0;0;0;1;1;1;0;0;0;0;0;1;0;0;0;0;0;0;0;1;1;0;0;0;0;0;0;0;0;0;0;0;0;0;0;1;1;0;1;1;0;0;0;1;1;0;0;0;1;0;0;0;1;0;0;1;0;0;1;1;0;1;1;0;0;0;0;0;1;0;1;0;1;0;0;0;0;0;0;0;0;0;0;1;0;0;0;1;0;1;0;1;1;0;0;0;0;0;0;1;1;0;1;0;1;1;0;1;0;1;0;0;1;1;0;0;0;0;1;0;0;0;1;1;0;0;1;0;0;1;1;0;0;0;1;1;1;1;1;0;0;0;1;1;0;0;1;1;1;1;0;0;…
9.5 ;AE9;0;1;1;0;0;1;0;1;1;1;0;1;1;1;1;0;0;1;0;0;1;1;1;0;0;1;1;0;0;1;0;0;1;1;0;1;0;0;0;1;1;1;0;0;0;0;1;1;1;1;0;0;0;0;1;0;0;0;0;0;0;0;1;1;0;0;0;0;0;0;0;0;0;0;0;0;0;1;1;1;0;1;1;0;0;0;1;1;0;0;0;1;0;0;0;1;0;0;1;0;0;1;1;0;1;1;0;0;0;0;0;1;0;1;0;1;0;0;0;0;0;0;0;0;0;0;1;0;0;0;1;0;0;0;1;1;0;0;0;0;0;0;1;1;0;1;0;1;1;0;1;0;1;1;0;1;1;0;0;0;0;1;0;0;0;1;1;0;0;1;0;0;1;1;0;0;0;1;1;1;1;1;0;0;0;1;1;0;0;1;1;1;1;0;0;…
9.6 ;AE9;0;1;1;0;0;1;0;1;1;1;0;1;1;1;1;0;0;1;0;0;1;1;1;0;0;1;1;0;0;1;0;0;1;1;0;1;0;0;0;1;1;1;0;0;0;0;1;1;1;0;0;0;0;0;1;0;0;0;0;1;0;0;1;1;0;0;0;0;0;0;0;0;0;0;0;0;0;0;1;1;0;1;1;0;0;0;1;1;0;0;0;1;0;0;0;1;0;1;1;0;0;1;1;0;1;1;0;0;0;0;0;1;0;1;0;1;0;0;0;0;0;0;0;0;0;0;1;0;0;0;1;0;0;0;1;1;0;0;0;0;0;0;1;1;1;1;0;1;1;0;1;0;1;1;0;1;1;0;0;0;0;1;0;0;0;1;1;0;0;1;0;0;1;1;0;0;0;0;1;1;1;1;0;1;0;1;1;0;0;0;1;1;1;0;0;…

## Sheet: Cardamine_resedifolia_Cardamine
Ind;New_pop;Allele1;Allele2;Allele3;Allele4;Allele5;Allele6;Allele7;Allele8;Allele9;Allele10;Allele11;Allele12;Allele13;Allele14;Allele15;Allele16;Allele17;Allele18;Allele19;Allele20;Allele21;Allele22;Allele23;Allele24;Allele25;Allele26;Allele27;Allele28;Allele29;Allele30;Allele31;Allele32;Allele33;Allele34;Allele35;Allele36;Allele37;Allele38;Allele39;Allele40;Allele41;Allele42;Allele43;Allele44;…
CAN269;CR-CAN;1;1;1;1;1;1;0;0;1;0;1;1;0;0;0;0;1;1;1;1;1;1;1;1;1;0;1;1;0;1;1;1;1;0;1;1;1;1;0;1;0;1;1;0;1;0;0;0;0;0;0;1;0;1;1;0;1;1;1;1;0;0;0;0;0;0;0;1;0;0;0;1;0;1;0;1;0;0;0;1;0;1;0;1;1;0;1;1;0;1;0;1;1;1;0;1;1;1;1;1;1;1;1;1;1;1;0;1;1;1;1;0;1;1;0;0;1;0;1;1;0;1;1;0;1;0;1;1;0;0;0;0;0;1;0;0;1;1;0;0;0;0;0;1;1;1;1;1;0;0;0;1;1;1;1;1;0;1;0;1;1;1;1;1;1;0;1;1;0;0;1;0;0;1;1;0;1;0;1;1;1;1;1;1;1;0;1;0;0;0;1;1;0…
CAN270;CR-CAN;1;1;1;1;1;1;0;0;1;0;1;1;0;0;0;0;1;1;1;1;1;1;1;1;1;0;1;1;0;1;1;1;1;0;1;1;1;1;0;1;0;1;1;0;1;0;0;0;0;0;0;1;0;1;1;0;1;1;1;1;0;0;0;0;0;0;0;1;0;0;0;1;0;1;0;1;0;0;0;1;0;1;0;1;1;0;1;1;0;1;0;1;1;1;0;1;1;1;1;1;1;1;1;1;1;1;0;1;1;1;1;0;1;1;0;0;1;0;1;1;0;1;1;0;1;0;1;1;0;0;0;0;0;1;0;0;1;1;0;0;0;0;0;1;1;1;1;1;0;0;0;1;1;1;1;1;0;1;0;1;1;1;1;1;1;0;1;1;0;0;1;0;0;1;1;0;1;0;1;1;1;1;1;1;1;0;1;0;0;0;1;1;0…
CAN271;CR-CAN;1;1;1;1;1;1;0;0;1;0;1;1;0;0;0;0;1;1;1;1;1;1;1;1;1;0;1;1;0;1;1;1;1;0;1;1;1;1;0;1;0;1;1;0;1;0;0;0;0;0;0;1;0;1;1;0;1;1;1;1;0;0;0;0;0;0;0;1;0;0;0;1;0;1;0;1;0;0;0;1;0;1;0;1;1;0;1;1;0;1;0;1;1;1;0;1;1;1;1;1;1;1;1;1;1;1;0;1;1;1;1;0;1;1;0;0;1;0;1;0;0;1;1;0;1;0;1;1;0;0;0;0;0;1;0;0;1;1;0;0;0;0;0;1;1;1;1;1;0;0;0;1;1;1;1;1;0;1;0;1;1;1;1;1;1;0;1;1;0;0;1;0;0;1;1;0;1;0;1;1;1;1;1;1;1;0;1;0;0;0;1;1;0…
CAN272;CR-CAN;1;1;1;1;1;1;0;0;1;0;1;1;0;0;0;0;1;1;1;1;1;1;1;1;1;0;1;1;0;1;1;1;1;0;1;1;1;1;0;1;0;1;1;0;1;0;0;0;0;0;0;1;0;1;1;0;1;1;1;1;0;0;0;0;0;0;0;1;0;0;0;1;0;1;0;1;0;0;0;1;0;1;0;1;1;0;1;1;0;1;0;1;1;1;0;1;1;1;1;1;1;1;1;1;1;1;0;1;1;1;1;0;1;1;0;0;1;0;1;1;0;1;1;0;1;0;1;1;0;0;0;0;0;1;0;0;1;1;0;0;0;0;0;1;1;1;1;1;1;0;0;1;1;1;1;1;0;1;0;1;1;1;1;1;1;0;1;1;0;0;1;0;0;1;1;0;1;0;1;1;1;1;1;1;1;0;1;0;0;0;1;1;0…
CAN273;CR-CAN;1;1;1;1;1;1;0;0;1;0;1;1;0;0;0;0;1;1;1;1;1;1;1;1;1;0;1;1;0;1;1;1;1;0;1;1;1;1;0;1;0;1;1;0;1;0;0;0;0;0;0;1;0;1;1;0;1;1;1;1;0;0;0;0;0;0;0;1;0;0;0;1;0;1;0;1;0;0;0;1;0;1;0;1;1;0;1;1;0;1;0;1;1;1;0;1;1;1;1;1;1;1;1;1;1;1;0;1;1;1;1;0;1;1;0;0;1;0;1;1;0;1;1;0;1;0;1;1;0;0;0;0;0;1;0;0;1;1;0;0;0;0;0;1;1;1;1;1;0;0;0;1;1;1;1;1;0;1;0;1;1;1;1;1;1;0;1;1;0;0;1;0;0;1;1;0;1;0;1;1;1;1;1;1;1;0;1;0;0;0;1;1;0…
CAN274;CR-CAN;1;1;1;1;1;1;0;0;1;0;1;1;0;0;0;0;1;1;1;1;1;1;1;1;1;0;1;1;0;1;1;1;1;0;1;1;1;1;0;1;0;1;1;0;1;0;0;0;0;0;0;1;0;1;1;0;1;1;1;1;0;0;0;0;0;0;0;1;0;0;0;1;0;1;0;1;0;0;0;1;0;1;0;1;1;0;1;1;0;1;0;1;1;1;0;1;1;1;1;1;1;1;1;1;1;1;0;1;1;1;1;0;1;1;0;0;1;0;1;1;0;1;1;0;1;0;1;1;0;0;0;0;0;1;0;0;1;1;0;0;0;0;0;1;1;1;1;1;0;0;0;1;1;1;1;1;0;1;0;1;1;1;1;1;1;0;1;1;0;0;1;0;0;1;1;0;1;0;1;1;1;1;1;1;1;0;1;0;0;0;1;1;0…
CAN818;CR-CAN;1;1;1;1;1;1;0;0;1;0;1;1;0;0;0;0;1;1;1;1;1;1;1;1;1;0;1;1;0;1;1;1;1;0;1;1;1;1;0;1;0;1;1;0;1;0;0;0;0;0;0;1;0;1;1;0;1;1;1;1;0;0;0;0;0;0;0;1;0;0;0;1;0;1;0;1;0;0;0;1;0;1;0;1;1;0;1;1;0;1;0;1;1;1;0;1;1;1;1;1;1;1;1;1;1;1;0;1;1;1;1;0;1;1;0;0;1;0;1;1;0;1;1;0;1;0;1;1;0;0;0;0;0;1;0;0;1;1;0;0;0;0;0;1;1;1;1;1;0;0;0;1;1;1;1;1;0;1;0;1;1;1;1;1;1;0;1;1;0;0;1;0;0;1;1;0;1;0;1;1;1;1;1;1;1;0;1;0;0;0;1;1;0…
CAN819;CR-CAN;1;1;1;1;1;1;0;0;1;0;1;1;0;0;0;0;1;1;1;1;1;1;1;1;1;0;1;1;0;1;1;1;1;0;1;1;1;1;0;1;0;1;1;0;1;0;0;0;0;0;0;1;0;1;1;0;1;1;1;1;0;0;0;0;0;0;0;1;0;0;0;1;0;1;0;1;0;0;0;1;0;1;0;1;1;0;1;1;0;1;0;1;1;1;0;1;1;1;1;1;1;1;1;1;1;1;0;1;1;1;1;0;1;1;0;0;1;0;1;1;0;1;1;0;1;0;1;1;0;0;0;0;0;1;0;0;1;1;0;0;0;0;0;1;1;1;1;1;0;0;0;1;1;1;1;1;0;1;0;1;1;1;1;1;1;0;1;1;0;0;1;0;0;1;1;0;1;0;1;1;1;1;1;1;1;0;1;0;0;0;1;1;0…
PAN253;CR-PAN;1;1;1;1;1;1;0;0;1;0;1;1;0;0;0;0;1;1;1;0;1;1;1;1;1;0;1;1;0;1;1;1;1;0;1;1;1;1;0;1;0;1;1;0;1;0;0;0;0;0;0;1;0;1;1;0;1;1;1;1;0;0;0;0;0;0;0;1;0;0;0;1;0;0;1;1;0;0;0;1;0;1;0;1;1;0;1;1;1;1;0;1;1;1;0;1;1;1;1;1;1;1;1;1;1;1;0;1;1;1;1;0;1;1;0;0;1;0;1;0;0;1;1;0;1;0;1;1;0;0;0;0;1;1;0;0;1;1;0;0;1;0;0;1;1;1;1;1;0;0;0;1;1;1;1;1;0;1;0;1;1;1;1;1;1;0;1;1;0;0;1;0;0;1;1;0;1;0;1;1;1;1;1;1;1;0;1;0;0;0;1;1;0…
PAN254;CR-PAN;1;1;1;1;1;1;0;1;1;0;1;1;0;0;0;1;1;1;1;1;1;1;1;1;1;0;1;1;0;1;1;1;1;1;1;1;1;1;0;1;0;1;1;0;1;0;0;0;1;0;0;1;0;1;1;0;1;1;1;1;0;0;0;0;0;0;0;1;0;0;0;1;0;0;1;1;0;1;1;1;0;1;1;1;1;0;1;1;1;1;0;0;1;1;0;1;1;1;1;1;1;1;1;1;1;1;1;1;1;1;1;1;1;1;1;1;1;1;1;1;0;1;1;0;1;0;1;1;0;1;1;0;0;1;0;1;1;1;0;1;1;0;0;1;1;1;1;1;0;0;0;1;1;1;1;1;1;1;1;1;1;1;1;1;1;0;1;1;0;1;1;0;1;1;1;1;1;0;1;1;1;1;1;1;1;0;1;0;0;0;1;1;0…
PAN255;CR-PAN;1;1;1;1;1;1;0;1;1;0;1;1;0;0;0;0;1;1;1;0;1;1;1;1;1;0;1;1;0;1;1;1;1;0;1;1;1;1;0;1;0;1;1;0;1;0;0;0;0;0;0;1;0;1;1;0;1;1;1;1;0;0;0;0;0;0;0;1;0;0;0;1;0;0;1;1;0;0;0;1;0;1;0;1;1;0;1;1;1;1;0;0;1;1;0;1;1;1;1;1;1;1;1;1;1;1;0;1;1;1;1;0;1;1;0;0;1;0;1;1;0;1;1;0;1;0;1;1;0;0;0;0;0;1;0;0;1;1;0;0;1;0;0;1;1;1;1;1;0;0;0;1;1;1;1;1;1;0;0;1;1;1;1;1;0;0;1;1;0;0;1;0;0;1;1;0;1;0;1;1;1;1;1;1;1;0;1;0;0;0;1;1;0…
PAN256;CR-PAN;1;1;1;1;1;1;0;1;1;0;1;1;0;0;0;1;1;1;1;1;1;1;1;1;1;1;1;1;0;1;1;1;1;1;1;1;1;1;0;1;0;1;1;0;1;0;0;0;1;0;0;1;0;1;1;0;1;1;1;1;0;0;0;0;0;0;0;1;0;0;0;1;0;1;1;1;0;1;1;1;0;1;1;1;1;0;1;1;1;1;0;1;1;1;0;1;1;1;1;1;1;1;1;1;1;1;1;1;1;1;1;1;1;1;1;1;1;1;1;0;0;1;1;0;1;0;1;1;0;1;1;0;0;1;1;1;1;1;0;1;1;0;0;1;1;1;1;1;1;0;0;1;1;1;1;1;0;0;1;1;1;1;1;1;1;0;1;1;0;1;1;0;0;1;1;1;1;0;1;1;1;1;1;1;1;0;1;0;0;0;1;1;0…
PAN336;CR-PAN;1;1;1;1;1;1;0;1;1;0;1;1;0;0;0;1;1;1;1;1;1;1;1;1;1;1;1;1;0;1;1;1;1;1;1;1;1;1;0;1;0;1;1;0;1;0;0;0;1;0;0;1;0;1;1;0;1;1;1;1;0;0;0;0;0;0;0;1;0;0;0;1;0;1;1;1;0;1;1;1;0;1;1;1;1;0;1;1;1;1;0;1;1;1;0;1;1;1;1;1;1;1;1;1;1;1;1;1;1;1;1;1;1;1;1;1;1;1;1;0;0;1;1;0;1;0;1;1;0;1;1;0;0;1;1;1;1;1;0;1;1;0;0;1;1;1;1;1;1;0;0;1;1;1;1;1;0;0;1;1;1;1;1;1;1;0;1;1;0;1;1;0;0;1;1;1;1;0;1;1;1;1;1;1;1;0;1;0;0;0;1;1;0…
PAN251;CR-PAN;1;1;1;1;1;1;0;1;1;0;1;1;0;0;0;1;1;1;1;1;1;1;1;1;1;0;1;1;0;1;1;1;1;1;1;1;1;1;0;1;0;1;1;0;1;0;0;0;1;0;0;1;0;1;1;0;1;1;1;1;0;0;0;0;0;0;0;1;0;0;0;1;0;0;1;1;0;1;1;1;0;1;1;1;1;0;1;1;1;1;0;0;1;1;0;1;1;1;1;1;1;1;1;1;1;1;1;1;1;1;1;1;1;1;1;1;1;1;1;1;0;1;1;0;1;0;1;1;0;1;1;0;0;1;0;1;1;1;0;1;1;0;0;1;1;1;1;1;0;0;0;1;1;1;1;1;0;0;1;1;1;1;1;1;1;0;1;1;0;1;1;0;1;1;1;1;1;0;1;1;1;1;1;1;1;0;1;0;0;0;1;1;0…
MOL247;CR-MOL;1;1;1;1;1;1;0;0;1;0;1;1;0;0;0;0;1;1;0;0;1;1;1;1;1;0;1;1;0;1;1;1;1;0;1;1;1;1;1;1;0;1;1;0;1;0;1;0;0;0;0;0;0;1;1;0;1;1;1;1;0;0;0;0;0;0;0;1;1;0;0;1;0;0;1;1;0;0;0;1;0;1;0;1;0;1;1;1;1;0;0;0;1;1;1;1;1;1;1;1;1;1;1;1;1;1;0;1;1;0;1;0;1;1;0;0;1;0;1;1;0;1;1;0;1;0;1;1;0;0;1;0;0;1;0;1;1;1;0;0;0;1;1;1;1;1;1;1;0;0;0;1;1;1;1;1;1;0;1;1;1;1;1;1;0;1;1;1;0;0;1;0;0;1;1;1;1;0;1;1;1;1;1;1;1;0;1;1;0;0;1;1;1…
MOL248;CR-MOL;1;1;1;1;1;1;0;0;1;0;1;1;0;0;0;0;1;1;1;0;1;1;1;1;1;0;1;1;0;1;1;1;1;0;1;1;1;1;0;1;0;1;1;0;1;0;1;0;0;0;0;0;0;1;1;0;1;1;1;1;0;0;0;0;0;0;0;1;1;0;0;1;0;1;0;1;0;0;0;1;0;1;0;1;0;1;1;1;1;1;0;0;1;1;1;1;1;1;1;1;1;1;1;1;1;1;0;1;1;0;1;0;1;0;0;0;1;0;1;1;0;1;1;0;1;0;1;1;0;0;1;0;0;1;0;1;1;1;0;0;0;0;1;1;1;1;1;1;0;0;0;1;1;1;1;1;1;0;1;1;1;1;1;1;0;1;1;1;1;0;1;0;0;1;1;1;1;0;1;1;1;1;1;1;1;0;1;1;0;0;1;1;0…
MOL249;CR-MOL;1;1;1;1;1;1;0;0;1;0;1;1;0;0;0;0;1;1;1;0;1;1;1;1;1;0;1;1;0;1;1;1;1;0;1;1;1;1;1;1;0;1;1;0;1;0;1;0;0;0;0;0;0;1;1;0;1;1;1;1;0;0;1;0;0;0;0;1;1;0;0;1;0;1;0;1;0;0;0;1;0;1;0;1;0;1;1;1;1;1;0;0;1;1;1;1;1;1;1;1;1;1;1;1;1;1;0;1;1;0;1;0;1;1;0;0;1;0;1;1;0;1;1;0;1;0;1;1;0;0;1;0;0;1;0;1;1;1;0;0;0;0;1;1;1;1;1;1;0;0;0;1;1;1;1;1;1;0;1;1;1;1;1;1;0;1;1;1;1;0;1;0;0;1;1;1;1;0;1;1;1;1;1;1;1;0;1;1;0;0;1;1;0…
MOL250;CR-MOL;1;1;1;1;1;1;0;0;1;0;1;1;0;0;0;0;1;1;1;0;1;1;1;1;1;0;1;1;0;1;1;1;1;0;1;1;1;1;1;1;0;1;1;0;1;0;1;0;0;0;0;0;0;1;1;0;1;1;1;1;0;0;1;0;0;0;0;1;1;0;0;1;0;1;0;1;0;0;0;1;0;1;0;1;0;1;1;1;1;1;0;0;1;1;1;1;1;1;1;1;1;1;1;1;1;1;0;1;1;0;1;0;1;1;0;0;1;0;1;1;0;1;1;0;1;0;1;1;0;0;1;0;0;1;0;1;1;1;0;0;0;0;1;1;1;1;1;1;0;0;0;1;1;1;1;1;1;0;1;1;1;1;1;1;0;1;1;1;1;0;1;0;0;1;1;1;1;0;1;1;1;1;1;1;1;0;1;1;0;0;1;1;0…
MOL245;CR-MOL;1;1;1;1;1;1;0;0;1;0;1;1;0;0;0;0;1;1;1;0;1;1;1;1;1;0;1;1;0;1;1;1;1;0;1;1;1;1;1;1;0;1;1;0;1;0;1;0;0;0;0;0;0;1;1;0;1;1;1;1;0;0;1;0;0;0;0;1;1;0;0;1;0;1;0;1;0;0;0;1;0;1;0;1;0;1;1;1;1;1;0;0;1;1;1;1;1;1;1;1;1;1;1;1;1;1;0;1;1;0;1;0;1;1;0;0;1;0;1;1;0;1;1;0;1;0;1;1;0;0;1;0;0;1;0;1;1;1;0;0;0;0;1;1;1;1;1;1;0;0;0;1;1;1;1;1;1;0;1;1;1;1;1;1;0;1;1;1;1;0;1;0;0;1;1;1;1;0;1;1;1;1;1;1;1;0;1;1;0;0;1;1;0…
MOL820;CR-MOL;1;0;1;1;1;1;0;0;1;0;1;1;0;0;0;0;1;1;1;0;1;1;1;1;1;0;1;1;0;1;1;1;1;0;1;1;1;1;1;1;0;1;1;0;1;0;1;0;0;0;0;0;0;1;1;0;1;1;1;1;0;0;0;0;0;0;0;1;1;0;0;1;0;0;1;1;0;0;0;1;0;1;0;1;0;1;1;1;1;0;0;0;1;1;1;1;1;1;1;1;1;1;1;1;1;1;0;1;1;0;1;0;1;1;0;0;1;0;1;1;0;1;1;0;1;0;1;1;0;0;1;0;0;1;0;1;1;1;0;0;0;1;1;1;1;1;1;1;0;0;0;1;1;1;1;1;1;0;1;1;1;1;1;1;0;1;1;1;0;0;1;0;0;1;1;1;1;0;1;1;1;1;1;1;1;0;1;1;0;0;1;1;1…
MOL821;CR-MOL;1;1;1;1;1;1;0;0;1;0;1;1;0;0;0;0;1;1;1;0;1;1;1;1;1;0;1;1;0;1;1;1;1;0;1;1;1;1;1;1;0;1;1;0;1;0;1;0;0;0;0;0;0;1;1;0;1;1;1;1;0;0;1;0;0;0;0;1;1;0;0;1;0;1;0;1;0;0;0;1;0;1;0;1;0;1;1;1;1;1;0;0;1;1;1;1;1;1;1;1;1;1;1;1;1;1;0;1;1;0;1;0;1;1;0;0;1;0;1;1;0;1;1;0;1;0;1;1;0;0;1;0;0;1;0;1;1;1;0;0;0;0;1;1;1;1;1;1;0;0;0;1;1;1;1;1;1;0;1;1;1;1;1;1;0;1;1;1;1;0;1;0;0;1;1;1;1;0;1;1;1;1;1;1;1;0;1;1;0;0;1;1;0…
PESS219;CR-PESS;1;1;1;1;1;1;0;0;1;0;1;1;0;0;0;0;1;1;1;0;0;1;1;1;1;0;1;0;0;1;1;1;1;0;1;1;1;1;0;1;0;1;1;0;1;0;0;0;0;0;0;1;0;1;1;0;1;1;1;1;0;0;0;0;0;0;0;1;1;0;0;1;0;0;1;1;0;0;0;1;0;1;0;1;1;0;1;1;0;1;0;1;1;1;1;1;1;1;1;1;0;1;1;1;1;1;0;1;1;0;1;0;1;1;0;0;1;0;1;1;0;1;1;0;1;0;1;1;0;0;0;0;0;1;0;0;1;1;0;0;0;1;0;1;1;1;1;0;0;0;0;1;1;1;1;1;1;0;1;1;1;1;1;1;0;0;1;1;0;0;1;0;1;1;0;0;1;0;1;1;1;1;1;1;1;0;1;0;0;1;1;1…
PESS220;CR-PESS;1;1;1;1;1;1;0;0;1;0;1;1;0;0;0;0;1;1;1;1;0;1;1;1;1;0;1;0;0;1;1;1;0;0;1;1;1;1;0;1;0;1;1;0;1;1;0;0;0;0;0;1;0;1;1;0;1;1;1;1;0;0;0;0;0;0;0;1;0;0;0;1;0;0;1;1;0;0;0;1;0;1;0;1;1;0;1;1;0;1;0;1;1;1;1;1;1;1;1;1;0;1;1;1;1;1;0;1;1;0;1;0;1;1;0;0;1;0;1;1;0;1;1;0;1;0;1;1;0;0;0;0;0;1;0;0;1;1;0;0;0;1;0;1;1;1;1;0;0;0;0;1;1;1;1;1;1;0;1;1;1;1;1;1;0;0;1;1;0;0;1;0;1;1;0;0;1;0;1;1;1;1;1;1;1;1;1;0;0;1;1;1…
PESS221;CR-PESS;1;1;1;1;1;1;0;0;1;0;1;1;0;0;0;0;1;1;1;1;0;1;1;1;1;0;1;0;0;1;1;1;1;0;1;1;1;1;0;1;0;1;1;0;1;0;0;0;0;0;0;1;0;1;1;0;1;1;1;1;0;0;1;0;0;0;0;1;1;0;0;1;0;0;1;1;0;0;0;1;0;1;0;1;1;0;1;1;0;1;0;1;1;1;1;1;1;1;1;1;0;1;1;1;1;1;0;1;1;0;1;0;1;1;0;0;1;0;1;1;0;1;1;0;1;1;1;1;0;0;0;0;0;1;0;0;1;1;0;0;0;0;0;1;1;1;1;0;0;1;0;1;1;1;1;1;0;0;1;1;1;1;1;1;0;0;1;1;0;0;1;0;0;1;1;0;1;0;1;1;1;1;1;1;1;0;1;0;0;0;1;1…
PESS222;CR-PESS;1;1;1;1;1;1;0;0;1;0;1;1;0;0;0;0;1;1;1;0;0;1;1;1;1;0;1;0;0;1;1;1;1;0;1;1;1;1;0;1;0;1;1;0;1;0;0;0;0;0;0;1;0;1;1;0;1;1;1;1;0;0;0;0;0;0;0;1;1;0;0;1;0;0;1;1;0;0;0;1;0;1;0;1;1;0;1;1;0;1;0;1;1;1;1;1;1;1;1;1;0;1;1;1;1;1;0;1;1;0;1;0;1;1;0;0;1;0;1;1;0;1;1;0;1;0;1;1;0;0;0;0;0;1;0;0;1;1;0;0;0;1;0;1;1;1;1;0;0;0;0;1;1;1;1;1;1;0;1;1;1;1;1;1;0;0;1;1;0;0;1;0;1;1;0;0;1;0;1;1;1;1;1;1;1;0;1;0;0;1;1;1…
PESS223;CR-PESS;1;1;1;1;1;1;0;0;1;0;1;1;0;0;0;0;1;1;1;1;0;1;1;1;1;0;1;0;0;1;1;1;0;0;1;1;1;1;0;1;0;1;1;0;1;1;0;0;0;0;0;1;0;1;1;0;1;1;1;1;0;0;0;0;0;0;0;1;1;0;0;1;0;0;1;1;0;0;0;1;0;1;0;1;1;0;1;1;0;1;0;1;1;1;1;1;1;1;1;1;0;1;1;1;1;1;0;1;1;0;1;0;1;1;0;0;1;0;1;1;0;1;1;0;1;0;1;1;0;0;0;0;0;1;0;0;1;1;0;0;0;1;0;1;1;1;1;0;0;0;0;1;1;1;1;1;1;0;1;1;1;1;1;1;0;0;1;1;0;0;1;0;1;1;0;0;1;0;1;1;1;1;1;1;1;1;1;0;0;1;1;1…
PESS224;CR-PESS;1;1;1;1;1;1;0;0;1;0;1;1;0;0;0;0;1;1;1;1;0;1;1;1;1;0;1;0;0;1;1;1;0;0;1;1;1;1;0;1;0;1;1;0;1;1;0;0;0;0;0;1;0;1;1;0;1;1;1;1;0;0;0;0;0;0;0;1;0;0;0;1;0;0;1;1;0;0;0;1;0;1;0;1;1;0;1;1;0;1;0;1;1;1;1;1;1;1;1;1;0;1;1;1;1;1;0;1;1;0;1;0;1;1;0;0;1;0;1;1;0;1;1;0;1;0;1;1;0;0;0;0;0;1;0;0;1;1;0;0;0;1;0;1;1;1;1;0;0;0;0;1;1;1;1;1;1;0;1;1;1;1;1;1;0;0;1;1;0;0;1;0;1;1;0;0;1;0;1;1;1;1;1;1;1;1;1;0;0;1;1;1…
LMu692;CR-Lmu;1;0;1;1;1;1;1;0;1;1;1;1;0;0;0;0;1;0;0;0;1;0;1;1;1;0;0;0;1;1;0;1;0;0;1;1;1;1;0;1;1;0;1;0;1;0;0;1;0;0;1;0;1;1;1;0;1;1;1;1;0;0;0;0;0;0;0;1;1;1;1;0;1;0;1;1;1;0;0;1;1;1;1;1;1;0;1;1;0;1;1;0;1;1;1;1;1;1;1;1;1;0;1;0;1;1;0;1;1;0;0;0;1;1;0;0;1;0;1;1;1;1;0;1;1;0;1;1;0;0;0;0;0;1;0;0;1;1;0;0;0;0;0;0;1;0;1;1;0;0;0;1;1;1;1;1;0;1;1;1;1;1;1;1;0;0;1;1;0;0;1;1;0;1;1;1;1;0;1;1;1;1;1;0;0;0;0;1;0;0;1;1;0…
LMu693;CR-Lmu;1;0;1;1;1;1;1;0;1;1;1;1;0;0;0;0;1;0;0;0;1;0;1;1;1;0;0;0;1;1;0;1;0;0;1;1;1;1;0;1;1;0;1;0;1;0;0;1;0;0;1;0;1;1;1;0;1;1;1;1;0;0;0;0;0;0;0;1;1;1;1;0;1;0;1;1;1;0;0;1;1;1;1;1;1;0;1;1;0;1;1;0;1;1;1;1;1;1;1;1;1;0;1;0;1;1;0;1;1;0;0;0;1;1;0;0;1;0;1;1;1;1;0;1;1;0;1;1;0;0;0;0;0;1;0;0;1;1;0;0;0;0;0;0;1;0;1;1;0;0;0;1;1;1;1;1;0;1;1;1;1;1;1;1;0;0;1;1;0;0;1;1;0;1;1;1;1;0;1;1;1;1;1;0;0;0;0;1;0;0;1;1;0…
LMu694;CR-Lmu;1;0;1;1;1;1;1;0;1;1;1;1;0;0;0;0;1;0;0;0;1;0;1;1;1;0;0;0;1;1;1;1;0;0;1;1;1;1;0;1;1;0;1;0;1;0;0;1;0;0;1;0;1;1;1;0;1;1;1;1;0;0;0;0;0;0;0;1;1;1;1;0;1;0;1;1;1;0;0;1;1;1;1;1;1;0;1;1;0;1;1;0;1;1;1;1;1;1;1;1;1;0;1;0;1;1;0;1;1;0;0;0;1;1;0;0;1;0;1;1;1;1;0;1;1;0;1;1;0;0;0;0;0;1;0;0;1;1;0;0;0;0;0;0;1;0;1;1;0;0;0;1;1;1;1;1;0;1;1;1;1;1;1;1;0;0;1;1;0;0;1;1;0;1;1;1;1;0;1;1;1;1;1;0;0;0;0;1;0;0;1;1;0…
LMu695;CR-Lmu;1;0;1;1;1;1;1;0;1;1;1;1;0;0;0;0;1;0;0;0;1;0;1;1;1;0;0;0;1;1;0;1;0;0;1;1;1;1;0;1;1;0;1;0;1;0;0;1;0;0;1;0;1;1;1;0;1;1;1;1;0;0;0;0;0;0;0;1;1;1;1;0;1;0;1;1;1;0;0;1;1;1;1;1;1;0;1;1;0;1;1;0;1;1;1;1;1;1;1;1;1;0;1;0;1;1;0;1;1;0;0;0;1;1;0;0;1;0;1;1;1;1;0;1;1;0;1;1;0;0;0;0;0;1;0;0;1;1;0;0;0;0;0;0;1;0;1;1;0;0;0;1;1;1;1;1;0;1;1;1;1;1;1;1;0;0;1;1;0;0;1;1;0;1;1;1;1;0;1;1;1;1;1;0;0;0;0;1;0;0;1;1;0…
LMu697;CR-Lmu;1;0;1;1;1;1;1;0;1;1;1;1;0;0;0;0;1;0;0;0;1;0;1;1;1;0;0;0;1;1;0;1;0;0;1;1;1;1;0;1;1;0;1;0;1;0;0;1;0;0;1;0;1;1;1;0;1;1;1;1;0;0;0;0;0;0;0;1;1;1;1;0;1;0;1;1;1;0;0;1;1;1;1;1;1;0;1;1;0;1;1;0;1;1;1;1;1;1;1;1;1;0;1;0;1;1;0;1;1;0;0;0;1;1;0;0;1;0;1;1;1;1;0;1;1;0;1;1;0;0;0;0;0;1;0;0;1;1;0;0;0;0;0;0;1;0;1;1;0;0;0;1;1;1;1;1;0;1;1;1;1;1;1;1;0;0;1;1;0;0;1;1;0;1;1;1;1;0;1;1;1;1;1;0;0;0;0;1;0;0;1;1;0…
LMu698;CR-Lmu;1;0;1;1;1;1;1;0;1;1;1;1;0;0;0;0;1;0;0;0;1;0;1;1;1;0;0;0;1;1;0;1;0;0;1;1;1;1;0;1;1;0;1;0;1;0;0;1;0;0;1;0;1;1;1;0;1;1;1;1;0;0;0;0;0;0;0;1;1;1;1;0;1;0;1;1;1;0;0;1;1;1;1;1;1;0;1;1;0;1;1;0;1;1;1;1;1;1;1;1;1;0;1;0;1;1;0;1;1;0;0;0;1;1;0;0;1;0;1;1;1;1;0;1;1;0;1;1;0;0;0;0;0;1;0;0;1;1;0;0;0;0;0;0;1;0;1;1;0;0;0;1;1;1;1;1;0;1;1;1;1;1;1;1;0;0;1;1;0;0;1;1;0;1;1;1;1;0;1;1;1;1;1;0;0;0;0;1;0;0;1;1;0…
LMu699;CR-Lmu;1;0;1;1;1;1;1;0;1;1;1;1;0;0;0;0;1;0;0;0;1;0;1;1;1;0;0;0;1;1;0;1;0;0;1;1;1;1;0;1;1;0;1;0;1;0;0;1;0;0;1;0;1;1;1;0;1;1;1;1;0;0;0;0;0;0;0;1;1;1;1;0;1;0;1;1;1;0;0;1;1;1;1;1;1;0;1;1;0;1;1;0;1;1;1;1;1;1;1;1;1;0;1;0;1;1;0;1;1;0;0;0;1;1;0;0;1;0;1;1;1;1;0;1;1;0;1;1;0;0;0;0;0;1;0;0;1;1;0;0;0;0;0;0;1;0;1;1;0;0;0;1;1;1;1;1;0;1;1;1;1;1;1;1;0;0;1;1;0;0;1;1;0;1;1;1;1;0;1;1;1;1;1;0;0;0;0;1;0;0;1;1;0…
LMu700;CR-Lmu;1;0;1;1;1;1;1;0;1;1;1;1;0;0;0;0;1;0;0;0;1;0;1;1;1;0;0;0;1;1;0;1;0;0;1;1;1;1;0;1;1;0;1;0;1;0;0;1;0;0;1;0;1;1;1;0;1;1;1;1;0;0;0;0;0;0;0;1;1;1;1;0;1;0;1;1;1;0;0;1;1;1;1;1;1;0;1;1;0;1;1;0;1;1;1;1;1;1;1;1;1;0;1;0;1;1;0;1;1;0;0;0;1;1;0;0;1;0;1;1;1;1;0;1;1;0;1;1;0;0;0;0;0;1;0;0;1;1;0;0;0;0;0;0;1;0;1;1;0;0;0;1;1;1;1;1;0;1;1;1;1;1;1;1;0;0;1;1;0;0;1;1;0;1;1;1;1;0;1;1;1;1;1;0;0;0;0;1;0;0;1;1;0…
LFn533;CR-LFn;1;0;1;1;1;1;1;0;1;1;1;1;0;0;0;0;1;0;0;0;1;0;1;1;1;0;0;0;1;1;0;1;0;0;1;1;1;1;0;1;1;0;1;1;1;0;0;1;0;0;1;0;1;1;1;0;1;1;1;1;0;0;0;0;0;0;0;1;1;1;1;0;1;0;1;1;1;0;0;1;1;1;1;1;1;0;1;1;0;1;1;0;1;1;1;1;1;1;1;1;1;0;1;0;1;1;0;1;1;0;0;0;1;1;0;0;1;0;1;1;1;1;0;1;1;0;1;1;0;0;0;0;0;1;0;0;1;1;0;0;0;0;0;0;1;0;1;1;0;0;1;1;1;1;1;1;0;1;1;1;1;1;1;1;0;0;1;1;0;0;1;1;0;1;1;1;1;0;1;1;1;1;1;0;0;0;0;1;0;0;1;1;0…
LFn535;CR-LFn;1;0;1;1;1;1;1;0;1;1;1;1;0;0;0;0;1;0;0;0;1;0;1;1;1;0;0;0;1;1;0;1;0;0;1;1;1;1;0;1;1;0;1;1;1;0;0;1;0;0;1;0;1;1;1;0;1;1;1;1;0;0;0;0;0;0;0;1;1;1;1;0;1;0;1;1;1;0;0;1;1;1;1;1;1;0;1;1;0;1;1;0;1;1;1;1;1;1;1;1;1;0;1;0;1;1;0;1;1;0;0;0;1;1;0;0;1;0;1;1;1;1;0;1;1;0;1;1;0;0;0;0;0;1;0;0;1;1;0;0;0;0;0;0;1;0;1;1;0;0;1;1;1;1;1;1;0;1;1;1;1;1;1;1;0;0;1;1;0;0;1;1;0;1;1;1;1;0;1;1;1;1;1;0;0;0;0;1;0;0;1;1;0…
LFn536;CR-LFn;1;0;1;1;1;1;1;0;1;1;1;1;0;0;0;0;1;0;0;0;1;0;1;1;1;0;0;0;1;1;0;1;0;0;1;1;1;1;0;1;1;0;1;1;1;0;0;1;0;0;1;0;1;1;1;0;1;1;1;1;0;0;0;0;0;0;0;1;1;1;1;0;1;0;1;1;1;0;0;1;1;1;1;1;1;0;1;1;0;1;1;0;1;1;1;1;1;1;1;1;1;0;1;0;1;1;0;1;1;0;0;0;1;1;0;0;1;0;1;1;1;1;0;1;1;0;1;1;0;0;0;0;0;1;0;0;1;1;0;0;0;0;0;0;1;0;1;1;0;0;1;1;1;1;1;1;0;1;1;1;1;1;1;1;0;0;1;1;0;0;1;1;0;1;1;1;1;0;1;1;1;1;1;0;0;0;0;1;0;0;1;1;0…
LFn537;CR-LFn;1;0;1;1;1;1;1;0;1;1;1;1;0;0;0;0;1;0;0;0;1;0;1;1;1;0;0;0;1;1;0;1;0;0;1;1;1;1;0;1;1;0;1;1;1;0;0;1;0;0;1;0;1;1;1;0;1;1;1;1;0;0;0;0;0;0;0;1;1;1;1;0;1;0;1;1;1;0;0;1;1;1;1;1;1;0;1;1;0;1;1;0;1;1;1;1;1;1;1;1;1;0;1;0;1;1;0;1;1;0;0;0;1;1;0;0;1;0;1;1;1;1;0;1;1;0;1;1;0;0;0;0;0;1;0;0;1;1;0;0;0;0;0;0;1;0;1;1;0;0;1;1;1;1;1;1;0;1;1;1;1;1;1;1;0;0;1;1;0;0;1;1;0;1;1;1;1;0;1;1;1;1;1;0;0;0;0;1;0;0;1;1;0…
LFn538;CR-LFn;1;0;1;1;1;1;1;0;1;1;1;1;0;0;0;0;1;0;0;0;1;0;1;1;1;0;0;0;1;1;0;1;0;0;1;1;1;1;0;1;1;0;1;1;1;0;0;1;0;0;1;0;1;1;1;0;1;1;1;1;0;0;0;0;0;0;0;1;1;1;1;0;1;0;1;1;1;0;0;1;1;1;1;1;1;0;1;1;0;1;1;0;1;1;1;1;1;1;1;1;1;0;1;0;1;1;0;1;1;0;0;0;1;1;0;0;1;0;1;1;1;1;0;1;1;0;1;1;0;0;0;0;0;1;0;0;1;1;0;0;0;0;0;0;1;0;1;1;0;0;1;1;1;1;1;1;0;1;1;1;1;1;1;1;0;0;1;1;0;0;1;1;0;1;1;1;1;0;1;1;1;1;1;0;0;0;0;1;0;0;1;1;0…
LFn539;CR-LFn;1;0;1;1;1;1;1;0;1;1;1;1;0;0;0;0;1;0;0;0;1;0;1;1;1;0;0;0;1;1;0;1;0;0;1;1;1;1;0;1;1;0;1;1;1;0;0;1;0;0;1;0;1;1;1;0;1;1;1;1;0;0;0;0;0;0;0;1;1;1;1;0;1;0;1;1;1;0;0;1;1;1;1;1;1;0;1;1;0;1;1;0;1;1;1;1;1;1;1;1;1;0;1;0;1;1;0;1;1;0;0;0;1;1;0;0;1;0;1;1;1;1;0;1;1;0;1;1;0;0;0;0;0;1;0;0;1;1;0;0;0;0;0;0;1;0;1;1;0;0;1;1;1;1;1;1;0;1;1;1;1;1;1;1;0;0;1;1;0;0;1;1;0;1;1;1;1;0;1;1;1;1;1;0;0;0;0;1;0;0;1;1;0…
LFn540;CR-LFn;1;0;1;1;1;1;1;0;1;1;1;1;0;0;0;0;1;0;0;0;1;0;1;1;1;0;0;0;1;1;0;1;0;0;1;1;1;1;0;1;1;0;1;1;1;0;0;1;0;0;1;0;1;1;1;0;1;1;1;1;0;0;0;0;0;0;0;1;1;1;1;0;1;0;1;1;1;0;0;1;1;1;1;1;1;0;1;1;0;1;1;0;1;1;1;1;1;1;1;1;1;0;1;0;1;1;0;1;1;0;0;0;1;1;0;0;1;0;1;1;1;1;0;1;1;0;1;1;0;0;0;0;0;1;0;0;1;1;0;0;0;0;0;0;1;0;1;1;0;0;1;1;1;1;1;1;0;1;1;1;1;1;1;1;0;0;1;1;0;0;1;1;0;1;1;1;1;0;1;1;1;1;1;0;0;0;0;1;0;0;1;1;0…
CFn682;CR-CFn;1;0;1;1;1;1;1;0;1;1;1;1;0;0;0;0;1;0;0;1;1;0;1;1;1;0;0;0;1;1;0;1;0;0;1;1;1;1;0;1;1;0;1;1;1;0;0;1;0;0;1;0;1;1;1;0;1;1;1;1;0;0;0;0;0;0;0;1;1;1;1;0;1;0;1;1;1;0;0;1;1;1;1;1;1;0;1;1;0;1;1;0;1;1;1;1;1;1;1;1;1;0;1;0;1;1;1;1;1;0;0;0;1;1;0;0;1;0;1;1;1;1;0;1;1;0;1;1;0;0;0;0;0;1;0;0;1;1;0;0;0;0;0;0;1;0;1;1;0;0;0;1;1;1;1;1;0;1;1;1;1;1;1;1;0;0;1;1;0;0;1;1;0;1;1;1;1;0;1;1;1;1;1;0;0;0;0;1;0;0;1;1;0…
CFn683;CR-CFn;1;0;1;1;1;1;1;0;1;1;1;1;0;0;0;0;1;0;0;0;1;0;1;1;1;0;0;0;1;1;0;1;0;0;1;1;1;1;0;1;1;0;1;0;1;0;0;1;0;0;1;0;1;1;1;0;1;1;1;1;0;0;0;0;0;0;0;1;1;1;1;0;1;0;1;1;1;0;0;1;1;1;1;1;1;0;1;1;0;1;1;0;1;1;1;1;1;1;1;1;1;0;1;0;1;1;1;1;1;0;0;0;1;1;0;0;1;0;1;1;1;1;0;1;1;0;1;1;0;0;0;0;0;1;0;0;1;1;0;0;0;0;0;0;1;0;1;1;0;0;1;1;1;1;1;1;0;1;1;1;1;1;1;1;0;0;1;1;0;0;1;1;0;1;1;1;1;0;1;1;1;1;1;0;0;0;0;1;0;0;1;1;0…
CFn684;CR-CFn;1;0;1;1;1;1;1;0;1;1;1;1;0;0;0;0;1;0;0;1;1;0;1;1;1;0;0;0;1;1;0;1;0;0;1;1;1;1;0;1;1;0;1;0;1;0;0;1;0;0;1;0;1;1;1;0;1;1;1;1;0;0;0;0;0;0;0;1;1;1;1;0;1;0;1;1;1;0;0;1;1;1;1;1;1;0;1;1;0;1;1;0;1;1;1;1;1;1;1;1;1;0;1;0;1;1;1;1;1;0;0;0;1;1;0;0;1;0;1;1;1;1;0;1;1;0;1;1;0;0;0;0;0;1;0;0;1;1;0;0;0;0;0;0;1;0;1;1;0;0;1;1;1;1;1;1;0;1;1;1;1;1;1;1;0;0;1;1;0;0;1;1;0;1;1;1;1;0;1;1;1;1;1;0;0;0;0;1;0;0;1;1;0…
CFn685;CR-CFn;1;0;1;1;1;1;1;0;1;1;1;1;0;0;0;0;1;0;0;0;1;0;1;1;1;0;0;0;1;1;0;1;0;0;1;1;1;1;0;1;1;0;1;0;1;0;0;1;0;0;1;0;1;1;1;0;1;1;1;1;0;0;0;0;0;0;0;1;1;1;1;0;1;0;1;1;1;0;0;1;1;1;1;1;1;0;1;1;0;1;1;0;1;1;1;1;1;1;1;1;1;0;1;0;1;1;1;1;1;0;0;0;1;1;0;0;1;0;1;1;1;1;0;1;1;0;1;1;0;0;0;0;0;1;0;0;1;1;0;0;0;0;0;0;1;0;1;1;0;0;1;1;1;1;1;1;0;1;1;1;1;1;1;1;0;0;1;1;0;0;1;1;0;1;1;1;1;0;1;1;1;1;1;0;0;0;0;1;0;0;1;1;0…
CFn686;CR-CFn;1;0;1;1;1;1;1;0;1;1;1;1;0;0;0;0;1;0;0;1;1;0;1;1;1;0;0;0;1;1;0;1;0;0;1;1;1;1;0;1;1;0;1;0;1;0;0;1;0;0;1;0;1;1;1;0;1;1;1;1;0;0;0;0;0;0;0;1;1;1;1;0;1;0;1;1;1;0;0;1;1;1;1;1;1;0;1;1;0;1;1;0;1;1;1;1;1;1;1;1;1;0;1;0;1;1;1;1;1;0;0;0;1;1;0;0;1;0;1;1;1;1;0;1;1;0;1;1;0;0;0;0;0;1;0;0;1;1;0;0;0;0;0;0;1;0;1;1;0;0;0;1;1;1;1;1;0;1;1;1;1;1;1;1;0;0;1;1;0;0;1;1;0;1;1;1;1;0;1;1;1;1;1;0;0;0;0;1;0;0;1;1;0…
CFn687;CR-CFn;1;0;1;1;1;1;1;0;1;1;1;1;0;0;0;0;1;0;0;0;1;0;1;1;1;0;0;0;1;1;0;1;0;0;1;1;1;1;0;1;1;0;1;1;1;0;0;1;0;0;1;0;1;1;1;0;1;1;1;1;0;0;0;0;0;0;0;1;1;1;1;0;1;0;1;1;1;0;0;1;1;1;1;1;1;0;1;1;0;1;1;0;1;1;1;1;1;1;1;1;1;0;1;0;1;1;1;1;1;0;0;0;1;1;0;0;1;0;1;1;1;1;0;1;1;0;1;1;0;0;0;0;0;1;0;0;1;1;0;0;0;0;0;0;1;0;1;1;0;0;1;1;1;1;1;1;0;1;1;1;1;1;1;1;0;0;1;1;0;0;1;1;0;1;1;1;1;0;1;1;1;1;1;0;0;0;0;1;0;0;1;1;0…
CFn688;CR-CFn;1;0;1;1;1;1;1;0;1;1;1;1;1;0;0;1;1;0;1;1;1;0;1;1;1;0;1;0;1;1;0;1;0;0;1;1;1;1;0;1;1;0;1;0;1;0;0;1;0;1;1;0;1;1;1;0;1;1;1;1;0;1;0;0;0;0;0;1;1;1;1;0;1;0;1;1;1;0;0;1;1;1;1;1;1;0;1;1;1;1;1;0;1;1;1;1;1;1;1;1;1;0;1;0;1;1;1;1;1;0;0;0;1;1;1;0;1;1;1;1;1;1;0;1;1;0;1;1;0;0;0;1;0;1;0;0;1;1;1;0;0;0;0;0;1;0;1;1;0;0;1;1;1;1;1;1;0;1;1;1;1;1;1;1;0;0;1;1;0;0;1;1;0;1;1;1;1;0;1;1;1;1;1;0;0;0;0;1;1;0;1;1;0…
CFn689;CR-CFn;1;0;1;1;1;1;1;0;1;1;1;1;1;0;0;1;1;0;1;1;1;0;1;1;1;0;1;0;1;1;0;1;0;0;1;1;1;1;0;1;1;0;1;0;1;0;0;1;0;1;1;0;1;1;1;0;1;1;1;1;0;1;0;0;0;0;0;1;1;1;1;0;1;0;1;1;1;0;0;1;1;1;1;1;1;0;1;1;1;1;1;0;1;1;1;1;1;1;1;1;1;0;1;0;1;1;1;1;1;0;0;0;1;1;1;0;1;1;1;1;1;1;0;1;1;0;1;1;0;0;0;1;0;1;0;0;1;1;1;0;0;0;0;0;1;0;1;1;0;0;1;1;1;1;1;1;0;1;1;1;1;1;1;1;0;0;1;1;0;0;1;1;0;1;1;1;1;0;1;1;1;1;1;0;0;0;0;1;1;0;1;1;0…
CFe652;CR-Cfe;1;0;1;1;1;1;1;0;1;1;1;1;0;0;0;0;1;0;0;0;1;0;1;1;1;0;0;0;1;1;0;1;0;0;1;1;1;1;0;1;1;0;1;0;1;0;0;1;0;0;1;0;1;1;1;0;1;1;1;1;0;0;1;0;0;0;0;1;1;1;1;0;1;0;1;1;1;0;0;1;1;1;1;1;1;0;1;1;0;1;1;0;1;1;1;1;1;1;1;1;1;0;1;0;1;1;0;1;1;0;0;0;1;1;0;0;1;0;1;1;1;1;0;1;1;0;1;1;0;0;0;0;0;1;0;0;1;1;0;0;0;0;0;0;1;0;1;1;0;0;0;1;1;1;1;1;0;1;1;1;1;1;1;1;0;0;1;1;0;0;1;1;0;1;1;1;1;0;1;1;1;1;1;0;0;0;0;1;0;0;1;1;0…
CFe653;CR-Cfe;1;0;1;1;1;1;1;0;1;1;1;1;0;0;0;0;1;0;0;0;1;0;1;1;1;0;0;0;1;1;0;1;0;0;1;1;1;1;0;1;1;0;1;0;1;0;0;1;0;0;1;0;1;1;1;0;1;1;1;1;0;0;1;0;0;0;0;1;1;1;1;0;1;0;1;1;1;0;0;1;1;1;1;1;1;0;1;1;0;1;1;0;1;1;1;1;1;1;1;1;1;0;1;0;1;1;0;1;1;0;0;0;1;1;0;0;1;0;1;1;1;1;0;1;1;0;1;1;0;0;0;0;0;1;0;0;1;1;0;0;0;0;0;0;1;0;1;1;0;0;0;1;1;1;1;1;0;1;1;1;1;1;1;1;0;0;1;1;0;0;1;1;0;1;1;1;1;0;1;1;1;1;1;0;0;0;0;1;0;0;1;1;0…
CFe654;CR-Cfe;1;0;1;1;1;1;1;0;1;1;1;1;0;0;0;0;1;0;0;0;1;0;1;1;1;0;0;0;1;1;0;1;0;0;1;1;1;1;0;1;1;0;1;0;1;0;0;1;0;0;1;0;1;1;1;0;1;1;1;1;0;0;1;0;0;0;0;1;1;1;1;0;1;0;1;1;1;0;0;1;1;1;1;1;1;0;1;1;0;1;1;0;1;1;1;1;1;1;1;1;1;0;1;0;1;1;0;1;1;0;0;0;1;1;0;0;1;0;1;1;1;1;0;1;1;0;1;1;0;0;0;0;0;1;0;0;1;1;0;0;0;0;0;0;1;0;1;1;0;0;0;1;1;1;1;1;0;1;1;1;1;1;1;1;0;0;1;1;0;0;1;1;0;1;1;1;1;0;1;1;1;1;1;0;0;0;0;1;0;0;1;1;0…
CFe655;CR-Cfe;1;0;1;1;1;1;1;0;1;1;1;1;0;0;0;0;1;0;0;0;1;0;1;1;1;0;0;0;1;1;0;1;0;0;1;1;1;1;0;1;1;0;1;0;1;0;0;1;0;0;1;0;1;1;1;0;1;1;1;1;0;0;0;0;0;0;0;1;1;1;1;0;1;0;1;1;1;0;0;1;1;1;1;1;1;0;1;1;0;1;1;0;1;1;1;1;1;1;1;1;1;0;1;0;1;1;0;1;1;0;0;0;1;1;0;0;1;0;1;1;1;1;0;1;1;0;1;1;0;0;0;0;0;1;0;0;1;1;0;0;0;0;0;0;1;0;1;1;0;0;1;1;1;1;1;1;0;1;1;1;1;1;1;1;0;0;1;1;0;0;1;1;0;1;1;1;1;0;1;1;1;1;1;0;0;0;0;1;0;0;1;1;0…
CFe656;CR-Cfe;1;0;1;1;1;1;1;0;1;1;1;1;0;0;0;0;1;0;0;0;1;0;1;1;1;0;0;0;1;1;0;1;0;0;1;1;1;1;0;1;1;0;1;0;1;0;0;1;0;0;1;0;1;1;1;0;1;1;1;1;0;0;0;0;0;0;0;1;1;1;1;0;1;0;1;1;1;0;0;1;1;1;1;1;1;0;1;1;0;1;1;0;1;1;1;1;1;1;1;1;1;0;1;0;1;1;0;1;1;0;0;0;1;1;0;0;1;0;1;1;1;1;0;1;1;0;1;1;0;0;0;0;0;1;0;0;1;1;0;0;0;0;0;0;1;0;1;1;0;0;1;1;1;1;1;1;0;1;1;1;1;1;1;1;0;0;1;1;0;0;1;1;0;1;1;1;1;0;1;1;1;1;1;0;0;0;0;1;0;0;1;1;0…
CFe657;CR-Cfe;1;0;1;1;1;1;1;0;1;1;1;1;0;0;0;0;1;0;0;0;1;0;1;1;1;0;0;0;1;1;0;1;0;0;1;1;1;1;0;1;1;0;1;0;1;0;0;1;0;0;1;0;1;1;1;0;1;1;1;1;0;0;1;0;0;0;0;1;1;1;1;0;1;0;1;1;1;0;0;1;1;1;1;1;1;0;1;1;0;1;1;0;1;1;1;1;1;1;1;1;1;0;1;0;1;1;0;1;1;0;0;0;1;1;0;0;1;0;1;1;1;1;0;1;1;0;1;1;0;0;0;0;0;1;0;0;1;1;0;0;0;0;0;0;1;0;1;1;0;0;1;1;1;1;1;1;0;1;1;1;1;1;1;1;0;0;1;1;0;0;1;1;0;1;1;1;1;0;1;1;1;1;1;0;0;0;0;1;0;0;1;1;0…
CFe658;CR-Cfe;1;0;1;1;1;1;1;0;1;1;1;1;0;0;0;0;1;0;0;0;1;0;1;1;1;0;0;0;1;1;0;1;0;0;1;1;1;1;0;1;1;0;1;0;1;0;0;1;0;0;1;0;1;1;1;0;1;1;1;1;0;0;0;0;0;0;0;1;1;1;1;0;1;0;1;1;1;0;0;1;1;1;1;1;1;0;1;1;0;1;1;0;1;1;1;1;1;1;1;1;1;0;1;0;1;1;0;1;1;0;0;0;1;1;0;0;1;0;1;1;1;1;0;1;1;0;1;1;0;0;0;0;0;1;0;0;1;1;0;0;0;0;0;0;1;0;1;1;0;0;1;1;1;1;1;1;0;1;1;1;1;1;1;1;0;0;1;1;0;0;1;1;0;1;1;1;1;0;1;1;1;1;1;0;0;0;0;1;0;0;1;1;0…
CFe659;CR-Cfe;1;0;1;1;1;1;1;0;1;1;1;1;0;0;0;0;1;0;0;0;1;0;1;1;1;0;0;0;1;1;0;1;0;0;1;1;1;1;0;1;1;0;1;0;1;0;0;1;0;0;1;0;1;1;1;0;1;1;1;1;0;0;1;0;0;0;0;1;1;1;1;0;1;0;1;1;1;0;0;1;1;1;1;1;1;0;1;1;0;1;1;0;1;1;1;1;1;1;1;1;1;0;1;0;1;1;0;1;1;0;0;0;1;1;0;0;1;0;1;1;1;1;0;1;1;0;1;1;0;0;0;0;0;1;0;0;1;1;0;0;0;0;0;0;1;0;1;1;0;0;0;1;1;1;1;1;0;1;1;1;1;1;1;1;0;0;1;1;0;0;1;1;0;1;1;1;1;0;1;1;1;1;1;0;0;0;0;1;0;0;1;1;0…
CSR609;CR-CSR;1;0;1;1;1;1;1;0;1;1;1;1;0;0;0;0;1;0;0;0;1;0;1;1;1;0;0;0;1;1;0;1;0;0;1;1;1;1;0;1;1;0;1;0;1;0;0;1;0;0;1;0;1;1;1;0;1;1;1;1;0;0;0;0;0;0;0;1;1;1;1;0;1;0;1;1;1;0;0;1;1;1;1;1;1;0;1;1;0;1;1;0;1;1;1;1;1;1;1;1;1;0;1;0;1;1;0;1;1;0;0;0;1;1;0;0;1;0;1;1;1;1;0;1;1;0;1;1;0;0;0;0;0;1;0;0;1;1;0;0;0;0;0;0;1;0;1;1;0;0;0;1;1;1;1;1;0;1;1;1;1;1;1;1;0;0;1;1;0;0;1;1;0;1;1;1;1;0;1;1;1;1;1;0;0;0;0;1;0;0;1;1;0…
CSR610;CR-CSR;1;0;1;1;1;1;1;0;1;1;1;1;0;0;0;0;1;0;0;0;1;0;1;1;1;0;0;0;1;1;0;1;0;0;1;1;1;1;0;1;1;0;1;0;1;0;0;1;0;0;1;0;1;1;1;0;1;1;1;1;0;0;0;0;0;0;0;1;1;1;1;0;1;0;1;1;1;0;0;1;1;1;1;1;1;0;1;1;0;1;1;0;1;1;1;1;1;1;1;1;1;0;1;0;1;1;0;1;1;0;0;0;1;1;0;0;1;0;1;1;1;1;0;1;1;0;1;1;0;0;0;0;0;1;0;0;1;1;0;0;0;0;0;0;1;0;1;1;0;0;0;1;1;1;1;1;0;1;1;1;1;1;1;1;0;0;1;1;0;0;1;1;0;1;1;1;1;0;1;1;1;1;1;0;0;0;0;1;0;0;1;1;0…
CSR611;CR-CSR;1;0;1;1;1;1;1;0;1;1;1;1;0;0;0;0;1;0;0;0;1;0;1;1;1;0;0;0;1;1;0;1;0;0;1;1;1;1;0;1;1;0;1;0;1;0;0;1;0;0;1;0;1;1;1;0;1;1;1;1;0;0;0;0;0;0;0;1;1;1;1;0;1;0;1;1;1;0;0;1;1;1;1;1;1;0;1;1;0;1;1;0;1;1;1;1;1;1;1;1;1;0;1;0;1;1;0;1;1;0;0;0;1;1;0;0;1;0;1;1;1;1;0;1;1;0;1;1;0;0;0;0;0;1;0;0;1;1;0;0;0;0;0;0;1;0;1;1;0;0;0;1;1;1;1;1;0;1;1;1;1;1;1;1;0;0;1;1;0;0;1;1;0;1;1;1;1;0;1;1;1;1;1;0;0;0;0;1;0;0;1;1;0…
CSR612;CR-CSR;1;0;1;1;1;1;1;0;1;1;1;1;0;0;0;0;1;0;0;0;1;0;1;1;1;0;0;0;1;1;0;1;0;0;1;1;1;1;0;1;1;0;1;0;1;0;0;1;0;0;1;0;1;1;1;0;1;1;1;1;0;0;0;0;0;0;0;1;1;1;1;0;1;0;1;1;1;0;0;1;1;1;1;1;1;0;1;1;0;1;1;0;1;1;1;1;1;1;1;1;1;0;1;0;1;1;0;1;1;0;0;0;1;1;0;0;1;0;1;1;1;1;0;1;1;0;1;1;0;0;0;0;0;1;0;0;1;1;0;0;0;0;0;0;1;0;1;1;0;0;0;1;1;1;1;1;0;1;1;1;1;1;1;1;0;0;1;1;0;0;1;1;0;1;1;1;1;0;1;1;1;1;1;0;0;0;0;1;0;0;1;1;0…
CSR613;CR-CSR;1;0;1;1;1;1;1;0;1;1;1;1;0;0;0;0;1;0;0;0;1;0;1;1;1;0;0;0;1;1;0;1;0;0;1;1;1;1;0;1;1;0;1;0;1;0;0;1;0;0;1;0;1;1;1;0;1;1;1;1;0;0;0;0;0;0;0;1;1;1;1;0;1;0;1;1;1;0;0;1;1;1;1;1;1;0;1;1;0;1;1;0;1;1;1;1;1;1;1;1;1;0;1;0;1;1;0;1;1;0;0;0;1;1;0;0;1;0;1;1;1;1;0;1;1;0;1;1;0;0;0;0;0;1;0;0;1;1;0;0;0;0;0;0;1;0;1;1;0;0;0;1;1;1;1;1;0;1;1;1;1;1;1;1;0;0;1;1;0;0;1;1;0;1;1;1;1;0;1;1;1;1;1;0;0;0;0;1;0;0;1;1;0…
CSR614;CR-CSR;1;0;1;1;1;1;1;0;1;1;1;1;0;0;0;0;1;0;0;0;1;0;1;1;1;0;0;0;1;1;0;1;0;0;1;1;1;1;0;1;1;0;1;0;1;0;0;1;0;0;1;0;1;1;1;0;1;1;1;1;0;0;0;0;0;0;0;1;1;1;1;0;1;0;1;1;1;0;0;1;1;1;1;1;1;0;1;1;0;1;1;0;1;1;1;1;1;1;1;1;1;0;1;0;1;1;0;1;1;0;0;0;1;1;0;0;1;0;1;1;1;1;0;1;1;0;1;1;0;0;0;0;0;1;0;0;1;1;0;0;0;0;0;0;1;0;1;1;0;0;0;1;1;1;1;1;0;1;1;1;1;1;1;1;0;0;1;1;0;0;1;1;0;1;1;1;1;0;1;1;1;1;1;0;0;0;0;1;0;0;1;1;0…
CSR615;CR-CSR;1;0;1;1;1;1;1;0;1;1;1;1;0;0;0;0;1;0;0;0;1;0;1;1;1;0;0;0;1;1;0;1;0;0;1;1;1;1;0;1;1;0;1;0;1;0;0;1;0;0;1;0;1;1;1;0;1;1;1;1;0;0;0;0;0;0;0;1;1;1;1;0;1;0;1;1;1;0;0;1;1;1;1;1;1;0;1;1;0;1;1;0;1;1;1;1;1;1;1;1;1;0;1;0;1;1;0;1;1;0;0;0;1;1;0;0;1;0;1;1;1;1;0;1;1;0;1;1;0;0;0;0;0;1;0;0;1;1;0;0;0;0;0;0;1;0;1;1;0;0;0;1;1;1;1;1;0;1;1;1;1;1;1;1;0;0;1;1;0;0;1;1;0;1;1;1;1;0;1;1;1;1;1;0;0;0;0;1;0;0;1;1;0…
CSR616;CR-CSR;1;0;1;1;1;1;1;0;1;1;1;1;0;0;0;0;1;0;0;0;1;0;1;1;1;0;0;0;1;1;0;1;0;0;1;1;1;1;0;1;1;0;1;0;1;0;0;1;0;0;1;0;1;1;1;0;1;1;1;1;0;0;0;0;0;0;0;1;1;1;1;0;1;0;1;1;1;0;0;1;1;1;1;1;1;0;1;1;0;1;1;0;1;1;1;1;1;1;1;1;1;0;1;0;1;1;0;1;1;0;0;0;1;1;0;0;1;0;1;1;1;1;0;1;1;0;1;1;0;0;0;0;0;1;0;0;1;1;0;0;0;0;0;0;1;0;1;1;0;0;0;1;1;1;1;1;0;1;1;1;1;1;1;1;0;0;1;1;0;0;1;1;0;1;1;1;1;0;1;1;1;1;1;0;0;0;0;1;0;0;1;1;0…
VPo500;CR-Vpo;1;0;1;1;1;1;1;0;1;1;1;1;0;0;0;0;1;0;0;0;1;0;1;1;1;0;0;0;1;1;0;1;0;0;1;1;1;1;0;1;1;0;1;0;1;0;0;1;0;0;1;0;1;1;1;0;1;1;1;1;0;0;0;0;0;1;0;1;1;1;1;0;1;0;1;1;1;0;0;1;1;1;1;1;1;0;1;1;0;1;1;0;1;1;1;1;1;1;1;1;1;0;1;0;1;1;0;1;1;0;0;0;1;1;0;0;1;0;1;1;1;1;0;1;1;0;1;1;0;0;0;0;0;1;0;0;1;1;0;0;0;0;0;0;1;0;1;1;1;0;0;1;1;1;1;1;0;1;1;1;1;1;1;1;0;0;1;1;0;0;1;1;0;1;1;1;1;0;1;1;1;1;1;0;0;0;0;1;0;0;1;1;0…
VPo501;CR-Vpo;1;0;1;1;1;1;1;0;1;1;1;1;0;0;0;0;1;0;0;1;1;0;1;1;1;0;0;0;1;1;0;1;0;0;1;1;1;1;0;1;1;0;1;0;1;0;0;1;0;0;1;0;1;1;1;0;1;1;1;1;0;0;0;0;0;1;0;1;1;1;1;0;1;0;1;1;1;0;0;1;1;1;1;1;1;0;1;1;0;1;1;0;1;1;1;1;1;1;1;1;1;0;1;0;1;1;1;1;1;0;0;0;1;1;0;0;1;0;1;1;1;1;0;1;1;0;1;1;0;0;0;0;0;1;0;0;1;1;0;0;0;0;0;0;1;0;1;1;1;0;0;1;1;1;1;1;0;1;1;1;1;1;1;1;0;0;1;1;0;0;1;1;0;1;1;1;1;0;1;1;1;1;1;0;0;0;0;1;1;0;1;1;0…
VPo502;CR-Vpo;1;0;1;1;1;1;1;0;1;1;1;1;0;0;0;0;1;0;0;0;1;0;1;1;1;0;0;0;1;1;0;1;0;0;1;1;1;1;0;1;1;0;1;0;1;0;0;1;0;0;1;0;1;1;1;0;1;1;1;1;0;0;0;0;0;1;0;1;1;1;1;0;1;0;1;1;1;0;0;1;1;1;1;1;1;0;1;1;0;1;1;0;1;1;1;1;1;1;1;1;1;0;1;0;1;1;0;1;1;0;0;0;1;1;0;0;1;0;1;1;1;1;0;1;1;0;1;1;0;0;0;0;0;1;0;0;1;1;0;0;0;0;0;0;1;0;1;1;1;0;0;1;1;1;1;1;0;1;1;1;1;1;1;1;0;0;1;1;0;0;1;1;0;1;1;1;1;0;1;1;1;1;1;0;0;0;0;1;0;0;1;1;0…
VPo503;CR-Vpo;1;0;1;1;1;1;1;0;1;1;1;1;0;0;0;0;1;0;0;0;1;0;1;1;1;0;0;0;1;1;0;1;0;0;1;1;1;1;0;1;1;0;1;0;1;0;0;1;0;0;1;0;1;1;1;0;1;1;1;1;0;0;0;0;0;1;0;1;1;1;1;0;1;0;1;1;1;0;0;1;1;1;1;1;1;0;1;1;0;1;1;0;1;1;1;1;1;1;1;1;1;0;1;0;1;1;0;1;1;0;0;0;1;1;0;0;1;0;1;1;1;1;0;1;1;0;1;1;0;0;0;0;0;1;0;0;1;1;0;0;0;0;0;0;1;0;1;1;1;0;0;1;1;1;1;1;0;1;1;1;1;1;1;1;0;0;1;1;0;0;1;1;0;1;1;1;1;0;1;1;1;1;1;0;0;0;0;1;0;0;1;1;0…
VPo504;CR-Vpo;1;0;1;1;1;1;1;0;1;1;1;1;0;0;0;0;1;0;0;0;1;0;1;1;1;0;0;0;1;1;0;1;0;0;1;1;1;1;0;1;1;0;1;0;1;0;0;1;0;0;1;0;1;1;1;0;1;1;1;1;0;0;0;0;0;1;0;1;1;1;1;0;1;0;1;1;1;0;0;1;1;1;1;1;1;0;1;1;0;1;1;0;1;1;1;1;1;1;1;1;1;0;1;0;1;1;0;1;1;0;0;0;1;1;0;0;1;0;1;1;1;1;0;1;1;0;1;1;0;0;0;0;0;1;0;0;1;1;0;0;0;0;0;0;1;0;1;1;1;0;0;1;1;1;1;1;0;1;1;1;1;1;1;1;0;0;1;1;0;0;1;1;0;1;1;1;1;0;1;1;1;1;1;0;0;0;0;1;0;0;1;1;0…
VPo505;CR-Vpo;1;0;1;1;1;1;1;0;1;1;1;1;0;0;0;0;1;0;0;0;1;0;1;1;1;0;0;0;1;1;0;1;0;0;1;1;1;1;0;1;1;0;1;0;1;0;0;1;0;0;1;0;1;1;1;0;1;1;1;1;0;0;0;0;0;1;0;1;1;1;1;0;1;0;1;1;1;0;0;1;1;1;1;1;1;0;1;1;0;1;1;0;1;1;1;1;1;1;1;1;1;0;1;0;1;1;0;1;1;0;0;0;1;1;0;0;1;0;1;1;1;1;0;1;1;0;1;1;0;0;0;0;0;1;0;0;1;1;0;0;0;0;0;0;1;0;1;1;1;0;0;1;1;1;1;1;0;1;1;1;1;1;1;1;0;0;1;1;0;0;1;1;0;1;1;1;1;0;1;1;1;1;1;0;0;0;0;1;0;0;1;1;0…
VPo506;CR-Vpo;1;0;1;1;1;1;1;0;1;1;1;1;0;0;0;0;1;0;0;0;1;0;1;1;1;0;0;0;1;1;0;1;0;0;1;1;1;1;0;1;1;0;1;0;1;0;0;1;0;0;1;0;1;1;1;0;1;1;1;1;0;0;0;0;0;1;0;1;1;1;1;0;1;0;1;1;1;0;0;1;1;1;1;1;1;0;1;1;0;1;1;0;1;1;1;1;1;1;1;1;1;0;1;0;1;1;0;1;1;0;0;0;1;1;0;0;1;0;1;1;1;1;0;1;1;0;1;1;0;0;0;0;0;1;0;0;1;1;0;0;0;0;0;0;1;0;1;1;1;0;0;1;1;1;1;1;0;1;1;1;1;1;1;1;0;0;1;1;0;0;1;1;0;1;1;1;1;0;1;1;1;1;1;0;0;0;0;1;0;0;1;1;0…
VPo507;CR-Vpo;1;0;1;1;1;1;1;0;1;1;1;1;0;0;0;0;1;0;0;0;1;0;1;1;1;0;0;0;1;1;0;1;0;0;1;1;1;1;0;1;1;0;1;0;1;0;0;1;0;0;1;0;1;1;1;0;1;1;1;1;0;0;0;0;0;1;0;1;1;1;1;0;1;0;1;1;1;0;0;1;1;1;1;1;1;0;1;1;0;1;1;0;1;1;1;1;1;1;1;1;1;0;1;0;1;1;0;1;1;0;0;0;1;1;0;0;1;0;1;1;1;1;0;1;1;0;1;1;0;0;0;0;0;1;0;0;1;1;0;0;0;0;0;0;1;0;1;1;1;0;0;1;1;1;1;1;0;1;1;1;1;1;1;1;0;0;1;1;0;0;1;1;0;1;1;1;1;0;1;1;1;1;1;0;0;0;0;1;0;0;1;1;0…
CDG316;CR-CDG;1;0;1;1;1;1;1;0;1;1;1;1;0;0;0;0;1;0;0;1;1;0;1;1;1;0;0;0;1;1;0;1;0;0;1;1;1;1;0;1;1;0;1;0;1;0;0;1;0;0;1;0;1;1;1;0;1;1;1;1;0;0;0;0;0;0;0;1;1;1;1;0;1;0;1;1;1;0;0;1;1;1;1;1;1;0;1;1;0;1;1;0;1;1;1;1;1;1;1;1;1;0;1;0;1;1;0;1;1;0;0;0;1;1;0;0;1;0;1;1;1;1;0;1;1;0;1;1;0;0;0;0;0;1;0;0;1;1;0;0;0;0;0;0;1;0;1;1;0;0;0;1;1;1;1;1;0;1;1;1;1;1;1;1;0;0;1;1;0;0;1;1;0;1;1;1;1;0;1;1;1;1;1;0;0;0;0;1;0;0;1;1;0…
CDG317;CR-CDG;1;0;1;1;1;1;1;0;1;1;1;1;0;0;0;0;1;0;0;1;1;0;1;1;1;0;0;0;1;1;0;1;0;0;1;1;1;1;0;1;1;0;1;0;1;0;0;1;0;0;1;0;1;1;1;0;1;1;1;1;0;0;0;0;0;0;0;1;1;1;1;0;1;0;1;1;1;0;0;1;1;1;1;1;1;0;1;1;0;1;1;0;1;1;1;1;1;1;1;1;1;0;1;0;1;1;0;1;1;0;0;0;1;1;0;0;1;0;1;1;1;1;0;1;1;0;1;1;0;0;0;0;0;1;0;0;1;1;0;0;0;0;0;0;1;0;1;1;0;0;0;1;1;1;1;1;0;1;1;1;1;1;1;1;0;0;1;1;0;0;1;1;0;1;1;1;1;0;1;1;1;1;1;0;0;0;0;1;0;0;1;1;0…
CDG318;CR-CDG;1;0;1;1;1;1;1;0;1;1;1;1;0;0;0;0;1;0;0;1;1;0;1;1;1;0;0;0;1;1;0;1;0;0;1;1;1;1;0;1;1;0;1;0;1;0;0;1;0;0;1;0;1;1;1;0;1;1;1;1;0;0;0;0;0;0;0;1;1;1;1;0;1;0;1;1;1;0;0;1;1;1;1;1;1;0;1;1;0;1;1;0;1;1;1;1;1;1;1;1;1;0;1;0;1;1;0;1;1;0;0;0;1;1;0;0;1;0;1;1;1;1;0;1;1;0;1;1;0;0;0;0;0;1;0;0;1;1;0;0;0;0;0;0;1;0;1;1;0;0;0;1;1;1;1;1;0;1;1;1;1;1;1;1;0;0;1;1;0;0;1;1;0;1;1;1;1;0;1;1;1;1;1;0;0;0;0;1;0;0;1;1;0…
CDG319;CR-CDG;1;0;1;1;1;1;1;0;1;1;1;1;0;0;0;0;1;0;0;1;1;0;1;1;1;0;0;0;1;1;0;1;0;0;1;1;1;1;0;1;1;0;1;0;1;0;0;1;0;0;1;0;1;1;1;0;1;1;1;1;0;0;0;0;0;0;0;1;1;1;1;0;1;0;1;1;1;0;0;1;1;1;1;1;1;0;1;1;0;1;1;0;1;1;1;1;1;1;1;1;1;0;1;0;1;1;0;1;1;0;0;0;1;1;0;0;1;0;1;1;1;1;0;1;1;0;1;1;0;0;0;0;0;1;0;0;1;1;0;0;0;0;0;0;1;0;1;1;0;0;0;1;1;1;1;1;0;1;1;1;1;1;1;1;0;0;1;1;0;0;1;1;0;1;1;1;1;0;1;1;1;1;1;0;0;0;0;1;0;0;1;1;0…
CDG320;CR-CDG;1;0;1;1;1;1;1;0;1;1;1;1;0;0;0;0;1;0;0;1;1;0;1;1;1;0;0;0;1;1;0;1;0;0;1;1;1;1;0;1;1;0;1;0;1;0;0;1;0;0;1;0;1;1;1;0;1;1;1;1;0;0;0;0;0;0;0;1;1;1;1;0;1;0;1;1;1;0;0;1;1;1;1;1;1;0;1;1;0;1;1;0;1;1;1;1;1;1;1;1;1;0;1;0;1;1;0;1;1;0;0;0;1;1;0;0;1;0;1;1;1;1;0;1;1;0;1;1;0;0;0;0;0;1;0;0;1;1;0;0;0;0;0;0;1;0;1;1;0;0;0;1;1;1;1;1;0;1;1;1;1;1;1;1;0;0;1;1;0;0;1;1;0;1;1;1;1;0;1;1;1;1;1;0;0;0;0;1;0;0;1;1;0…
CDG809;CR-CDG;1;0;1;1;1;1;1;0;1;1;1;1;0;0;0;0;1;0;0;1;1;0;1;1;1;0;0;0;1;1;0;1;0;0;1;1;1;1;0;1;1;0;1;0;1;0;0;1;0;0;1;0;1;1;1;0;1;1;1;1;0;0;0;0;0;0;0;1;1;1;1;0;1;0;1;1;1;0;0;1;1;1;1;1;1;0;1;1;0;1;1;0;1;1;1;1;1;1;1;1;1;0;1;0;1;1;0;1;1;0;0;0;1;1;0;0;1;0;1;1;1;1;0;1;1;0;1;1;0;0;0;0;0;1;0;0;1;1;0;0;0;0;0;0;1;0;1;1;0;0;0;1;1;1;1;1;0;1;1;1;1;1;1;1;0;0;1;1;0;0;1;1;0;1;1;1;1;0;1;1;1;1;1;0;0;0;0;1;0;0;1;1;0…
CDG796;CR-CDG;1;0;1;1;1;1;1;0;1;1;1;1;0;0;0;0;1;0;0;1;1;0;1;1;1;0;0;0;1;1;0;1;0;0;1;1;1;1;0;1;1;0;1;0;1;0;0;1;0;0;1;0;1;1;1;0;1;1;1;1;0;0;0;0;0;0;0;1;1;1;1;0;1;0;1;1;1;0;0;1;1;1;1;1;1;0;1;1;0;1;1;0;1;1;1;1;1;1;1;1;1;0;1;0;1;1;0;1;1;0;0;0;1;1;0;0;1;0;1;1;1;1;0;1;1;0;1;1;0;0;0;0;0;1;0;0;1;1;0;0;0;0;0;0;1;0;1;1;0;0;0;1;1;1;1;1;0;1;1;1;1;1;1;1;0;0;1;1;0;0;1;1;0;1;1;1;1;0;1;1;1;1;1;0;0;0;0;1;0;0;1;1;0…
CDG797;CR-CDG;1;0;1;1;1;1;1;0;1;1;1;1;0;0;0;0;1;0;0;1;1;0;1;1;1;0;0;0;1;1;0;1;0;0;1;1;1;1;0;1;1;0;1;0;1;0;0;1;0;0;1;0;1;1;1;0;1;1;1;1;0;0;0;0;0;0;0;1;1;1;1;0;1;0;1;1;1;0;0;1;1;1;1;1;1;0;1;1;0;1;1;0;1;1;1;1;1;1;1;1;1;0;1;0;1;1;0;1;1;0;0;0;1;1;0;0;1;0;1;1;1;1;0;1;1;0;1;1;0;0;0;0;0;1;0;0;1;1;0;0;0;0;0;0;1;0;1;1;0;0;0;1;1;1;1;1;0;1;1;1;1;1;1;1;0;0;1;1;0;0;1;1;0;1;1;1;1;0;1;1;1;1;1;0;0;0;0;1;0;0;1;1;0…
PMu758;CR-Pmu;1;0;1;1;1;1;1;0;1;1;1;1;0;0;0;0;1;0;0;0;1;0;1;1;1;0;0;0;1;1;0;1;0;0;1;1;1;1;0;1;1;0;1;0;1;0;0;1;0;0;1;0;1;1;1;0;1;1;1;1;0;0;0;0;0;1;0;1;1;1;1;0;1;0;1;1;1;0;0;1;1;1;1;1;1;0;1;1;0;1;1;0;1;1;1;1;1;1;1;1;1;0;1;0;1;1;0;1;1;0;0;0;1;1;0;0;1;0;1;1;1;1;0;1;1;0;1;1;0;0;0;0;0;1;0;0;1;1;0;0;0;0;0;0;1;0;1;1;1;0;0;1;1;1;1;1;0;1;1;1;1;1;1;1;0;0;1;1;0;0;1;1;0;1;1;1;1;0;1;1;1;1;1;0;0;0;0;1;0;0;1;1;0…
PMu759;CR-Pmu;1;0;1;1;1;1;1;0;1;1;1;1;0;0;0;0;1;0;0;0;1;0;1;1;1;0;0;0;1;1;0;1;0;0;1;1;1;1;0;1;1;0;1;0;1;0;0;1;0;0;1;0;1;1;1;0;1;1;1;1;0;0;0;0;0;1;0;1;1;1;1;0;1;0;1;1;1;0;0;1;1;1;1;1;1;0;1;1;0;1;1;0;1;1;1;1;1;1;1;1;1;0;1;0;1;1;0;1;1;0;0;0;1;1;0;0;1;0;1;1;1;1;0;1;1;0;1;1;0;0;0;0;0;1;0;0;1;1;0;0;0;0;0;0;1;0;1;1;1;0;0;1;1;1;1;1;0;1;1;1;1;1;1;1;0;0;1;1;0;0;1;1;0;1;1;1;1;0;1;1;1;1;1;0;0;0;0;1;0;0;1;1;0…
PMu760;CR-Pmu;1;0;1;1;1;1;1;0;1;1;1;1;0;0;0;0;1;0;0;0;1;0;1;1;1;0;0;0;1;1;0;1;0;0;1;1;1;1;0;1;1;0;1;0;1;0;0;1;0;0;1;0;1;1;1;0;1;1;1;1;0;0;0;0;0;1;0;1;1;1;1;0;1;0;1;1;1;0;0;1;1;1;1;1;1;0;1;1;0;1;1;0;1;1;1;1;1;1;1;1;1;0;1;0;1;1;0;1;1;0;0;0;1;1;0;0;1;0;1;1;1;1;0;1;1;0;1;1;0;0;0;0;0;1;0;0;1;1;0;0;0;0;0;0;1;0;1;1;1;0;0;1;1;1;1;1;0;1;1;1;1;1;1;1;0;0;1;1;0;0;1;1;0;1;1;1;1;0;1;1;1;1;1;0;0;0;0;1;0;0;1;1;0…
PMu761;CR-Pmu;1;0;1;1;1;1;1;0;1;1;1;1;0;0;0;0;1;0;0;0;1;0;1;1;1;0;0;0;1;1;0;1;0;0;1;1;1;1;0;1;1;0;1;0;1;0;0;1;0;0;1;0;1;1;1;0;1;1;1;1;0;0;0;0;0;1;0;1;1;1;1;0;1;0;1;1;1;0;0;1;1;1;1;1;1;0;1;1;0;1;1;0;1;1;1;1;1;1;1;1;1;0;1;0;1;1;0;1;1;0;0;0;1;1;0;0;1;0;1;1;1;1;0;1;1;0;1;1;0;0;0;0;0;1;0;0;1;1;0;0;0;0;0;0;1;0;1;1;1;0;0;1;1;1;1;1;0;1;1;1;1;1;1;1;0;0;1;1;0;0;1;1;0;1;1;1;1;0;1;1;1;1;1;0;0;0;0;1;0;0;1;1;0…
PMu762;CR-Pmu;1;0;1;1;1;1;1;0;1;1;1;1;0;0;0;0;1;0;0;0;1;0;1;1;1;0;0;0;1;1;0;1;0;0;1;1;1;1;0;1;1;0;1;0;1;0;0;1;0;0;1;0;1;1;1;0;1;1;1;1;0;0;0;0;0;1;0;1;1;1;1;0;1;0;1;1;1;0;0;1;1;1;1;1;1;0;1;1;0;1;1;0;1;1;1;1;1;1;1;1;1;0;1;0;1;1;0;1;1;0;0;0;1;1;0;0;1;0;1;1;1;1;0;1;1;0;1;1;0;0;0;0;0;1;0;0;1;1;0;0;0;0;0;0;1;0;1;1;1;0;0;1;1;1;1;1;0;1;1;1;1;1;1;1;0;0;1;1;0;0;1;1;0;1;1;1;1;0;1;1;1;1;1;0;0;0;0;1;0;0;1;1;0…
PMu763;CR-Pmu;1;0;1;1;1;1;1;0;1;1;1;1;0;0;0;0;1;0;0;0;1;0;1;1;1;0;0;0;1;1;0;1;0;0;1;1;1;1;0;1;1;0;1;0;1;0;0;1;0;0;1;0;1;1;1;0;1;1;1;1;0;0;0;0;0;1;0;1;1;1;1;0;1;0;1;1;1;0;0;1;1;1;1;1;1;0;1;1;0;1;1;0;1;1;1;1;1;1;1;1;1;0;1;0;1;1;0;1;1;0;0;0;1;1;0;0;1;0;1;1;1;1;0;1;1;0;1;1;0;0;0;0;0;1;0;0;1;1;0;0;0;0;0;0;1;0;1;1;1;0;0;1;1;1;1;1;0;1;1;1;1;1;1;1;0;0;1;1;0;0;1;1;0;1;1;1;1;0;1;1;1;1;1;0;0;0;0;1;0;0;1;1;0…
PMu764;CR-Pmu;1;0;1;1;1;1;1;0;1;1;1;1;0;0;0;0;1;0;0;0;1;0;1;1;1;0;0;0;1;1;0;1;0;0;1;1;1;1;0;1;1;0;1;0;1;0;0;1;0;0;1;0;1;1;1;0;1;1;1;1;0;0;0;0;0;1;0;1;1;1;1;0;1;0;1;1;1;0;0;1;1;1;1;1;1;0;1;1;0;1;1;0;1;1;1;1;1;1;1;1;1;0;1;0;1;1;0;1;1;0;0;0;1;1;0;0;1;0;1;1;1;1;0;1;1;0;1;1;0;0;0;0;0;1;0;0;1;1;0;0;0;0;0;0;1;0;1;1;1;0;0;1;1;1;1;1;0;1;1;1;1;1;1;1;0;0;1;1;0;0;1;1;0;1;1;1;1;0;1;1;1;1;1;0;0;0;0;1;0;0;1;1;0…
PMu765;CR-Pmu;1;0;1;1;1;1;1;0;1;1;1;1;0;0;0;0;1;0;0;0;1;0;1;1;1;0;0;0;1;1;0;1;0;0;1;1;1;1;0;1;1;0;1;0;1;0;0;1;0;0;1;0;1;1;1;0;1;1;1;1;0;0;0;0;0;1;0;1;1;1;1;0;1;0;1;1;1;0;0;1;1;1;1;1;1;0;1;1;0;1;1;0;1;1;1;1;1;1;1;1;1;0;1;0;1;1;0;1;1;0;0;0;1;1;0;0;1;0;1;1;1;1;0;1;1;0;1;1;0;0;0;0;0;1;0;0;1;1;0;0;0;0;0;0;1;0;1;1;1;0;0;1;1;1;1;1;0;1;1;1;1;1;1;1;0;0;1;1;0;0;1;1;0;1;1;1;1;0;1;1;1;1;1;0;0;0;0;1;0;0;1;1;0…
MOI405;CR-MOI;1;0;1;1;1;1;1;0;1;1;1;1;0;0;0;0;1;0;0;0;1;0;1;1;1;0;0;0;1;1;0;1;0;0;1;1;1;1;0;1;1;0;1;0;1;0;0;1;0;0;1;0;1;1;1;0;1;1;1;1;0;0;0;0;0;1;0;1;1;1;1;0;1;0;1;1;1;0;0;1;1;1;1;1;1;0;1;1;0;1;1;0;1;1;1;1;1;1;1;1;1;0;1;0;1;1;0;1;1;0;0;0;1;1;0;0;1;0;1;1;1;1;0;1;1;0;1;1;0;0;0;0;0;1;0;0;1;1;0;0;0;0;0;0;1;0;1;1;1;0;0;1;1;1;1;1;0;1;1;1;1;1;1;1;0;0;1;1;0;0;1;1;0;1;1;1;1;0;1;1;1;1;1;0;0;0;0;1;0;0;1;1;0…
MOI406;CR-MOI;1;0;1;1;1;1;1;0;1;1;1;1;0;0;0;0;1;0;0;0;1;0;1;1;1;0;0;0;1;1;0;1;0;0;1;1;1;1;0;1;1;0;1;0;1;0;0;1;0;0;1;0;1;1;1;0;1;1;1;1;0;0;0;0;0;1;0;1;1;1;1;0;1;0;1;1;1;0;0;1;1;1;1;1;1;0;1;1;0;1;1;0;1;1;1;1;1;1;1;1;1;0;1;0;1;1;0;1;1;0;0;0;1;1;0;0;1;0;1;1;1;1;0;1;1;0;1;1;0;0;0;0;0;1;0;0;1;1;0;0;0;0;0;0;1;0;1;1;0;0;0;1;1;1;1;1;0;1;1;1;1;1;1;1;0;0;1;1;0;0;1;1;0;1;1;1;1;0;1;1;1;1;1;0;0;0;0;1;0;0;1;1;0…
MOI407;CR-MOI;1;0;1;1;1;1;1;0;1;1;1;1;0;0;0;0;1;0;0;0;1;0;1;1;1;0;0;0;1;1;0;1;0;0;1;1;1;1;0;1;1;0;1;0;1;0;0;1;0;0;1;0;1;1;1;0;1;1;1;1;0;0;0;0;0;0;0;1;1;1;1;0;1;0;1;1;1;0;0;1;1;1;1;1;1;0;1;1;0;1;1;0;1;1;1;1;1;1;1;1;1;0;1;0;1;1;0;1;1;0;0;0;1;1;0;0;1;0;1;1;1;1;0;1;1;0;1;1;0;0;0;0;0;1;0;0;1;1;0;0;0;0;0;0;1;0;1;1;0;0;0;1;1;1;1;1;0;1;1;1;1;1;1;1;0;0;1;1;0;0;1;1;0;1;1;1;1;0;1;1;1;1;1;0;0;0;0;1;0;0;1;1;0…
MOI408;CR-MOI;1;0;1;1;1;1;1;0;1;1;1;1;0;0;0;0;1;0;0;0;1;0;1;1;1;0;0;0;1;1;0;1;0;0;1;1;1;1;0;1;1;0;1;0;1;0;0;1;0;0;1;0;1;1;1;0;1;1;1;1;0;0;0;0;0;0;0;1;1;1;1;0;1;0;1;1;1;0;0;1;1;1;1;1;1;0;1;1;0;1;1;0;1;1;1;1;1;1;1;1;1;0;1;0;1;1;0;1;1;0;0;0;1;1;0;0;1;0;1;1;1;1;0;1;1;0;1;1;0;0;0;0;0;1;0;0;1;1;0;0;0;0;0;0;1;0;1;1;0;0;0;1;1;1;1;1;0;1;1;1;1;1;1;1;0;0;1;1;0;0;1;1;0;1;1;1;1;0;1;1;1;1;1;0;0;0;0;1;0;0;1;1;0…
MOI410;CR-MOI;1;0;1;1;1;1;1;0;1;1;1;1;0;0;0;0;1;0;0;0;1;0;1;1;1;0;0;0;1;1;0;1;0;0;1;1;1;1;0;1;1;0;1;0;1;0;0;1;0;0;1;0;1;1;1;0;1;1;1;1;0;0;0;0;0;0;0;1;1;1;1;0;1;0;1;1;1;0;0;1;1;1;1;1;1;0;1;1;0;1;1;0;1;1;1;1;1;1;1;1;1;0;1;0;1;1;0;1;1;0;0;0;1;1;0;0;1;0;1;1;1;1;0;1;1;0;1;1;0;0;0;0;0;1;0;0;1;1;0;0;0;0;0;0;1;0;1;1;0;0;0;1;1;1;1;1;0;1;1;1;1;1;1;1;0;0;1;1;0;0;1;1;0;1;1;1;1;0;1;1;1;1;1;0;0;0;0;1;0;0;1;1;0…
MOI411;CR-MOI;1;0;1;1;1;1;1;0;1;1;1;1;0;0;0;0;1;0;0;0;1;0;1;1;1;0;0;0;1;1;0;1;0;0;1;1;1;1;0;1;1;0;1;0;1;0;0;1;0;0;1;0;1;1;1;0;1;1;1;1;0;0;0;0;0;1;0;1;1;1;1;0;1;0;1;1;1;0;0;1;1;1;1;1;1;0;1;1;0;1;1;0;1;1;1;1;1;1;1;1;1;0;1;0;1;1;0;1;1;0;0;0;1;1;0;0;1;0;1;1;1;1;0;1;1;0;1;1;0;0;0;0;0;1;0;0;1;1;0;0;0;0;0;0;1;0;1;1;0;0;0;1;1;1;1;1;0;1;1;1;1;1;1;1;0;0;1;1;0;0;1;1;0;1;1;1;1;0;1;1;1;1;1;0;0;0;0;1;0;0;1;1;0…
MOI412;CR-MOI;1;0;1;1;1;1;1;0;1;1;1;1;0;0;0;0;1;0;0;0;1;0;1;1;1;0;0;0;1;1;0;1;0;0;1;1;1;1;0;1;1;0;1;0;1;0;0;1;0;0;1;0;1;1;1;0;1;1;1;1;0;0;0;0;0;0;0;1;1;1;1;0;1;0;1;1;1;0;0;1;1;1;1;1;1;0;1;1;0;1;1;0;1;1;1;1;1;1;1;1;1;0;1;0;1;1;0;1;1;0;0;0;1;1;0;0;1;0;1;1;1;1;0;1;1;0;1;1;0;0;0;0;0;1;0;0;1;1;0;0;0;0;0;0;1;0;1;1;0;0;0;1;1;1;1;1;0;1;1;1;1;1;1;1;0;0;1;1;0;0;1;1;0;1;1;1;1;0;1;1;1;1;1;0;0;0;0;1;0;0;1;1;0…
MOI413;CR-MOI;1;0;1;1;1;1;1;0;1;1;1;1;0;0;0;0;1;0;0;0;1;0;1;1;1;0;0;0;1;1;0;1;0;0;1;1;1;1;0;1;1;0;1;0;1;0;0;1;0;0;1;0;1;1;1;0;1;1;1;1;0;0;0;0;0;0;0;1;1;1;1;0;1;0;1;1;1;0;0;1;1;1;1;1;1;0;1;1;0;1;1;0;1;1;1;1;1;1;1;1;1;0;1;0;1;1;0;1;1;0;0;0;1;1;0;0;1;0;1;1;1;1;0;1;1;0;1;1;0;0;0;0;0;1;0;0;1;1;0;0;0;0;0;0;1;0;1;1;0;0;0;1;1;1;1;1;0;1;1;1;1;1;1;1;0;0;1;1;0;0;1;1;0;1;1;1;1;0;1;1;1;1;1;0;0;0;0;1;0;0;1;1;0…
SIMP747;CR-SIMP;1;0;1;1;1;1;1;0;1;1;1;1;0;0;0;0;1;0;0;1;1;0;1;1;1;0;0;0;1;1;0;1;0;0;1;1;1;1;0;1;1;0;1;0;1;0;0;1;0;0;1;0;1;1;1;0;1;1;1;1;0;0;0;0;0;0;0;1;1;1;1;0;1;0;1;1;1;0;0;1;1;1;1;1;1;0;1;1;0;1;1;0;1;1;1;1;1;1;1;1;1;0;1;0;1;1;0;1;1;0;0;0;1;1;0;0;1;0;1;1;1;1;0;1;1;0;1;1;0;0;0;0;0;1;0;0;1;1;0;0;0;0;0;0;1;0;1;1;0;0;0;1;1;1;1;1;0;1;1;1;1;1;1;1;0;0;1;1;0;0;1;1;0;1;1;1;1;0;1;1;1;1;1;0;0;0;0;1;0;0;1;1…
SIMP748;CR-SIMP;1;0;1;1;1;1;1;0;1;1;1;1;0;0;0;0;1;0;0;1;1;0;1;1;1;0;0;0;1;1;0;1;0;0;1;1;1;1;0;1;1;0;1;0;1;0;0;1;0;0;1;0;1;1;1;0;1;1;1;1;0;0;0;0;0;0;0;1;1;1;1;0;1;0;1;1;1;0;0;1;1;1;1;1;1;0;1;1;0;1;1;0;1;1;1;1;1;1;1;1;1;0;1;0;1;1;0;1;1;0;0;0;1;1;0;0;1;0;1;1;1;1;0;1;1;0;1;1;0;0;0;0;0;1;0;0;1;1;0;0;0;0;0;0;1;0;1;1;0;0;0;1;1;1;1;1;0;1;1;1;1;1;1;1;0;0;1;1;0;0;1;1;0;1;1;1;1;0;1;1;1;1;1;0;0;0;0;1;0;0;1;1…
SIMP750;CR-SIMP;1;0;1;1;1;1;1;0;1;1;1;1;0;0;0;0;1;0;0;1;1;0;1;1;1;0;0;0;1;1;0;1;0;0;1;1;1;1;0;1;1;0;1;0;1;0;0;1;0;0;1;0;1;1;1;0;1;1;1;1;0;0;0;0;0;0;0;1;1;1;1;0;1;0;1;1;1;0;0;1;1;1;1;1;1;0;1;1;0;1;1;0;1;1;1;1;1;1;1;1;1;0;1;0;1;1;0;1;1;0;0;0;1;1;0;0;1;0;1;1;1;1;0;1;1;0;1;1;0;0;0;0;0;1;0;0;1;1;0;0;0;0;0;0;1;0;1;1;0;0;0;1;1;1;1;1;0;1;1;1;1;1;1;1;0;0;1;1;0;0;1;1;0;1;1;1;1;0;1;1;1;1;1;0;0;0;0;1;0;0;1;1…
SIMP752;CR-SIMP;1;0;1;1;1;1;1;0;1;1;1;1;0;0;0;0;1;0;0;1;1;0;1;1;1;0;0;0;1;1;0;1;0;0;1;1;1;1;0;1;1;0;1;0;1;0;0;1;0;0;1;0;1;1;1;0;1;1;1;1;0;0;0;0;0;0;0;1;1;1;1;0;1;0;1;1;1;0;0;1;1;1;1;1;1;0;1;1;0;1;1;0;1;1;1;1;1;1;1;1;1;0;1;0;1;1;0;1;1;0;0;0;1;1;0;0;1;0;1;1;1;1;0;1;1;0;1;1;0;0;0;0;0;1;0;0;1;1;0;0;0;0;0;0;1;0;1;1;0;0;1;1;1;1;1;1;0;1;1;1;1;1;1;1;0;0;1;1;0;0;1;1;0;1;1;1;1;0;1;1;1;1;1;0;0;0;0;1;0;0;1;1…
SIMP753;CR-SIMP;1;0;1;1;1;1;1;0;1;1;1;1;0;0;0;0;1;0;0;1;1;0;1;1;1;0;0;0;1;1;0;1;0;0;1;1;1;1;0;1;1;0;1;0;1;0;0;1;0;0;1;0;1;1;1;0;1;1;1;1;0;0;0;0;0;0;0;1;1;1;1;0;1;0;1;1;1;0;0;1;1;1;1;1;1;0;1;1;0;1;1;0;1;1;1;1;1;1;1;1;1;0;1;0;1;1;0;1;1;0;1;0;1;1;0;0;1;0;1;1;1;1;0;1;1;0;1;1;0;0;0;0;0;1;0;0;1;1;0;0;0;0;0;0;1;0;1;1;0;0;1;1;1;1;1;1;0;1;1;1;1;1;1;1;0;0;1;1;0;0;1;1;0;1;1;1;1;0;1;1;1;1;1;0;0;0;0;1;0;0;1;1…
SIMP755;CR-SIMP;1;0;1;1;1;1;1;0;1;1;1;1;0;0;0;0;1;0;0;1;1;0;1;1;1;0;0;0;1;1;0;1;0;0;1;1;1;1;0;1;1;0;1;0;1;0;0;1;0;0;1;0;1;1;1;0;1;1;1;1;0;0;0;0;0;0;0;1;1;1;1;0;1;0;1;1;1;0;0;1;1;1;1;1;1;0;1;1;0;1;1;0;1;1;1;1;1;1;1;1;1;0;1;0;1;1;0;1;1;0;0;0;1;1;0;0;1;0;1;1;1;1;0;1;1;0;1;1;0;0;0;0;0;1;0;0;1;1;0;0;0;0;0;0;1;0;1;1;0;0;0;1;1;1;1;1;0;1;1;1;1;1;1;1;0;0;1;1;0;0;1;1;0;1;1;1;1;0;1;1;1;1;1;0;0;0;0;1;0;0;1;1…
SIMP756;CR-SIMP;1;0;1;1;1;1;1;0;1;1;1;1;0;0;0;0;1;0;0;0;1;0;1;1;1;0;0;0;1;1;0;1;0;0;1;1;1;1;0;1;1;0;1;0;1;0;0;1;0;0;1;0;1;1;1;0;1;1;1;1;0;0;0;0;0;0;0;1;1;1;1;0;1;0;1;1;1;0;0;1;1;1;1;1;1;0;1;1;0;1;1;0;1;1;1;1;1;1;1;1;1;0;1;0;1;1;0;1;1;0;0;0;1;1;0;0;1;0;1;1;1;1;0;1;1;0;1;1;0;0;0;0;0;1;0;0;1;1;0;0;0;0;0;0;1;0;1;1;0;0;1;1;1;1;1;1;0;1;1;1;1;1;1;1;0;0;1;1;0;0;1;1;0;1;1;1;1;0;1;1;1;1;1;0;0;0;0;1;0;0;1;1…
FUR385;CR-FUR;1;0;1;1;1;1;1;0;1;1;1;1;0;1;0;0;1;0;0;1;1;0;1;1;1;0;0;0;1;1;0;1;0;0;1;1;1;1;0;1;1;0;1;0;1;0;0;1;0;0;1;0;1;1;1;0;1;1;1;1;0;0;0;0;0;0;0;1;1;1;1;0;1;0;1;1;1;0;0;1;1;1;1;1;1;0;1;1;0;1;1;0;1;1;1;1;1;1;1;1;1;0;1;0;1;1;0;1;1;0;0;0;1;1;0;0;1;0;1;1;1;1;0;1;1;0;1;1;0;0;0;0;0;1;0;0;1;1;0;0;0;0;0;0;1;0;1;1;0;0;0;1;1;1;1;1;0;1;1;1;1;1;1;1;0;0;1;1;0;0;1;1;0;1;1;1;1;0;1;1;1;1;1;0;0;0;0;1;0;0;1;1;0…
FUR386;CR-FUR;1;0;1;1;1;1;1;0;1;1;1;1;0;0;0;0;1;0;0;1;1;0;1;1;1;0;0;0;1;1;0;1;0;0;1;1;1;1;0;1;1;0;1;0;1;0;0;1;0;0;1;0;1;1;1;0;1;1;1;1;0;0;0;0;0;0;0;1;1;1;1;0;1;0;1;1;1;0;0;1;1;1;1;1;1;0;1;1;0;1;1;0;1;1;1;1;1;1;1;1;1;0;1;0;1;1;0;1;1;0;0;0;1;1;0;0;1;0;1;1;1;1;0;1;1;0;1;1;0;0;0;0;0;1;0;0;1;1;0;0;0;0;0;0;1;0;1;1;0;0;0;1;1;1;1;1;0;1;1;1;1;1;1;1;0;0;1;1;0;0;1;1;0;1;1;1;1;0;1;1;1;1;1;0;0;0;0;1;0;0;1;1;0…
FUR387;CR-FUR;1;0;1;1;1;1;1;0;1;1;1;1;0;0;0;0;1;0;0;1;1;0;1;1;1;0;0;0;1;1;0;1;0;0;1;1;1;1;0;1;1;0;1;0;1;0;0;1;0;0;1;0;1;1;1;0;1;1;1;1;0;0;0;0;0;0;0;1;1;1;1;0;1;0;1;1;1;0;0;1;1;1;1;1;1;0;1;1;0;1;1;0;1;1;1;1;1;1;1;1;1;0;1;0;1;1;0;1;1;0;0;0;1;1;0;0;1;0;1;1;1;1;0;1;1;0;1;1;1;0;0;0;0;1;0;0;1;1;0;0;0;0;0;0;1;0;1;1;0;0;0;1;1;1;1;1;0;1;1;1;1;1;1;1;0;0;1;1;0;0;1;1;0;1;1;1;1;0;1;1;1;1;1;0;0;0;0;1;0;0;1;1;0…
FUR388;CR-FUR;1;0;1;1;1;1;1;0;1;1;1;1;0;0;0;0;1;0;0;1;1;0;1;1;1;0;0;0;1;1;0;1;0;0;1;1;1;1;0;1;1;0;1;0;1;0;0;1;0;0;1;0;1;1;1;0;1;1;1;1;0;0;0;0;0;0;0;1;1;1;1;0;1;0;1;1;1;0;0;1;1;1;1;1;1;0;1;1;0;1;1;0;1;1;1;1;1;1;1;1;1;0;1;0;1;1;0;1;1;0;0;0;1;1;0;0;1;0;1;1;1;1;0;1;1;0;1;1;1;0;0;0;0;1;0;0;1;1;0;0;0;0;0;0;1;0;1;1;0;0;0;1;1;1;1;1;0;1;1;1;1;1;1;1;0;0;1;1;0;0;1;1;0;1;1;1;1;0;1;1;1;1;1;0;0;0;0;1;0;0;1;1;0…
FUR389;CR-FUR;1;0;1;1;1;1;1;0;1;1;1;1;0;0;0;0;1;0;0;1;1;0;1;1;1;0;0;0;1;1;0;1;0;0;1;1;1;1;0;1;1;0;1;0;1;0;0;1;0;0;1;0;1;1;1;0;1;1;1;1;0;0;0;0;0;0;0;1;1;1;1;0;1;0;1;1;1;0;0;1;1;1;1;1;1;0;1;1;0;1;1;0;1;1;1;1;1;1;1;1;1;0;1;0;1;1;0;1;1;0;0;0;1;1;0;0;1;0;1;1;1;1;0;1;1;0;1;1;1;0;0;0;0;1;0;0;1;1;0;0;0;0;0;0;1;0;1;1;0;0;0;1;1;1;1;1;0;1;1;1;1;1;1;1;0;0;1;1;0;0;1;1;0;1;1;1;1;0;1;1;1;1;1;0;0;0;0;1;0;0;1;1;0…
FUR391;CR-FUR;1;0;1;1;1;1;1;0;1;1;1;1;0;1;0;0;1;0;0;0;1;0;1;1;1;0;0;0;1;1;0;1;0;0;1;1;1;1;0;1;1;0;1;0;1;0;0;1;0;0;1;0;1;1;1;0;1;1;1;1;0;0;0;0;0;0;0;1;1;1;1;0;1;0;1;1;1;0;0;1;1;1;1;1;1;0;1;1;0;1;1;0;1;1;1;1;1;1;1;1;1;0;1;0;1;1;0;1;1;0;0;0;1;1;0;0;1;0;1;1;1;1;0;1;1;0;1;1;0;0;0;0;0;1;0;0;1;1;0;0;0;0;0;0;1;0;1;1;0;0;0;1;1;1;1;1;0;1;1;1;1;1;1;1;0;0;1;1;0;0;1;1;0;1;1;1;1;0;1;1;1;1;1;0;0;0;0;1;0;0;1;1;0…
FUR392;CR-FUR;1;0;1;1;1;1;1;0;1;1;1;1;0;0;0;0;1;0;0;1;1;0;1;1;1;0;0;0;1;1;0;1;0;0;1;1;1;1;0;1;1;0;1;0;1;0;0;1;0;0;1;0;1;1;1;0;1;1;1;1;0;0;0;0;0;0;0;1;1;1;1;0;1;0;1;1;1;0;0;1;1;1;1;1;1;0;1;1;0;1;1;0;1;1;1;1;1;1;1;1;1;0;1;0;1;1;0;1;1;0;0;0;1;1;0;0;1;0;1;1;1;1;0;1;1;0;1;1;1;0;0;0;0;1;0;0;1;1;0;0;0;0;0;0;1;0;1;1;0;0;0;1;1;1;1;1;0;1;1;1;1;1;1;1;0;0;1;1;0;0;1;1;0;1;1;1;1;0;1;1;1;1;1;0;0;0;0;1;0;0;1;1;0…
FUR393;CR-FUR;1;0;1;1;1;1;1;0;1;1;1;1;0;0;0;0;1;0;0;1;1;0;1;1;1;0;0;0;1;1;0;1;0;0;1;1;1;1;0;1;1;0;1;0;1;0;0;1;0;0;1;0;1;1;1;0;1;1;1;1;0;0;0;0;0;0;0;1;1;1;1;0;1;0;1;1;1;0;0;1;1;1;1;1;1;0;1;1;0;1;1;0;1;1;1;1;1;1;1;1;1;0;1;0;1;1;0;1;1;0;0;0;1;1;0;0;1;0;1;1;1;1;0;1;1;0;1;1;1;0;0;0;0;1;0;0;1;1;0;0;0;0;0;0;1;0;1;1;0;0;0;1;1;1;1;1;0;1;1;1;1;1;1;1;0;0;1;1;0;0;1;1;0;1;1;1;1;0;1;1;1;1;1;0;0;0;0;1;0;0;1;1;0…
SUS425;CR-SUS;1;0;1;1;1;1;1;0;1;1;1;1;0;0;0;0;1;0;0;0;1;0;1;1;1;0;0;0;1;1;0;1;0;0;1;1;1;1;0;1;1;0;1;0;1;0;0;1;0;0;1;0;1;1;1;0;1;1;1;1;0;0;0;1;1;0;0;1;1;1;1;0;1;0;1;1;1;0;0;1;1;1;1;1;1;0;1;1;0;1;1;0;1;1;1;1;1;1;1;1;1;0;1;0;1;1;0;1;1;0;0;0;1;1;0;0;1;0;1;1;1;1;0;1;1;0;1;1;0;0;0;0;0;1;0;0;1;1;0;0;0;0;0;0;1;0;1;1;0;0;1;1;1;1;1;1;0;1;1;1;1;1;1;1;0;0;1;1;0;0;1;1;0;1;1;1;1;0;1;1;1;1;1;0;0;0;0;1;0;0;1;1;0…
SUS426;CR-SUS;1;0;1;1;1;1;1;0;1;1;1;1;0;0;0;0;1;0;0;1;1;0;1;1;1;0;0;0;1;1;0;1;0;0;1;1;1;1;0;1;1;0;1;0;1;0;0;1;0;0;1;0;1;1;1;0;1;1;1;1;0;0;0;0;0;0;0;1;1;1;1;0;1;0;1;1;1;0;0;1;1;1;1;1;1;0;1;1;0;1;1;0;1;1;1;1;1;1;1;1;1;0;1;0;1;1;0;1;1;0;0;0;1;1;0;0;1;0;1;1;1;1;0;1;1;0;1;1;0;0;0;0;0;1;0;0;1;1;0;0;0;0;0;0;1;0;1;1;0;0;0;1;1;1;1;1;0;1;1;1;1;1;1;1;0;0;1;1;0;0;1;1;0;1;1;1;1;0;1;1;1;1;1;0;0;0;0;1;0;0;1;1;0…
SUS427;CR-SUS;1;0;1;1;1;1;1;0;1;1;1;1;0;0;0;0;1;0;0;0;1;0;1;1;1;0;0;0;1;1;0;1;0;0;1;1;1;1;0;1;1;0;1;0;1;0;0;1;0;0;1;0;1;1;1;0;1;1;1;1;0;0;0;1;1;0;0;1;1;1;1;0;1;0;1;1;1;0;0;1;1;1;1;1;1;0;1;1;0;1;1;0;1;1;1;1;1;1;1;1;1;0;1;0;1;1;0;1;1;0;0;0;1;1;0;0;1;0;1;1;1;1;0;1;1;0;1;1;0;0;0;0;0;1;0;0;1;1;0;0;0;0;0;0;1;0;1;1;0;0;1;1;1;1;1;1;0;1;1;1;1;1;1;1;0;0;1;1;0;0;1;1;0;1;1;1;1;0;1;1;1;1;1;0;0;0;0;1;0;0;1;1;0…
SUS428;CR-SUS;1;0;1;1;1;1;1;0;1;1;1;1;0;0;0;0;1;0;0;1;1;0;1;1;1;0;0;0;1;1;0;1;0;0;1;1;1;1;0;1;1;0;1;0;1;0;0;1;0;0;1;0;1;1;1;0;1;1;1;1;0;0;0;0;0;0;0;1;1;1;1;0;1;0;1;1;1;0;0;1;1;1;1;1;1;0;1;1;0;1;1;0;1;1;1;1;1;1;1;1;1;0;1;0;1;1;0;1;1;0;0;0;1;1;0;0;1;0;1;1;1;1;0;1;1;0;1;1;0;0;0;0;0;1;0;0;1;1;0;0;0;0;0;0;1;0;1;1;0;0;0;1;1;1;1;1;0;1;1;1;1;1;1;1;0;0;1;1;0;0;1;1;0;1;1;1;1;0;1;1;1;1;1;0;0;0;0;1;0;0;1;1;0…
SUS429;CR-SUS;1;0;1;1;1;1;1;0;1;1;1;1;0;0;0;0;1;0;0;0;1;0;1;1;1;0;0;0;1;1;0;1;0;0;1;1;1;1;0;1;1;0;1;0;1;0;0;1;0;0;1;0;1;1;1;0;1;1;1;1;0;0;0;1;1;0;0;1;1;1;1;0;1;0;1;1;1;0;0;1;1;1;1;1;1;0;1;1;0;1;1;0;1;1;1;1;1;1;1;1;1;0;1;0;1;1;0;1;1;0;0;0;1;1;0;0;1;0;1;1;1;1;0;1;1;0;1;1;0;0;0;0;0;1;0;0;1;1;0;0;0;0;0;0;1;0;1;1;0;0;1;1;1;1;1;1;0;1;1;1;1;1;1;1;0;0;1;1;0;0;1;1;0;1;1;1;1;1;1;1;1;1;1;0;0;0;0;1;0;0;1;1;0…
SUS430;CR-SUS;1;0;1;1;1;1;1;0;1;1;1;1;0;0;0;0;1;0;0;0;1;0;1;1;1;0;0;0;1;1;0;1;0;0;1;1;1;1;0;1;1;0;1;0;1;0;0;1;0;0;1;0;1;1;1;0;1;1;1;1;0;0;0;1;1;0;0;1;1;1;1;0;1;0;1;1;1;0;0;1;1;1;1;1;1;0;1;1;0;1;1;0;1;1;1;1;1;1;1;1;1;0;1;0;1;1;0;1;1;0;0;0;1;1;0;0;1;0;1;1;1;1;0;1;1;0;1;1;0;0;0;0;0;1;0;0;1;1;0;0;0;0;0;0;1;0;1;1;0;0;1;1;1;1;1;1;0;1;1;1;1;1;1;1;0;0;1;1;0;0;1;1;0;1;1;1;1;0;1;1;1;1;1;0;0;0;0;1;0;0;1;1;0…
SUS431;CR-SUS;1;0;1;1;1;1;1;0;1;1;1;1;0;0;0;0;1;0;0;0;1;0;1;1;1;0;0;0;1;1;0;1;0;0;1;1;1;1;0;1;1;0;1;0;1;0;0;1;0;0;1;0;1;1;1;0;1;1;1;1;0;0;0;1;1;0;0;1;1;1;1;0;1;0;1;1;1;0;0;1;1;1;1;1;1;0;1;1;0;1;1;0;1;1;1;1;1;1;1;1;1;0;1;0;1;1;0;1;1;0;0;0;1;1;0;0;1;0;1;1;1;1;0;1;1;0;1;1;0;0;0;0;0;1;0;0;1;1;0;0;0;0;0;0;1;0;1;1;0;0;1;1;1;1;1;1;0;1;1;1;1;1;1;1;0;0;1;1;0;0;1;1;0;1;1;1;1;0;1;1;1;1;1;0;0;0;0;1;0;0;1;1;0…
SUS432;CR-SUS;1;0;1;1;1;1;1;0;1;1;1;1;0;0;0;0;1;0;0;0;1;0;1;1;1;0;0;0;1;1;0;1;0;0;1;1;1;1;0;1;1;0;1;0;1;0;0;1;0;0;1;0;1;1;1;0;1;1;1;1;0;0;0;1;1;0;0;1;1;1;1;0;1;0;1;1;1;0;0;1;1;1;1;1;1;0;1;1;0;1;1;0;1;1;1;1;1;1;1;1;1;0;1;0;1;1;0;1;1;0;0;0;1;1;0;0;1;0;1;1;1;1;0;1;1;0;1;1;0;0;0;0;0;1;0;0;1;1;0;0;0;0;0;0;1;0;1;1;0;0;1;1;1;1;1;1;0;1;1;1;1;1;1;1;0;0;1;1;0;0;1;1;0;1;1;1;1;0;1;1;1;1;1;0;0;0;0;1;0;0;1;1;0…
NUF523;CR-NUF;1;0;1;1;1;1;1;0;1;1;1;1;0;0;0;0;1;0;0;0;1;0;1;1;1;0;0;0;1;1;0;1;0;0;1;1;1;1;0;1;1;0;1;0;1;0;0;1;0;0;1;0;1;1;1;0;1;1;1;1;0;0;0;0;0;0;0;1;1;1;1;0;1;0;1;1;1;0;0;1;1;1;1;1;1;0;1;1;0;1;1;0;1;1;1;1;1;1;1;1;1;0;1;0;1;1;0;1;1;0;0;0;1;1;0;0;1;0;1;1;1;1;0;1;1;0;1;1;0;0;0;0;0;1;0;0;1;1;0;0;0;0;0;0;1;0;1;1;0;0;1;1;1;1;1;1;0;1;1;1;1;1;1;1;0;0;1;1;0;0;1;1;0;1;1;1;1;0;1;1;1;1;1;0;0;0;0;1;0;0;1;1;0…
NUF524;CR-NUF;1;0;1;1;1;1;1;0;1;1;1;1;0;0;0;0;1;0;0;0;1;0;1;1;1;0;0;0;1;1;0;1;0;0;1;1;1;1;0;1;1;0;1;0;1;0;0;1;0;0;1;0;1;1;1;0;1;1;1;1;0;0;0;0;0;0;0;1;1;1;1;0;1;0;1;1;1;0;0;1;1;1;1;1;1;0;1;1;0;1;1;0;1;1;1;1;1;1;1;1;1;0;1;0;1;1;0;1;1;0;0;0;1;1;0;0;1;0;1;1;1;1;0;1;1;0;1;1;0;0;0;0;0;1;0;0;1;1;0;0;0;0;0;0;1;0;1;1;0;0;0;1;1;1;1;1;0;1;1;1;1;1;1;1;0;0;1;1;0;0;1;1;0;1;1;1;1;0;1;1;1;1;1;0;0;0;0;1;0;0;1;1;0…
NUF525;CR-NUF;1;0;1;1;1;1;1;0;1;1;1;1;0;0;0;0;1;0;0;0;1;0;1;1;1;0;0;0;1;1;0;1;0;0;1;1;1;1;0;1;1;0;1;0;1;0;0;1;0;0;1;0;1;1;1;0;1;1;1;1;0;0;0;0;0;0;0;1;1;1;1;0;1;0;1;1;1;0;0;1;1;1;1;1;1;0;1;1;0;1;1;0;1;1;1;1;1;1;1;1;1;0;1;0;1;1;0;1;1;0;0;0;1;1;0;0;1;0;1;1;1;1;0;1;1;0;1;1;0;0;0;0;0;1;0;0;1;1;0;0;0;0;0;0;1;0;1;1;0;0;0;1;1;1;1;1;0;1;1;1;1;1;1;1;0;0;1;1;0;0;1;1;0;1;1;1;1;0;1;1;1;1;1;0;0;0;0;1;0;0;1;1;0…
NUF526;CR-NUF;1;0;1;1;1;1;1;0;1;1;1;1;0;0;0;0;1;0;0;1;1;0;1;1;1;0;0;0;1;1;0;1;0;0;1;1;1;1;0;1;1;0;1;0;1;0;0;1;0;0;1;0;1;1;1;0;1;1;1;1;0;0;0;0;0;0;0;1;1;1;1;0;1;0;1;1;1;0;0;1;1;1;1;1;1;0;1;1;0;1;1;0;1;1;1;1;1;1;1;1;1;0;1;0;1;1;0;1;1;0;0;0;1;1;0;0;1;0;1;1;1;1;0;1;1;0;1;1;0;0;0;0;0;1;0;0;1;1;0;0;0;0;0;0;1;0;1;1;0;0;0;1;1;1;1;1;0;1;1;1;1;1;1;1;0;0;1;1;0;0;1;1;0;1;1;1;1;0;1;1;1;1;1;0;0;0;0;1;0;0;1;1;0…
NUF527;CR-NUF;1;0;1;1;1;1;1;0;1;1;1;1;0;0;0;0;1;0;0;0;1;0;1;1;1;0;0;0;1;1;0;1;0;0;1;1;1;1;0;1;1;0;1;0;1;0;0;1;0;0;1;0;1;1;1;0;1;1;1;1;0;0;0;0;0;0;0;1;1;1;1;0;1;0;1;1;1;0;0;1;1;1;1;1;1;0;1;1;0;1;1;0;1;1;1;1;1;1;1;1;1;0;1;0;1;1;0;1;1;0;0;0;1;1;0;0;1;0;1;1;1;1;0;1;1;0;1;1;0;0;0;0;0;1;0;0;1;1;0;0;0;0;0;0;1;0;1;1;0;0;0;1;1;1;1;1;0;1;1;1;1;1;1;1;0;0;1;1;0;0;1;1;0;1;1;1;1;0;1;1;1;1;1;0;0;0;0;1;0;0;1;1;0…
NUF528;CR-NUF;1;0;1;1;1;1;1;0;1;1;1;1;0;0;0;0;1;0;0;0;1;0;1;1;1;0;0;0;1;1;0;1;0;0;1;1;1;1;0;1;1;0;1;0;1;0;0;1;0;0;1;0;1;1;1;0;1;1;1;1;0;0;0;0;0;0;0;1;1;1;1;0;1;0;1;1;1;0;0;1;1;1;1;1;1;0;1;1;0;1;1;0;1;1;1;1;1;1;1;1;1;0;1;0;1;1;0;1;1;0;0;0;1;1;0;0;1;0;1;1;1;1;0;1;1;0;1;1;0;0;0;0;0;1;0;0;1;1;0;0;0;0;0;0;1;0;1;1;0;0;0;1;1;1;1;1;0;1;1;1;1;1;1;1;0;0;1;1;0;0;1;1;0;1;1;1;1;0;1;1;1;1;1;0;0;0;0;1;0;0;1;1;0…
NUF529;CR-NUF;1;0;1;1;1;1;1;0;1;1;1;1;0;0;0;0;1;0;0;1;1;0;1;1;1;0;0;0;1;1;0;1;0;0;1;1;1;1;0;1;1;0;1;0;1;0;0;1;0;0;1;0;1;1;1;0;1;1;1;1;0;0;0;0;0;0;0;1;1;1;1;0;1;0;1;1;1;0;0;1;1;1;1;1;1;0;1;1;0;1;1;0;1;1;1;1;1;1;1;1;1;0;1;0;1;1;0;1;1;0;0;0;1;1;0;0;1;0;1;1;1;1;0;1;1;0;1;1;0;0;0;0;0;1;0;0;1;1;0;0;0;0;0;0;1;0;1;1;0;0;0;1;1;1;1;1;0;1;1;1;1;1;1;1;0;0;1;1;0;0;1;1;0;1;1;1;1;0;1;1;1;1;1;0;0;0;0;1;0;0;1;1;0…
NUF530;CR-NUF;1;0;1;1;1;1;1;0;1;1;1;1;0;0;0;0;1;0;0;1;1;0;1;1;1;0;0;0;1;1;0;1;0;0;1;1;1;1;0;1;1;0;1;0;1;0;0;1;0;0;1;0;1;1;1;0;1;1;1;1;0;0;0;0;1;0;0;1;1;1;1;0;1;0;1;1;1;0;0;1;1;1;1;1;1;0;1;1;0;1;1;0;1;1;1;1;1;1;1;1;1;0;1;0;1;1;0;1;1;0;0;0;1;1;0;0;1;0;1;1;1;1;0;1;1;0;1;1;0;0;0;0;0;1;0;0;1;1;0;0;0;0;0;0;1;0;1;1;0;0;0;1;1;1;1;1;0;1;1;1;1;1;1;1;0;0;1;1;0;0;1;1;0;1;1;1;1;1;1;1;1;1;1;0;0;0;0;1;0;0;1;1;0…
FLU375;CR-FLU;1;0;1;1;1;1;1;0;1;1;1;1;0;0;0;0;1;0;0;1;1;0;1;1;1;0;0;0;1;1;0;1;0;0;1;1;1;1;0;1;1;0;1;0;1;0;0;1;0;0;1;0;1;1;1;0;1;1;1;1;0;0;0;1;0;0;0;1;1;1;1;0;1;0;1;1;1;0;0;1;1;1;1;1;1;0;1;1;0;1;1;0;1;1;1;1;1;1;1;1;1;0;1;0;1;1;0;1;1;0;0;0;1;1;0;0;1;0;1;1;1;1;0;1;1;0;1;1;0;0;0;0;0;1;0;0;1;1;0;0;0;0;0;0;1;0;1;1;0;0;0;1;1;1;1;1;0;1;1;1;1;1;1;1;0;0;1;1;0;0;1;1;0;1;1;1;1;0;1;1;1;1;1;0;0;0;0;1;0;0;1;1;0…
FLU376;CR-FLU;1;0;1;1;1;1;1;0;1;1;1;1;0;0;0;0;1;0;0;0;1;0;1;1;1;0;0;0;1;1;0;1;0;0;1;1;1;1;0;1;1;0;1;0;1;0;0;1;0;0;1;0;1;1;1;0;1;1;1;1;0;0;0;0;0;0;0;1;1;1;1;0;1;0;1;1;1;0;0;1;1;1;1;1;1;0;1;1;0;1;1;0;1;1;1;1;1;1;1;1;1;0;1;0;1;1;0;1;1;0;0;0;1;1;0;0;1;0;1;1;1;1;0;1;1;0;1;1;0;0;0;0;0;1;0;0;1;1;0;0;0;0;0;0;1;0;1;1;0;0;0;1;1;1;1;1;0;1;1;1;1;1;1;1;0;0;1;1;0;0;1;1;0;1;1;1;1;0;1;1;1;1;1;0;0;0;0;1;0;0;1;1;0…
FLU377;CR-FLU;1;0;1;1;1;1;1;0;1;1;1;1;0;0;0;0;1;0;0;1;1;0;1;1;1;0;0;0;1;1;0;1;0;0;1;1;1;1;0;1;1;0;1;0;1;0;0;1;0;0;1;0;1;1;1;0;1;1;1;1;0;0;0;1;0;0;0;1;1;1;1;0;1;0;1;1;1;0;0;1;1;1;1;1;1;0;1;1;0;1;1;0;1;1;1;1;1;1;1;1;1;0;1;0;1;1;0;1;1;0;0;0;1;1;0;0;1;0;1;1;1;1;0;1;1;0;1;1;0;0;0;0;0;1;0;0;1;1;0;0;0;0;0;0;1;0;1;1;0;0;0;1;1;1;1;1;0;1;1;1;1;1;1;1;0;0;1;1;0;0;1;1;0;1;1;1;1;0;1;1;1;1;1;0;0;0;0;1;0;0;1;1;0…
FLU378;CR-FLU;1;0;1;1;1;1;1;0;1;1;1;1;0;0;0;0;1;0;0;0;1;0;1;1;1;0;0;0;1;1;0;1;0;0;1;1;1;1;0;1;1;0;1;0;1;0;0;1;0;0;1;0;1;1;1;0;1;1;1;1;0;0;0;0;0;0;0;1;1;1;1;0;1;0;1;1;1;0;0;1;1;1;1;1;1;0;1;1;0;1;1;0;1;1;1;1;1;1;1;1;1;0;1;0;1;1;0;1;1;0;0;0;1;1;0;0;1;0;1;1;1;1;0;1;1;0;1;1;0;0;0;0;0;1;0;0;1;1;0;0;0;0;0;0;1;0;1;1;0;0;0;1;1;1;1;1;0;1;1;1;1;1;1;1;0;0;1;1;0;0;1;1;0;1;1;1;1;0;1;1;1;1;1;0;0;0;0;1;0;0;1;1;0…
FLU379;CR-FLU;1;0;1;1;1;1;1;0;1;1;1;1;0;0;0;0;1;0;0;0;1;0;1;1;1;0;0;0;1;1;0;1;0;0;1;1;1;1;0;1;1;0;1;0;1;0;0;1;0;0;1;0;1;1;1;0;1;1;1;1;0;0;0;0;0;0;0;1;1;1;1;0;1;0;1;1;1;0;0;1;1;1;1;1;1;0;1;1;0;1;1;0;1;1;1;1;1;1;1;1;1;0;1;0;1;1;0;1;1;0;0;0;1;1;0;0;1;0;1;1;1;1;0;1;1;0;1;1;0;0;0;0;0;1;0;0;1;1;0;0;0;0;0;0;1;0;1;1;0;0;0;1;1;1;1;1;0;1;1;1;1;1;1;1;0;0;1;1;0;0;1;1;0;1;1;1;1;0;1;1;1;1;1;0;0;0;0;1;0;0;1;1;0…
FLU380;CR-FLU;1;0;1;1;1;1;1;0;1;1;1;1;0;0;0;0;1;0;0;1;1;0;1;1;1;0;0;0;1;1;0;1;0;0;1;1;1;1;0;1;1;0;1;0;1;0;0;1;0;0;1;0;1;1;1;0;1;1;1;1;0;0;0;0;0;0;0;1;1;1;1;0;1;0;1;1;1;0;0;1;1;1;1;1;1;0;1;1;0;1;1;0;1;1;1;1;1;1;1;1;1;0;1;0;1;1;0;1;1;0;0;0;1;1;0;0;1;0;1;1;1;1;0;1;1;0;1;1;0;0;0;0;0;1;0;0;1;1;0;0;0;0;0;0;1;0;1;1;0;0;0;1;1;1;1;1;0;1;1;1;1;1;1;1;0;0;1;1;0;0;1;1;0;1;1;1;1;0;1;1;1;1;1;0;0;0;0;1;0;0;1;1;0…
FLU381;CR-FLU;1;0;1;1;1;1;1;0;1;1;1;1;0;0;0;0;1;0;0;0;1;0;1;1;1;0;0;0;1;1;0;1;0;0;1;1;1;1;0;1;1;0;1;0;1;0;0;1;0;0;1;0;1;1;1;0;1;1;1;1;0;0;0;0;0;0;0;1;1;1;1;0;1;0;1;1;1;0;0;1;1;1;1;1;1;0;1;1;0;1;1;0;1;1;1;1;1;1;1;1;1;0;1;0;1;1;0;1;1;0;0;0;1;1;0;0;1;0;1;1;1;1;0;1;1;0;1;1;0;0;0;0;0;1;0;0;1;1;0;0;0;0;0;0;1;0;1;1;0;0;0;1;1;1;1;1;0;1;1;1;1;1;1;1;0;0;1;1;0;0;1;1;0;1;1;1;1;0;1;1;1;1;1;0;0;0;0;1;0;0;1;1;0…
FLU382;CR-FLU;1;0;1;1;1;1;1;0;1;1;1;1;0;0;0;0;1;0;0;0;1;0;1;1;1;0;0;0;1;1;0;1;0;0;1;1;1;1;0;1;1;0;1;0;1;0;0;1;0;0;1;0;1;1;1;0;1;1;1;1;0;0;0;0;0;0;0;1;1;1;1;0;1;0;1;1;1;0;0;1;1;1;1;1;1;0;1;1;0;1;1;0;1;1;1;1;1;1;1;1;1;0;1;0;1;1;0;1;1;0;0;0;1;1;0;0;1;0;1;1;1;1;0;1;1;0;1;1;0;0;0;0;0;1;0;0;1;1;0;0;0;0;0;0;1;0;1;1;0;0;0;1;1;1;1;1;0;1;1;1;1;1;1;1;0;0;1;1;0;0;1;1;0;1;1;1;1;0;1;1;1;1;1;0;0;0;0;1;0;0;1;1;0…
ROF46;CR-ROF;1;0;1;1;1;1;1;0;1;1;1;1;0;0;0;0;1;0;0;0;1;0;1;1;1;0;0;0;1;1;0;1;0;0;1;1;1;1;0;1;1;0;1;0;1;0;0;1;0;0;1;0;1;1;1;0;1;1;1;1;0;0;0;0;0;0;0;1;1;1;1;0;1;0;1;1;1;0;0;1;1;1;1;1;1;0;1;1;0;1;1;0;1;1;1;1;1;1;1;1;1;0;1;0;1;1;0;1;1;0;0;0;1;1;0;0;1;0;1;1;1;1;0;1;1;0;1;1;0;0;0;0;0;1;0;0;1;1;0;0;0;0;0;0;1;0;1;1;0;0;1;1;1;1;1;1;0;1;1;1;1;1;1;1;0;0;1;1;0;0;1;1;0;1;1;1;1;0;1;1;1;1;1;0;0;0;0;1;0;0;1;1;0;…
ROF47;CR-ROF;1;0;1;1;1;1;1;0;1;1;1;1;0;0;0;0;1;0;0;0;1;0;1;1;1;0;0;0;1;1;0;1;0;0;1;1;1;1;0;1;1;0;1;0;1;0;0;1;0;0;1;0;1;1;1;0;1;1;1;1;0;0;0;0;0;0;0;1;1;1;1;0;1;0;1;1;1;0;0;1;1;1;1;1;1;0;1;1;0;1;1;0;1;1;1;1;1;1;1;1;1;0;1;0;1;1;0;1;1;0;0;0;1;1;0;0;1;0;1;1;1;1;0;1;1;0;1;1;0;0;0;0;0;1;0;0;1;1;0;0;0;0;0;0;1;0;1;1;0;0;1;1;1;1;1;1;0;1;1;1;1;1;1;1;0;0;1;1;0;0;1;1;0;1;1;1;1;0;1;1;1;1;1;0;0;0;0;1;0;0;1;1;0;…
ROF48;CR-ROF;1;0;1;1;1;1;1;0;1;1;1;1;0;0;0;0;1;0;0;0;1;0;1;1;1;0;0;0;1;1;0;1;0;0;1;1;1;1;0;1;1;0;1;0;1;0;0;1;0;0;1;0;1;1;1;0;1;1;1;1;0;0;0;0;0;0;0;1;1;1;1;0;1;0;1;1;1;0;0;1;1;1;1;1;1;0;1;1;0;1;1;0;1;1;1;1;1;1;1;1;1;0;1;0;1;1;0;1;1;0;0;0;1;1;0;0;1;0;1;1;1;1;0;1;1;0;1;1;0;0;0;0;0;1;0;0;1;1;0;0;0;0;0;0;1;0;1;1;0;0;1;1;1;1;1;1;0;1;1;1;1;1;1;1;0;0;1;1;0;0;1;1;0;1;1;1;1;0;1;1;1;1;1;0;0;0;0;1;0;0;1;1;0;…
ROF49;CR-ROF;1;0;1;1;1;1;1;0;1;1;1;1;0;0;0;0;1;0;0;1;1;0;1;1;1;0;0;0;1;1;0;1;0;0;1;1;1;1;0;1;1;0;1;0;1;0;0;1;0;0;1;0;1;1;1;0;1;1;1;1;0;0;0;0;0;0;0;1;1;1;1;0;1;0;1;1;1;0;0;1;1;1;1;1;1;0;1;1;0;1;1;0;1;1;1;1;1;1;1;1;1;0;1;0;1;1;0;1;1;0;0;0;1;1;0;0;1;0;1;1;1;1;0;1;1;0;1;1;0;0;0;0;0;1;0;0;1;1;0;0;0;0;0;0;1;0;1;1;0;0;0;1;1;1;1;1;0;1;1;1;1;1;1;1;0;0;1;1;0;0;1;1;0;1;1;1;1;0;1;1;1;1;1;0;0;0;0;1;0;0;1;1;0;…
ROF50;CR-ROF;1;0;1;1;1;1;1;0;1;1;1;1;0;0;0;0;1;0;0;0;1;0;1;1;1;0;0;0;1;1;0;1;0;0;1;1;1;1;0;1;1;0;1;0;1;0;0;1;0;0;1;0;1;1;1;0;1;1;1;1;0;0;0;0;0;0;0;1;1;1;1;0;1;0;1;1;1;0;0;1;1;1;1;1;1;0;1;1;0;1;1;0;1;1;1;1;1;1;1;1;1;0;1;0;1;1;0;1;1;0;0;0;1;1;0;0;1;0;1;1;1;1;0;1;1;0;1;1;0;0;0;0;0;1;0;0;1;1;0;0;0;0;0;0;1;0;1;1;0;0;0;1;1;1;1;1;0;1;1;1;1;1;1;1;0;0;1;1;0;0;1;1;0;1;1;1;1;0;1;1;1;1;1;0;0;0;0;1;0;0;1;1;0;…
ROF51;CR-ROF;1;0;1;1;1;1;1;0;1;1;1;1;0;0;0;0;1;0;0;1;1;0;1;1;1;0;0;0;1;1;0;1;0;0;1;1;1;1;0;1;1;0;1;0;1;0;0;1;0;0;1;0;1;1;1;0;1;1;1;1;0;0;0;0;0;0;0;1;1;1;1;0;1;0;1;1;1;0;0;1;1;1;1;1;1;0;1;1;0;1;1;0;1;1;1;1;1;1;1;1;1;0;1;0;1;1;0;1;1;0;0;0;1;1;0;0;1;0;1;1;1;1;0;1;1;0;1;1;0;0;0;0;0;1;0;0;1;1;0;0;0;0;0;0;1;0;1;1;0;0;0;1;1;1;1;1;0;1;1;1;1;1;1;1;0;0;1;1;0;0;1;1;0;1;1;1;1;0;1;1;1;1;1;0;0;0;0;1;0;0;1;1;0;…
ROF824;CR-ROF;1;0;1;1;1;1;1;0;1;1;1;1;0;0;0;0;1;0;0;1;1;0;1;1;1;0;0;0;1;1;0;1;0;0;1;1;1;1;0;1;1;0;1;0;1;0;0;1;0;0;1;0;1;1;1;0;1;1;1;1;0;0;0;0;0;0;0;1;1;1;1;0;1;0;1;1;1;0;0;1;1;1;1;1;1;0;1;1;0;1;1;0;1;1;1;1;1;1;1;1;1;0;1;0;1;1;0;1;1;0;0;0;1;1;0;0;1;0;1;1;1;1;0;1;1;0;1;1;0;0;0;0;0;1;0;0;1;1;0;0;0;0;0;0;1;0;1;1;0;0;0;1;1;1;1;1;0;1;1;1;1;1;1;1;0;0;1;1;0;0;1;1;0;1;1;1;1;0;1;1;1;1;1;0;0;0;0;1;0;0;1;1;0…
ROF825;CR-ROF;1;0;1;1;1;1;1;0;1;1;1;1;0;0;0;0;1;0;0;0;1;0;1;1;1;0;0;0;1;1;0;1;0;0;1;1;1;1;0;1;1;0;1;0;1;0;0;1;0;0;1;0;1;1;1;0;1;1;1;1;0;0;0;0;0;0;0;1;1;1;1;0;1;0;1;1;1;0;0;1;1;1;1;1;1;0;1;1;0;1;1;0;1;1;1;1;1;1;1;1;1;0;1;0;1;1;0;1;1;0;0;0;1;1;0;0;1;0;1;1;1;1;0;1;1;0;1;1;0;0;0;0;0;1;0;0;1;1;0;0;0;0;0;0;1;0;1;1;0;0;1;1;1;1;1;1;0;1;1;1;1;1;1;1;0;0;1;1;0;0;1;1;0;1;1;1;1;0;1;1;1;1;1;0;0;0;0;1;0;0;1;1;0…
ROL1;CR-ROL;1;0;1;1;1;1;1;0;1;1;1;1;0;0;0;0;1;0;0;0;1;0;1;1;1;0;0;0;1;1;0;1;0;0;1;1;1;1;0;1;1;0;1;0;1;0;0;1;0;0;1;0;1;1;1;0;1;1;1;1;0;0;0;0;0;0;0;1;1;1;1;0;1;0;1;1;1;0;0;1;1;1;1;1;1;0;1;1;0;1;1;0;1;1;1;1;1;1;1;1;1;0;1;0;1;1;0;1;1;0;0;0;1;1;0;0;1;0;1;1;1;1;0;1;1;0;1;1;0;0;0;0;0;1;0;0;1;1;0;0;0;0;0;0;1;0;1;1;0;0;0;1;1;1;1;1;0;1;1;1;1;1;1;1;0;0;1;1;0;0;1;1;0;1;1;1;1;0;1;1;1;1;1;0;0;0;0;1;0;0;1;1;0;0…
ROL1b;CR-ROL;1;0;1;1;1;1;1;0;1;1;1;1;0;0;0;0;1;0;0;0;1;0;1;1;1;0;0;0;1;1;0;1;0;0;1;1;1;1;0;1;1;0;1;0;1;0;0;1;0;0;1;0;1;1;1;0;1;1;1;1;0;0;0;0;0;0;0;1;1;1;1;0;1;0;1;1;1;0;0;1;1;1;1;1;1;0;1;1;0;1;1;0;1;1;1;1;1;1;1;1;1;0;1;0;1;1;0;1;1;0;0;0;1;1;0;0;1;0;1;1;1;1;0;1;1;0;1;1;0;0;0;0;0;1;0;0;1;1;0;0;0;0;0;0;1;0;1;1;0;0;0;1;1;1;1;1;0;1;1;1;1;1;1;1;0;0;1;1;0;0;1;1;0;1;1;1;1;0;1;1;1;1;1;0;0;0;0;1;0;0;1;1;0;…
ROL2;CR-ROL;1;0;1;1;1;1;1;0;1;1;1;1;0;0;0;0;1;0;0;0;1;0;1;1;1;0;0;0;1;1;0;1;0;0;1;1;1;1;0;1;1;0;1;0;1;0;0;1;0;0;1;0;1;1;1;0;1;1;1;1;0;0;0;0;0;0;0;1;1;1;1;0;1;0;1;1;1;0;0;1;1;1;1;1;1;0;1;1;0;1;1;0;1;1;1;1;1;1;1;1;1;0;1;0;1;1;0;1;1;0;0;0;1;1;0;0;1;0;1;1;1;1;0;1;1;0;1;1;0;0;0;0;0;1;0;0;1;1;0;0;0;0;0;0;1;0;1;1;0;0;0;1;1;1;1;1;0;1;1;1;1;1;1;1;0;0;1;1;0;0;1;1;0;1;1;1;1;0;1;1;1;1;1;0;0;0;0;1;0;0;1;1;0;0…
ROL3;CR-ROL;1;0;1;1;1;1;1;0;1;1;1;1;0;0;0;0;1;0;0;0;1;0;1;1;1;0;0;0;1;1;0;1;0;0;1;1;1;1;0;1;1;0;1;0;1;0;0;1;0;0;1;0;1;1;1;0;1;1;1;1;0;0;0;0;0;0;0;1;1;1;1;0;1;0;1;1;1;0;0;1;1;1;1;1;1;0;1;1;0;1;1;0;1;1;1;1;1;1;1;1;1;0;1;0;1;1;0;1;1;0;0;0;1;1;0;0;1;0;1;1;1;1;0;1;1;0;1;1;0;0;0;0;0;1;0;0;1;1;0;0;0;0;0;0;1;0;1;1;0;0;1;1;1;1;1;1;0;1;1;1;1;1;1;1;0;0;1;1;0;0;1;1;0;1;1;1;1;0;1;1;1;1;1;0;0;0;0;1;0;0;1;1;0;0…
ROL4;CR-ROL;1;0;1;1;1;1;1;0;1;1;1;1;0;0;0;0;1;0;0;0;1;0;1;1;1;0;0;0;1;1;0;1;0;0;1;1;1;1;0;1;1;0;1;0;1;0;0;1;0;0;1;0;1;1;1;0;1;1;1;1;0;0;0;0;0;0;0;1;1;1;1;0;1;0;1;1;1;0;0;1;1;1;1;1;1;0;1;1;0;1;1;0;1;1;1;1;1;1;1;1;1;0;1;0;1;1;0;1;1;0;0;0;1;1;0;0;1;0;1;1;1;1;0;1;1;0;1;1;0;0;0;0;0;1;0;0;1;1;0;0;0;0;0;0;1;0;1;1;0;0;0;1;1;1;1;1;0;1;1;1;1;1;1;1;0;0;1;1;0;0;1;1;0;1;1;1;1;0;1;1;1;1;1;0;0;0;0;1;0;0;1;1;0;0…
ROL5;CR-ROL;1;0;1;1;1;1;1;0;1;1;1;1;0;0;0;0;1;0;0;0;1;0;1;1;1;0;0;0;1;1;0;1;0;0;1;1;1;1;0;1;1;0;1;0;1;0;0;1;0;0;1;0;1;1;1;0;1;1;1;1;0;0;0;0;0;0;0;1;1;1;1;0;1;0;1;1;1;0;0;1;1;1;1;1;1;0;1;1;0;1;1;0;1;1;1;1;1;1;1;1;1;0;1;0;1;1;0;1;1;0;0;0;1;1;0;0;1;0;1;1;1;1;0;1;1;0;1;1;0;0;0;0;0;1;0;0;1;1;0;0;0;0;0;0;1;0;1;1;0;0;1;1;1;1;1;1;0;1;1;1;1;1;1;1;0;0;1;1;0;0;1;1;0;1;1;1;1;0;1;1;1;1;1;0;0;0;0;1;0;0;1;1;0;0…
ROL6;CR-ROL;1;0;1;1;1;1;1;0;1;1;1;1;0;0;0;0;1;0;0;0;1;0;1;1;1;0;0;0;1;1;0;1;0;0;1;1;1;1;0;1;1;0;1;0;1;0;0;1;0;0;1;0;1;1;1;0;1;1;1;1;0;0;0;0;0;0;0;1;1;1;1;0;1;0;1;1;1;0;0;1;1;1;1;1;1;0;1;1;0;1;1;0;1;1;1;1;1;1;1;1;1;0;1;0;1;1;0;1;1;0;0;0;1;1;0;0;1;0;1;1;1;1;0;1;1;0;1;1;0;0;0;0;0;1;0;0;1;1;0;0;0;0;0;0;1;0;1;1;0;0;0;1;1;1;1;1;0;1;1;1;1;1;1;1;0;0;1;1;0;0;1;1;0;1;1;1;1;0;1;1;1;1;1;0;0;0;0;1;0;0;1;1;0;0…
ROL826;CR-ROL;1;0;1;1;1;1;1;0;1;1;1;1;0;0;0;0;1;0;0;0;1;0;1;1;1;0;0;0;1;1;0;1;0;0;1;1;1;1;0;1;1;0;1;0;1;0;0;1;0;0;1;0;1;1;1;0;1;1;1;1;0;0;0;0;0;0;0;1;1;1;1;0;1;0;1;1;1;0;0;1;1;1;1;1;1;0;1;1;0;1;1;0;1;1;1;1;1;1;1;1;1;0;1;0;1;1;0;1;1;0;0;0;1;1;0;0;1;0;1;1;1;1;0;1;1;0;1;1;0;0;0;0;0;1;0;0;1;1;0;0;0;0;0;0;1;0;1;1;0;0;1;1;1;1;1;1;0;1;1;1;1;1;1;1;0;0;1;1;0;0;1;1;0;1;1;1;1;0;1;1;1;1;1;0;0;0;0;1;0;0;1;1;0…
ROL827;CR-ROL;1;0;1;1;1;1;1;0;1;1;1;1;0;0;0;0;1;0;0;0;1;0;1;1;1;0;0;0;1;1;0;1;0;0;1;1;1;1;0;1;1;0;1;0;1;0;0;1;0;0;1;0;1;1;1;0;1;1;1;1;0;0;0;0;0;0;0;1;1;1;1;0;1;0;1;1;1;0;0;1;1;1;1;1;1;0;1;1;0;1;1;0;1;1;1;1;1;1;1;1;1;0;1;0;1;1;0;1;1;0;0;0;1;1;0;0;1;0;1;1;1;1;0;1;1;0;1;1;0;0;0;0;0;1;0;0;1;1;0;0;0;0;0;0;1;0;1;1;0;0;1;1;1;1;1;1;0;1;1;1;1;1;1;1;0;0;1;1;0;0;1;1;0;1;1;1;1;0;1;1;1;1;1;0;0;0;0;1;0;0;1;1;0…
NAJ19;CR-NAJ;1;0;1;1;1;1;1;0;1;1;1;1;0;0;1;0;1;0;0;1;1;0;1;1;1;0;0;0;1;1;0;1;0;0;1;1;1;1;0;1;1;0;1;0;1;0;0;1;0;0;1;0;1;1;1;0;1;1;1;1;1;0;0;0;0;0;0;1;1;1;1;0;1;0;1;1;1;0;0;1;1;1;1;1;1;0;1;1;0;1;1;0;1;1;1;1;1;1;1;1;1;0;1;0;1;1;0;1;1;0;0;0;1;1;0;0;1;0;1;1;1;1;0;1;1;0;1;1;0;0;0;0;0;1;0;0;1;1;0;0;0;0;0;0;1;0;1;1;0;0;0;1;1;1;1;1;0;1;1;1;1;1;1;1;0;0;1;1;0;0;1;1;0;1;1;1;1;0;1;1;1;1;1;0;0;0;0;1;0;0;1;1;0;…
NAJ20;CR-NAJ;1;0;1;1;1;1;1;0;1;1;1;1;0;0;0;0;1;0;0;1;1;0;1;1;1;0;0;0;1;1;0;1;0;0;1;1;1;1;0;1;1;0;1;0;1;0;0;1;0;0;1;0;1;1;1;0;1;1;1;1;0;0;0;0;0;0;0;1;1;1;1;0;1;0;1;1;1;0;0;1;1;1;1;1;1;0;1;1;0;1;1;0;1;1;1;1;1;1;1;1;1;0;1;0;1;1;0;1;1;0;0;0;1;1;0;0;1;0;1;1;1;1;0;1;1;0;1;1;0;0;0;0;0;1;0;0;1;1;0;0;0;0;0;0;1;0;1;1;0;0;1;1;1;1;1;1;0;1;1;1;1;1;1;1;0;0;1;1;0;0;1;1;0;1;1;1;1;0;1;1;1;1;1;0;0;0;0;1;0;0;1;1;0;…
NAJ21;CR-NAJ;1;0;1;1;1;1;1;0;1;1;1;1;0;0;0;0;1;0;0;1;1;0;1;1;1;0;0;0;1;1;0;1;0;0;1;1;1;1;0;1;1;0;1;0;1;0;0;1;0;0;1;0;1;1;1;0;1;1;1;1;0;0;0;0;0;0;0;1;1;1;1;0;1;0;1;1;1;0;0;1;1;1;1;1;1;0;1;1;0;1;1;0;1;1;1;1;1;1;1;1;1;0;1;0;1;1;0;1;1;0;0;0;1;1;0;0;1;0;1;1;1;1;0;1;1;0;1;1;0;0;0;0;0;1;0;0;1;1;0;0;0;0;0;0;1;0;1;1;0;0;1;1;1;1;1;1;0;1;1;1;1;1;1;1;0;0;1;1;0;0;1;1;0;1;1;1;1;0;1;1;1;1;1;0;0;0;0;1;0;0;1;1;0;…
NAJ22;CR-NAJ;1;0;1;1;1;1;1;0;1;1;1;1;0;0;0;0;1;0;0;1;1;0;1;1;1;0;0;0;1;1;0;1;0;0;1;1;1;1;0;1;1;0;1;0;1;0;0;1;0;0;1;0;1;1;1;0;1;1;1;1;0;0;0;0;0;0;0;1;1;1;1;0;1;0;1;1;1;0;0;1;1;1;1;1;1;0;1;1;0;1;1;0;1;1;1;1;1;1;1;1;1;0;1;0;1;1;0;1;1;0;0;0;1;1;0;0;1;0;1;1;1;1;0;1;1;0;1;1;0;0;0;0;0;1;0;0;1;1;1;0;0;0;0;0;1;0;1;1;0;0;0;1;1;1;1;1;0;1;1;1;1;1;1;1;0;0;1;1;0;0;1;1;0;1;1;1;1;0;1;1;1;1;1;0;0;0;0;1;0;0;1;1;0;…
NAJ23;CR-NAJ;1;0;1;1;1;1;1;0;1;1;1;1;0;0;0;0;1;0;0;1;1;0;1;1;1;0;0;0;1;1;0;1;0;0;1;1;1;1;0;1;1;0;1;0;1;0;0;1;0;0;1;0;1;1;1;0;1;1;1;1;0;0;0;0;0;0;0;1;1;1;1;0;1;0;1;1;1;0;0;1;1;1;1;1;1;0;1;1;0;1;1;0;1;1;1;1;1;1;1;1;1;0;1;0;1;1;0;1;1;0;0;0;1;1;0;0;1;0;1;1;1;1;0;1;1;0;1;1;0;0;0;0;0;1;0;0;1;1;0;0;0;0;0;0;1;0;1;1;0;0;0;1;1;1;1;1;0;1;1;1;1;1;1;1;0;0;1;1;0;0;1;1;0;1;1;1;1;0;1;1;1;1;1;0;0;0;0;1;0;0;1;1;0;…
NAJ24;CR-NAJ;1;0;1;1;1;1;1;0;1;1;1;1;0;0;0;0;1;0;0;1;1;0;1;1;1;0;0;0;1;1;0;1;0;0;1;1;1;1;0;1;1;0;1;0;1;0;0;1;0;0;1;0;1;1;1;0;1;1;1;1;0;0;0;0;0;0;0;1;1;1;1;0;1;0;1;1;1;0;0;1;1;1;1;1;1;0;1;1;0;1;1;0;1;1;1;1;1;1;1;1;1;0;1;0;1;1;0;1;1;0;0;0;1;1;0;0;1;0;1;1;1;1;0;1;1;0;1;1;0;0;0;0;0;1;0;0;1;1;0;0;0;0;0;0;1;0;1;1;0;0;0;1;1;1;1;1;0;1;1;1;1;1;1;1;0;0;1;1;0;0;1;1;0;1;1;1;1;0;1;1;1;1;1;0;0;0;0;1;0;0;1;1;0;…
NAJ25;CR-NAJ;1;0;1;1;1;1;1;0;1;1;1;1;0;0;0;0;1;0;0;1;1;0;1;1;1;0;0;0;1;1;0;1;0;0;1;1;1;1;0;1;1;0;1;0;1;0;0;1;0;0;1;0;1;1;1;0;1;1;1;1;0;0;0;0;0;0;0;1;1;1;1;0;1;0;1;1;1;0;0;1;1;1;1;1;1;0;1;1;0;1;1;0;1;1;1;1;1;1;1;1;1;0;1;0;1;1;0;1;1;0;0;0;1;1;0;0;1;0;1;1;1;1;0;1;1;0;1;1;0;0;0;0;0;1;0;0;1;1;0;0;0;0;0;0;1;0;1;1;0;0;0;1;1;1;1;1;0;1;1;1;1;1;1;1;0;0;1;1;0;0;1;1;0;1;1;1;1;0;1;1;1;1;1;0;0;0;0;1;0;0;1;1;0;…
STA85;CR-STA;1;0;1;1;1;1;1;0;1;1;1;1;0;0;0;0;1;0;0;1;1;0;1;1;1;0;0;0;1;1;0;1;0;0;1;1;1;1;0;1;1;0;1;0;1;0;0;1;0;0;1;0;1;1;1;0;1;1;1;1;0;0;0;0;0;0;0;1;1;1;1;0;1;0;1;1;1;0;0;1;1;1;1;1;1;0;1;1;0;1;1;0;1;1;1;1;1;1;1;1;1;0;1;0;1;1;0;1;1;0;0;0;1;1;0;0;1;0;1;1;1;1;0;1;1;0;1;1;0;0;0;0;0;1;0;0;1;1;0;0;0;0;0;0;1;0;1;1;0;0;0;1;1;1;1;1;0;1;1;1;1;1;1;1;0;0;1;1;0;0;1;1;0;1;1;1;1;0;1;1;1;1;1;0;0;0;0;1;0;0;1;1;0;…
STA86;CR-STA;1;0;1;1;1;1;1;0;1;1;1;1;0;0;0;0;1;0;0;1;1;0;1;1;1;0;0;0;1;1;0;1;0;0;1;1;1;1;0;1;1;0;1;0;1;0;0;1;0;0;1;0;1;1;1;0;1;1;1;1;0;0;0;0;0;0;0;1;1;1;1;0;1;0;1;1;1;0;0;1;1;1;1;1;1;0;1;1;0;1;1;0;1;1;1;1;1;1;1;1;1;0;1;0;1;1;0;1;1;0;0;0;1;1;0;0;1;0;1;1;1;1;0;1;1;0;1;1;0;0;0;0;0;1;0;0;1;1;0;0;0;0;0;0;1;0;1;1;0;0;0;1;1;1;1;1;0;1;1;1;1;1;1;1;0;0;1;1;0;0;1;1;0;1;1;1;1;0;1;1;1;1;1;0;0;0;0;1;0;0;1;1;0;…
STA87;CR-STA;1;0;1;1;1;1;1;0;1;1;1;1;0;0;0;0;1;0;0;1;1;0;1;1;1;0;0;0;1;1;0;1;0;0;1;1;1;1;0;1;1;0;1;0;1;0;0;1;0;0;1;0;1;1;1;0;1;1;1;1;0;0;0;0;0;0;0;1;1;1;1;0;1;0;1;1;1;0;0;1;1;1;1;1;1;0;1;1;0;1;1;0;1;1;1;1;1;1;1;1;1;0;1;0;1;1;0;1;1;0;0;0;1;1;0;0;1;0;1;1;1;1;0;1;1;0;1;1;0;0;0;0;0;1;0;0;1;1;0;0;0;0;0;0;1;0;1;1;0;0;0;1;1;1;1;1;0;1;1;1;1;1;1;1;0;0;1;1;0;0;1;1;0;1;1;1;1;0;1;1;1;1;1;0;0;0;0;1;0;0;1;1;0;…
STA88;CR-STA;1;0;1;1;1;1;1;0;1;1;1;1;0;0;0;0;1;0;0;0;1;0;1;1;1;0;0;0;1;1;0;1;0;0;1;1;1;1;0;1;1;0;1;0;1;0;0;1;0;0;1;0;1;1;1;0;1;1;1;1;0;0;0;0;0;1;0;1;1;1;1;0;1;0;1;1;1;0;0;1;1;1;1;1;1;0;1;1;0;1;1;0;1;1;1;1;1;1;1;1;1;0;1;0;1;1;0;1;1;0;0;0;1;1;0;0;1;0;1;1;1;1;0;1;1;0;1;1;0;0;0;0;0;1;0;0;1;1;0;0;0;0;0;0;1;0;1;1;0;0;0;1;1;1;1;1;0;1;1;1;1;1;1;1;0;0;1;1;0;0;1;1;0;1;1;1;1;0;1;1;1;1;1;0;0;0;0;1;0;0;1;1;0;…
STA89;CR-STA;1;0;1;1;1;1;1;0;1;1;1;1;0;0;0;0;1;0;0;0;1;0;1;1;1;0;0;0;1;1;0;1;0;0;1;1;1;1;0;1;1;0;1;0;1;0;0;1;0;0;1;0;1;1;1;0;1;1;1;1;0;0;0;0;0;1;0;1;1;1;1;0;1;0;1;1;1;0;0;1;1;1;1;1;1;0;1;1;0;1;1;0;1;1;1;1;1;1;1;1;1;0;1;0;1;1;0;1;1;0;0;0;1;1;0;0;1;0;1;1;1;1;0;1;1;0;1;1;0;0;0;0;0;1;0;0;1;1;0;0;0;0;0;0;1;0;1;1;0;0;0;1;1;1;1;1;0;1;1;1;1;1;1;1;0;0;1;1;0;0;1;1;0;1;1;1;1;0;1;1;1;1;1;0;0;0;0;1;0;0;1;1;0;…
STA90;CR-STA;1;0;1;1;1;1;1;0;1;1;1;1;0;0;0;0;1;0;0;1;1;0;1;1;1;0;0;0;1;1;0;1;0;0;1;1;1;1;0;1;1;0;1;0;1;0;0;1;0;0;1;0;1;1;1;0;1;1;1;1;0;0;0;0;0;0;0;1;1;1;1;0;1;0;1;1;1;0;0;1;1;1;1;1;1;0;1;1;0;1;1;0;1;1;1;1;1;1;1;1;1;0;1;0;1;1;0;1;1;0;0;0;1;1;0;0;1;0;1;1;1;1;0;1;1;0;1;1;0;0;0;0;0;1;0;0;1;1;0;0;0;0;0;0;1;0;1;1;0;0;0;1;1;1;1;1;0;1;1;1;1;1;1;1;0;0;1;1;0;0;1;1;0;1;1;1;1;0;1;1;1;1;1;0;0;0;0;1;0;0;1;1;0;…
STA828;CR-STA;1;0;1;1;1;1;1;0;1;1;1;1;0;1;0;0;1;0;0;1;1;0;1;1;1;0;0;0;1;1;0;1;0;0;1;1;1;1;0;1;1;0;1;0;1;0;0;1;0;0;1;0;1;1;1;1;1;1;1;1;0;0;0;0;0;0;1;1;1;1;1;0;1;0;1;1;1;0;0;1;1;1;1;1;1;0;1;1;0;1;1;0;1;1;1;1;1;1;1;1;1;0;1;0;1;1;0;1;1;0;0;0;1;1;0;0;1;0;1;1;1;1;0;1;1;0;1;1;0;0;0;0;0;1;0;0;1;1;0;0;0;0;0;0;1;0;1;1;0;0;0;1;1;1;1;1;0;1;1;1;1;1;1;1;0;0;1;1;0;0;1;1;0;1;1;1;1;0;1;1;1;1;1;0;0;0;0;1;0;0;1;1;0…
STA829;CR-STA;1;0;1;1;1;1;1;0;1;1;1;1;0;0;0;0;1;0;0;1;1;0;1;1;1;0;0;0;1;1;0;1;0;0;1;1;1;1;0;1;1;0;1;0;1;0;0;1;0;0;1;0;1;1;1;0;1;1;1;1;0;0;0;0;0;0;0;1;1;1;1;0;1;0;1;1;1;0;0;1;1;1;1;1;1;0;1;1;0;1;1;0;1;1;1;1;1;1;1;1;1;0;1;0;1;1;0;1;1;0;0;0;1;1;0;0;1;0;1;1;1;1;0;1;1;0;1;1;0;0;0;0;0;1;0;0;1;1;0;0;0;0;0;0;1;0;1;1;0;0;0;1;1;1;1;1;0;1;1;1;1;1;1;1;0;0;1;1;0;0;1;1;0;1;1;1;1;0;1;1;1;1;1;0;0;0;0;1;0;0;1;1;0…
RK97;CR-RK;1;0;1;1;1;1;1;0;1;1;1;1;0;0;0;0;1;0;0;0;1;0;1;1;1;0;0;0;1;1;0;1;0;0;1;1;1;1;0;1;1;0;1;0;1;0;0;1;0;0;1;0;1;1;1;0;1;1;1;1;0;0;0;0;0;0;0;1;1;1;1;0;1;0;1;1;1;0;0;1;1;1;1;1;1;0;1;1;0;1;1;0;1;1;1;1;1;1;1;1;1;0;1;0;1;1;0;1;1;0;0;0;1;1;0;0;1;0;1;1;1;1;0;1;1;0;1;1;0;0;0;0;0;1;0;0;1;1;0;0;0;0;0;0;1;0;1;1;0;0;1;1;1;1;1;1;0;1;1;1;1;1;1;1;0;0;1;1;0;0;1;1;0;1;1;1;1;0;1;1;1;1;1;0;0;0;0;1;0;0;1;1;0;0;…
RK98;CR-RK;1;0;1;1;1;1;1;0;1;1;1;1;0;0;0;0;1;0;1;1;1;0;1;1;1;0;0;0;1;1;0;1;0;0;1;1;1;1;0;1;1;0;1;0;1;0;0;1;0;0;1;0;1;1;1;0;1;1;1;1;0;0;0;0;0;0;0;1;1;1;1;0;1;0;1;1;1;0;0;1;1;1;1;1;1;0;1;1;0;1;1;0;1;1;1;1;1;1;1;1;1;0;1;0;1;1;0;1;1;0;0;0;1;1;0;0;1;0;1;1;1;1;0;1;1;0;1;1;0;0;0;0;0;1;0;0;1;1;0;0;0;0;0;0;1;0;1;1;0;0;0;1;1;1;1;1;0;1;1;1;1;1;1;1;0;0;1;1;0;0;1;1;0;1;1;1;1;0;1;1;1;1;1;0;0;0;0;1;0;0;1;1;0;0;…
RK99;CR-RK;1;0;1;1;1;1;1;0;1;1;1;1;0;0;0;0;1;0;0;0;1;0;1;1;1;0;0;0;1;1;0;1;0;0;1;1;1;1;0;1;1;0;1;0;1;0;0;1;0;0;1;0;1;1;1;0;1;1;1;1;0;0;0;0;0;0;0;1;1;1;1;0;1;0;1;1;1;0;0;1;1;1;1;1;1;0;1;1;0;1;1;0;1;1;1;1;1;1;1;1;1;0;1;0;1;1;0;1;1;0;0;0;1;1;0;0;1;0;1;1;1;1;0;1;1;0;1;1;0;0;0;0;0;1;0;0;1;1;0;0;0;0;0;0;1;0;1;1;0;0;1;1;1;1;1;1;0;1;1;1;1;1;1;1;0;0;1;1;0;0;1;1;0;1;1;1;1;0;1;1;1;1;1;0;0;0;0;1;0;0;1;1;0;0;…
RK100;CR-RK;1;0;1;1;1;1;1;0;1;1;1;1;0;0;0;0;1;0;0;1;1;0;1;1;1;0;0;0;1;1;0;1;0;0;1;1;1;1;0;1;1;0;1;0;1;0;0;1;0;0;1;0;1;1;1;0;1;1;1;1;0;0;0;0;0;0;0;1;1;1;1;0;1;0;1;1;1;0;0;1;1;1;1;1;1;0;1;1;0;1;1;0;1;1;1;1;1;1;1;1;1;0;1;0;1;1;0;1;1;0;0;0;1;1;0;0;1;0;1;1;1;1;0;1;1;0;1;1;0;0;0;0;0;1;0;0;1;1;0;0;0;0;0;0;1;0;1;1;0;0;0;1;1;1;1;1;0;1;1;1;1;1;1;1;0;0;1;1;0;0;1;1;0;1;1;1;1;0;1;1;1;1;1;0;0;0;0;1;0;0;1;1;0;0…
RK101;CR-RK;1;0;1;1;1;1;1;0;1;1;1;1;0;0;0;0;1;0;0;1;1;0;1;1;1;0;0;0;1;1;0;1;0;0;1;1;1;1;0;1;1;0;1;0;1;0;0;1;0;0;1;0;1;1;1;0;1;1;1;1;0;0;0;0;0;0;0;1;1;1;1;0;1;0;1;1;1;0;0;1;1;1;1;1;1;0;1;1;0;1;1;0;1;1;1;1;1;1;1;1;1;0;1;0;1;1;0;1;1;0;0;0;1;1;0;0;1;0;1;1;1;1;0;1;1;0;1;1;0;0;0;0;0;1;0;0;1;1;0;0;0;0;0;0;1;0;1;1;0;0;0;1;1;1;1;1;0;1;1;1;1;1;1;1;0;0;1;1;0;0;1;1;0;1;1;1;1;0;1;1;1;1;1;0;0;0;0;1;0;0;1;1;0;0…
RK102;CR-RK;1;0;1;1;1;1;1;0;1;1;1;1;0;0;0;0;1;0;0;0;1;0;1;1;1;0;0;0;1;1;0;1;0;0;1;1;1;1;0;1;1;0;1;0;1;0;0;1;0;0;1;0;1;1;1;0;1;1;1;1;0;0;0;0;0;0;0;1;1;1;1;0;1;0;1;1;1;0;0;1;1;1;1;1;1;0;1;1;0;1;1;0;1;1;1;1;1;1;1;1;1;0;1;0;1;1;0;1;1;0;0;0;1;1;0;0;1;0;1;1;1;1;0;1;1;0;1;1;0;0;0;0;0;1;0;0;1;1;0;0;0;0;0;0;1;0;1;1;0;0;1;1;1;1;1;1;0;1;1;1;1;1;1;1;0;0;1;1;0;0;1;1;0;1;1;1;1;0;1;1;1;1;1;0;0;0;0;1;0;0;1;1;0;0…
HAG136;CR-HAG;1;0;1;1;1;1;1;0;1;1;1;1;0;0;0;0;1;0;1;1;1;0;1;1;1;0;0;0;1;1;0;1;0;0;1;1;1;1;0;1;1;0;1;0;1;0;0;1;0;0;1;0;1;1;1;0;1;1;1;1;0;0;0;0;0;0;0;1;1;1;1;0;1;0;1;1;1;0;0;1;1;1;1;1;1;0;1;1;0;1;1;0;1;1;1;1;1;1;1;1;1;0;1;0;1;1;0;1;1;0;0;0;1;1;0;0;1;0;1;1;1;1;0;1;1;0;1;1;0;0;0;0;0;1;0;0;1;1;0;0;0;0;0;0;1;0;1;1;0;0;0;1;1;1;1;1;0;1;1;1;1;1;1;1;0;0;1;1;0;0;1;1;0;1;1;1;1;0;1;1;1;1;1;0;0;0;0;1;0;0;1;1;0…
HAG137;CR-HAG;1;0;1;1;1;1;1;0;1;1;1;1;0;0;0;0;1;0;1;1;1;0;1;1;1;0;0;0;1;1;0;1;0;0;1;1;1;1;0;1;1;0;1;0;1;0;0;1;0;0;1;0;1;1;1;0;1;1;1;1;0;0;0;0;0;0;0;1;1;1;1;0;1;0;1;1;1;0;0;1;1;1;1;1;1;0;1;1;0;1;1;0;1;1;1;1;1;1;1;1;1;0;1;0;1;1;0;1;1;0;0;0;1;1;0;0;1;0;1;1;1;1;0;1;1;0;1;1;0;0;0;0;0;1;0;0;1;1;0;0;0;0;0;0;1;0;1;1;0;0;1;1;1;1;1;1;0;1;1;1;1;1;1;1;0;0;1;1;0;0;1;1;0;1;1;1;1;0;1;1;1;1;1;0;0;0;0;1;0;0;1;1;0…
HAG138;CR-HAG;1;0;1;1;1;1;1;0;1;1;1;1;0;0;0;0;1;0;1;1;1;0;1;1;1;0;0;0;1;1;0;1;0;0;1;1;1;1;0;1;1;0;1;0;1;0;0;1;0;0;1;0;1;1;1;0;1;1;1;1;0;0;0;0;0;0;0;1;1;1;1;0;1;0;1;1;1;0;0;1;1;1;1;1;1;0;1;1;0;1;1;0;1;1;1;1;1;1;1;1;1;0;1;0;1;1;0;1;1;0;0;0;1;1;0;0;1;0;1;1;1;1;0;1;1;0;1;1;0;0;0;0;0;1;0;0;1;1;0;0;0;0;0;0;1;0;1;1;0;0;0;1;1;1;1;1;0;1;1;1;1;1;1;1;0;0;1;1;0;0;1;1;0;1;1;1;1;0;1;1;1;1;1;0;0;0;0;1;0;0;1;1;0…
HAG139;CR-HAG;1;0;1;1;1;1;1;0;1;1;1;1;0;0;0;0;1;0;0;1;1;0;1;1;1;0;0;0;1;1;0;1;0;0;1;1;1;1;0;1;1;0;1;0;1;0;0;1;0;0;1;0;1;1;1;0;1;1;1;1;0;0;0;0;0;0;0;1;1;1;1;0;1;0;1;1;1;0;0;1;1;1;1;1;1;0;1;1;0;1;1;0;1;1;1;1;1;1;1;1;1;0;1;0;1;1;0;1;1;0;0;0;1;1;0;0;1;0;1;1;1;1;0;1;1;0;1;1;0;0;0;0;0;1;0;0;1;1;0;0;0;0;0;0;1;0;1;1;0;0;1;1;1;1;1;1;0;1;1;1;1;1;1;1;0;0;1;1;0;0;1;1;0;1;1;1;1;0;1;1;1;1;1;0;0;0;0;1;0;0;1;1;0…
HAG140;CR-HAG;1;0;1;1;1;1;1;0;1;1;1;1;0;0;0;0;1;0;0;1;1;0;1;1;1;0;0;0;1;1;0;1;0;0;1;1;1;1;0;1;1;0;1;0;1;0;0;1;0;0;1;0;1;1;1;0;1;1;1;1;0;0;0;0;0;0;0;1;1;1;1;0;1;0;1;1;1;0;0;1;1;1;1;1;1;0;1;1;0;1;1;0;1;1;1;1;1;1;1;1;1;0;1;0;1;1;0;1;1;0;0;0;1;1;0;0;1;0;1;1;1;1;0;1;1;0;1;1;0;0;0;0;0;1;0;0;1;1;0;0;0;0;0;0;1;0;1;1;0;0;1;1;1;1;1;1;0;1;1;1;1;1;1;1;0;0;1;1;0;0;1;1;0;1;1;1;1;0;1;1;1;1;1;0;0;0;0;1;0;0;1;1;0…
RIE170b;CR-RIE;1;0;1;1;1;1;1;0;1;1;1;1;0;0;0;0;1;0;0;0;1;0;1;1;1;0;0;0;1;1;0;1;0;0;1;1;1;1;0;1;1;0;1;0;1;0;0;1;0;0;1;0;1;1;1;0;1;1;1;1;0;0;0;0;0;0;0;1;1;1;1;0;1;0;1;1;1;0;0;1;1;1;1;1;1;0;1;1;0;1;1;0;1;1;1;1;1;1;1;1;1;0;1;0;1;1;0;1;1;0;0;0;1;1;0;0;1;0;1;1;1;1;0;1;1;0;1;1;0;0;0;0;0;1;0;0;1;1;0;0;0;0;0;0;1;0;1;1;0;0;1;1;1;1;1;1;0;1;1;1;1;1;1;1;0;0;1;1;0;0;1;1;0;1;1;1;1;0;1;1;1;1;1;0;0;0;0;1;0;0;1;1;…
RIE171;CR-RIE;1;0;1;1;1;1;1;0;1;1;1;1;0;0;0;0;1;0;0;1;1;0;1;1;1;0;0;0;1;1;0;1;0;0;1;1;1;1;0;1;1;0;1;0;1;0;0;1;0;0;1;0;1;1;1;0;1;1;1;1;0;0;0;0;0;0;0;1;1;1;1;0;1;0;1;1;1;0;0;1;1;1;1;1;1;0;1;1;0;1;1;0;1;1;1;1;1;1;1;1;1;0;1;0;1;1;0;1;1;0;0;0;1;1;0;0;1;0;1;1;1;1;0;1;1;0;1;1;0;0;0;0;0;1;0;0;1;1;0;0;0;0;0;0;1;0;1;1;0;0;0;1;1;1;1;1;0;1;1;1;1;1;1;1;0;0;1;1;0;0;1;1;0;1;1;1;1;0;1;1;1;1;1;0;0;0;0;1;0;0;1;1;0…
RIE172;CR-RIE;1;0;1;1;1;1;1;0;1;1;1;1;0;0;0;0;1;0;0;1;1;0;1;1;1;0;0;0;1;1;0;1;0;0;1;1;1;1;0;1;1;0;1;0;1;0;0;1;0;0;1;0;1;1;1;0;1;1;1;1;0;0;0;1;1;0;0;1;1;1;1;0;1;0;1;1;1;0;0;1;1;1;1;1;1;0;1;1;0;1;1;0;1;1;1;1;1;1;1;1;1;0;1;0;1;1;0;1;1;0;0;0;1;1;0;0;1;0;1;1;1;1;0;1;1;0;1;1;0;0;0;0;0;1;0;0;1;1;0;0;0;0;0;0;1;0;1;1;0;0;1;1;1;1;1;1;0;1;1;1;1;1;1;1;0;0;1;1;0;0;1;1;0;1;1;1;1;0;1;1;1;1;1;0;0;0;0;1;0;0;1;1;0…
RIE173;CR-RIE;1;0;1;1;1;1;1;0;1;1;1;1;0;0;0;0;1;0;0;1;1;0;1;1;1;0;0;0;1;1;0;1;0;0;1;1;1;1;0;1;1;0;1;0;1;0;0;1;0;0;1;0;1;1;1;0;1;1;1;1;0;0;0;0;0;0;0;1;1;1;1;0;1;0;1;1;1;0;0;1;1;1;1;1;1;0;1;1;0;1;1;0;1;1;1;1;1;1;1;1;1;0;1;0;1;1;0;1;1;0;0;0;1;1;0;0;1;0;1;1;1;1;0;1;1;0;1;1;0;0;0;0;0;1;0;0;1;1;0;0;0;0;0;0;1;0;1;1;0;0;0;1;1;1;1;1;0;1;1;1;1;1;1;1;0;0;1;1;0;0;1;1;0;1;1;1;1;0;1;1;1;1;1;0;0;0;0;1;0;0;1;1;0…
RIE174;CR-RIE;1;0;1;1;1;1;1;0;1;1;1;1;0;0;0;0;1;0;0;1;1;0;1;1;1;0;0;0;1;1;0;1;0;0;1;1;1;1;0;1;1;0;1;0;1;0;0;1;0;0;1;0;1;1;1;0;1;1;1;1;0;0;0;1;1;0;0;1;1;1;1;0;1;0;1;1;1;0;0;1;1;1;1;1;1;0;1;1;0;1;1;0;1;1;1;1;1;1;1;1;1;0;1;0;1;1;0;1;1;0;0;0;1;1;0;0;1;0;1;1;1;1;0;1;1;0;1;1;0;0;0;0;0;1;0;0;1;1;0;0;0;0;0;0;1;0;1;1;0;0;1;1;1;1;1;1;0;1;1;1;1;1;1;1;0;0;1;1;0;0;1;1;0;1;1;1;1;0;1;1;1;1;1;0;0;0;0;1;0;0;1;1;0…
RIE175;CR-RIE;1;0;1;1;1;1;1;0;1;1;1;1;0;0;0;0;1;0;0;1;1;0;1;1;1;0;0;0;1;1;0;1;0;0;1;1;1;1;0;1;1;0;1;0;1;0;0;1;0;0;1;0;1;1;1;0;1;1;1;1;0;0;0;0;0;0;0;1;1;1;1;0;1;0;1;1;1;0;0;1;1;1;1;1;1;0;1;1;0;1;1;0;1;1;1;1;1;1;1;1;1;0;1;0;1;1;0;1;1;0;0;0;1;1;0;0;1;0;1;1;1;1;0;1;1;0;1;1;0;0;0;0;0;1;0;0;1;1;0;0;0;0;0;0;1;0;1;1;0;0;0;1;1;1;1;1;0;1;1;1;1;1;1;1;0;0;1;1;0;0;1;1;0;1;1;1;1;0;1;1;1;1;1;0;0;0;0;1;0;0;1;1;0…
RIE176;CR-RIE;1;0;1;1;1;1;1;0;1;1;1;1;0;0;0;0;1;0;0;1;1;0;1;1;1;0;0;0;1;1;0;1;0;0;1;1;1;1;0;1;1;0;1;0;1;0;0;1;0;0;1;0;1;1;1;0;1;1;1;1;0;0;0;0;0;0;0;1;1;1;1;0;1;0;1;1;1;0;0;1;1;1;1;1;1;0;1;1;0;1;1;0;1;1;1;1;1;1;1;1;1;0;1;0;1;1;0;1;1;0;0;0;1;1;0;0;1;0;1;1;1;1;0;1;1;0;1;1;0;0;0;0;0;1;0;0;1;1;0;0;0;0;0;0;1;0;1;1;0;0;0;1;1;1;1;1;0;1;1;1;1;1;1;1;0;0;1;1;0;0;1;1;0;1;1;1;1;0;1;1;1;1;1;0;0;0;0;1;0;0;1;1;0…
RIE832;CR-RIE;1;0;1;1;1;1;1;0;1;1;1;1;0;0;0;0;1;0;0;1;1;0;1;1;1;0;0;0;1;1;0;1;0;0;1;1;1;1;0;1;1;0;1;0;1;0;0;1;0;0;1;0;1;1;1;0;1;1;1;1;0;0;0;0;0;0;0;1;1;1;1;0;1;0;1;1;1;0;0;1;1;1;1;1;1;0;1;1;0;1;1;0;1;1;1;1;1;1;1;1;1;0;1;0;1;1;0;1;1;0;0;0;1;1;0;0;1;0;1;1;1;1;0;1;1;0;1;1;0;0;0;0;0;1;0;0;1;1;0;0;0;0;0;0;1;0;1;1;0;0;0;1;1;1;1;1;0;1;1;1;1;1;1;1;0;0;1;1;0;0;1;1;0;1;1;1;1;0;1;1;1;1;1;0;0;0;0;1;0;0;1;1;0…
MOO129;CR-MOO;1;0;1;1;1;1;1;0;1;1;1;1;0;0;0;0;1;0;0;1;1;0;1;1;1;0;0;0;1;1;0;1;0;0;1;1;1;1;0;1;1;0;1;0;1;0;0;1;0;0;1;0;1;1;1;0;1;1;1;1;0;0;0;0;0;0;1;1;1;1;1;0;1;0;1;1;1;0;0;1;1;1;1;1;1;0;1;1;0;1;1;0;1;1;1;1;1;1;1;1;1;0;1;0;1;1;0;1;1;0;0;0;1;1;0;0;1;0;1;1;1;1;0;1;1;0;1;1;0;0;0;0;0;1;0;0;1;1;0;0;0;0;0;0;1;0;1;1;0;0;0;1;1;1;1;1;0;1;1;1;1;1;1;1;0;0;1;1;0;0;1;1;0;1;1;1;1;0;1;1;1;1;1;0;0;0;0;1;0;0;1;1;0…
MOO130;CR-MOO;1;0;1;1;1;1;1;0;1;1;1;1;0;0;0;0;1;0;0;1;1;0;1;1;1;0;0;0;1;1;0;1;0;0;1;1;1;1;0;1;1;0;1;0;1;0;0;1;0;0;1;0;1;1;1;0;1;1;1;1;0;0;0;0;0;0;1;1;1;1;1;0;1;0;1;1;1;0;0;1;1;1;1;1;1;0;1;1;0;1;1;0;1;1;1;1;1;1;1;1;1;0;1;0;1;1;0;1;1;0;0;0;1;1;0;0;1;0;1;1;1;1;0;1;1;0;1;1;0;0;0;0;0;1;0;0;1;1;0;0;0;0;0;0;1;0;1;1;0;0;0;1;1;1;1;1;0;1;1;1;1;1;1;1;0;0;1;1;0;0;1;1;0;1;1;1;1;0;1;1;1;1;1;0;0;0;0;1;0;0;1;1;0…
MOO131;CR-MOO;1;0;1;1;1;1;1;0;1;1;1;1;0;0;0;0;1;0;0;0;1;0;1;1;1;0;0;0;1;1;0;1;0;0;1;1;1;1;0;1;1;0;1;0;1;0;0;1;0;0;1;0;1;1;1;0;1;1;1;1;0;0;0;0;0;1;0;1;1;1;1;0;1;0;1;1;1;0;0;1;1;1;1;1;1;0;1;1;0;1;1;0;1;1;1;1;1;1;1;1;1;0;1;0;1;1;0;1;1;0;0;0;1;1;0;0;1;0;1;1;1;1;0;1;1;0;1;1;0;0;0;0;0;1;0;0;1;1;0;0;0;0;0;0;1;0;1;1;0;0;0;1;1;1;1;1;0;1;1;1;1;1;1;1;0;0;1;1;0;0;1;1;0;1;1;1;1;0;1;1;1;1;1;0;0;0;0;1;0;0;1;1;0…
MOO132;CR-MOO;1;0;1;1;1;1;1;0;1;1;1;1;0;0;0;0;1;0;0;0;1;0;1;1;1;0;0;0;1;1;0;1;0;0;1;1;1;1;0;1;1;0;1;0;1;0;0;1;0;0;1;0;1;1;1;0;1;1;1;1;0;0;0;0;0;0;0;1;1;1;1;0;1;0;1;1;1;0;0;1;1;1;1;1;1;0;1;1;0;1;1;0;1;1;1;1;1;1;1;1;1;0;1;0;1;1;0;1;1;0;0;0;1;1;0;0;1;0;1;1;1;1;0;1;1;0;1;1;0;0;0;0;0;1;0;0;1;1;0;0;0;0;0;0;1;0;1;1;0;0;0;1;1;1;1;1;0;1;1;1;1;1;1;1;0;0;1;1;0;0;1;1;0;1;1;1;1;0;1;1;1;1;1;0;0;0;0;1;0;0;1;1;0…
MOO133;CR-MOO;1;0;1;1;1;1;1;0;1;1;1;1;0;0;0;0;1;0;0;1;1;0;1;1;1;0;0;0;1;1;0;1;0;0;1;1;1;1;0;1;1;0;1;0;1;0;0;1;0;0;1;0;1;1;1;0;1;1;1;1;0;0;0;0;0;1;1;1;1;1;1;0;1;0;1;1;1;0;0;1;1;1;1;1;1;0;1;1;0;1;1;0;1;1;1;1;1;1;1;1;1;0;1;0;1;1;0;1;1;0;0;0;1;1;0;0;1;0;1;1;1;1;0;1;1;0;1;1;0;0;0;0;0;1;0;0;1;1;0;0;0;0;0;0;1;0;1;1;0;0;0;1;1;1;1;1;0;1;1;1;1;1;1;1;0;0;1;1;0;0;1;1;0;1;1;1;1;0;1;1;1;1;1;0;0;0;0;1;0;0;1;1;0…
MOO134;CR-MOO;1;0;1;1;1;1;1;0;1;1;1;1;0;0;0;0;1;0;0;0;1;0;1;1;1;0;0;0;1;1;0;1;0;0;1;1;1;1;0;1;1;0;1;0;1;0;0;1;0;0;1;0;1;1;1;0;1;1;1;1;0;0;0;0;0;0;0;1;1;1;1;0;1;0;1;1;1;0;0;1;1;1;1;1;1;0;1;1;0;1;1;0;1;1;1;1;1;1;1;1;1;0;1;0;1;1;0;1;1;0;0;0;1;1;0;0;1;0;1;1;1;1;0;1;1;0;1;1;0;0;0;0;0;1;0;0;1;1;0;0;0;0;0;0;1;0;1;1;0;0;0;1;1;1;1;1;0;1;1;1;1;1;1;1;0;0;1;1;0;0;1;1;0;1;1;1;1;0;1;1;1;1;1;0;0;0;0;1;0;0;1;1;0…
MOO833;CR-MOO;1;0;1;1;1;1;1;0;1;1;1;1;0;0;0;0;1;0;0;1;1;0;1;1;1;0;0;0;1;1;0;1;0;0;1;1;1;1;0;1;1;0;1;0;1;0;0;1;0;0;1;0;1;1;1;0;1;1;1;1;0;0;0;0;0;0;1;1;1;1;1;0;1;0;1;1;1;0;0;1;1;1;1;1;1;0;1;1;0;1;1;0;1;1;1;1;1;1;1;1;1;0;1;0;1;1;0;1;1;0;0;0;1;1;0;0;1;0;1;1;1;1;0;1;1;0;1;1;0;0;0;0;0;1;0;0;1;1;0;0;0;0;0;0;1;0;1;1;0;0;0;1;1;1;1;1;0;1;1;1;1;1;1;1;0;0;1;1;0;0;1;1;0;1;1;1;1;0;1;1;1;1;1;0;0;0;0;1;0;0;1;1;0…
PLE52;CR-PLE;1;0;1;1;1;1;1;0;1;1;1;1;0;0;0;0;1;0;0;0;1;0;1;1;1;0;0;0;1;1;0;1;0;0;1;1;1;1;0;1;1;0;1;0;1;0;0;1;0;0;1;0;1;1;1;0;1;1;1;1;0;0;0;0;0;0;0;1;1;1;1;0;1;0;1;1;1;0;0;1;1;1;1;1;1;0;1;1;0;1;1;0;1;1;1;1;1;1;1;1;1;0;1;0;1;1;0;1;1;0;0;0;1;1;0;0;1;0;1;1;1;1;0;1;1;0;1;1;0;0;0;0;0;1;0;0;1;1;0;0;0;0;0;0;1;0;1;1;0;0;1;1;1;1;1;1;0;1;1;1;1;1;1;1;0;0;1;1;0;0;1;1;0;1;1;1;1;0;1;1;1;1;1;0;0;0;0;1;0;0;1;1;0;…
PLE53;CR-PLE;1;0;1;1;1;1;1;0;1;1;1;1;0;0;0;0;1;0;0;0;1;0;1;1;1;0;0;0;1;1;0;1;0;0;1;1;1;1;0;1;1;0;1;0;1;0;0;1;0;0;1;0;1;1;1;0;1;1;1;1;0;0;0;0;0;0;0;1;1;1;1;0;1;0;1;1;1;0;0;1;1;1;1;1;1;0;1;1;0;1;1;0;1;1;1;1;1;1;1;1;1;0;1;0;1;1;0;1;1;0;0;0;1;1;0;0;1;0;1;1;1;1;0;1;1;0;1;1;0;0;0;0;0;1;0;0;1;1;0;0;0;0;0;0;1;0;1;1;0;0;1;1;1;1;1;1;0;1;1;1;1;1;1;1;0;0;1;1;0;0;1;1;0;1;1;1;1;0;1;1;1;1;1;0;0;0;0;1;0;0;1;1;0;…
PLE54;CR-PLE;1;0;1;1;1;1;1;0;1;1;1;1;0;0;0;0;1;0;0;1;1;0;1;1;1;0;0;0;1;1;0;1;0;0;1;1;1;1;0;1;1;0;1;0;1;0;0;1;0;0;1;0;1;1;1;0;1;1;1;1;0;0;0;0;0;0;0;1;1;1;1;0;1;0;1;1;1;0;0;1;1;1;1;1;1;0;1;1;0;1;1;0;1;1;1;1;1;1;1;1;1;0;1;0;1;1;0;1;1;0;0;0;1;1;0;0;1;0;1;1;1;1;0;1;1;0;1;1;0;0;0;0;0;1;0;0;1;1;0;0;0;0;0;0;1;0;1;1;0;0;0;1;1;1;1;1;0;1;1;1;1;1;1;1;0;0;1;1;0;0;1;1;0;1;1;1;1;0;1;1;1;1;1;0;0;0;0;1;0;0;1;1;0;…
PLE55;CR-PLE;1;0;1;1;1;1;1;0;1;1;1;1;0;0;0;0;1;0;0;0;1;0;1;1;1;0;0;0;1;1;0;1;0;0;1;1;1;1;0;1;1;0;1;0;1;0;0;1;0;0;1;0;1;1;1;0;1;1;1;1;0;0;0;0;0;0;0;1;1;1;1;0;1;0;1;1;1;0;0;1;1;1;1;1;1;0;1;1;0;1;1;0;1;1;1;1;1;1;1;1;1;0;1;0;1;1;0;1;1;0;0;0;1;1;0;0;1;0;1;1;1;1;0;1;1;0;1;1;0;0;0;0;0;1;0;0;1;1;0;0;0;0;0;0;1;0;1;1;0;0;1;1;1;1;1;1;0;1;1;1;1;1;1;1;0;0;1;1;0;0;1;1;0;1;1;1;1;0;1;1;1;1;1;0;0;0;0;1;0;0;1;1;0;…
PLE56;CR-PLE;1;0;1;1;1;1;1;0;1;1;1;1;0;0;0;0;1;0;0;0;1;0;1;1;1;0;0;0;1;1;0;1;0;0;1;1;1;1;0;1;1;0;1;0;1;0;0;1;0;0;1;0;1;1;1;0;1;1;1;1;0;0;0;0;0;0;0;1;1;1;1;0;1;0;1;1;1;0;0;1;1;1;1;1;1;0;1;1;0;1;1;0;1;1;1;1;1;1;1;1;1;0;1;0;1;1;0;1;1;0;0;0;1;1;0;0;1;0;1;1;1;1;0;1;1;0;1;1;0;0;0;0;0;1;0;0;1;1;0;0;0;0;0;0;1;0;1;1;0;0;0;1;1;1;1;1;0;1;1;1;1;1;1;1;0;0;1;1;0;0;1;1;0;1;1;1;1;0;1;1;1;1;1;0;0;0;0;1;0;0;1;1;0;…
PLE57;CR-PLE;1;0;1;1;1;1;1;0;1;1;1;1;0;0;0;0;1;0;0;0;1;0;1;1;1;0;0;0;1;1;0;1;0;0;1;1;1;1;0;1;1;0;1;0;1;0;0;1;0;0;1;0;1;1;1;0;1;1;1;1;0;0;0;0;0;0;0;1;1;1;1;0;1;0;1;1;1;0;0;1;1;1;1;1;1;0;1;1;0;1;1;0;1;1;1;1;1;1;1;1;1;0;1;0;1;1;0;1;1;0;0;0;1;1;0;0;1;0;1;1;1;1;0;1;1;0;1;1;0;0;0;0;0;1;0;0;1;1;0;0;0;0;0;0;1;0;1;1;0;0;0;1;1;1;1;1;0;1;1;1;1;1;1;1;0;0;1;1;0;0;1;1;0;1;1;1;1;0;1;1;1;1;1;0;0;0;0;1;0;0;1;1;0;…
PLE834;CR-PLE;1;0;1;1;1;1;1;0;1;1;1;1;0;0;0;0;1;0;0;1;1;0;1;1;1;0;0;0;1;1;0;1;0;0;1;1;1;1;0;1;1;0;1;0;1;0;0;1;0;0;1;0;1;1;1;0;1;1;1;1;0;0;0;0;0;0;0;1;1;1;1;0;1;0;1;1;1;0;0;1;1;1;1;1;1;0;1;1;0;1;1;0;1;1;1;1;1;1;1;1;1;0;1;0;1;1;0;1;1;0;0;0;1;1;0;0;1;0;1;1;1;1;0;1;1;0;1;1;0;0;0;0;0;1;0;0;1;1;0;0;0;0;0;0;1;0;1;1;0;0;0;1;1;1;1;1;0;1;1;1;1;1;1;1;0;0;1;1;0;0;1;1;0;1;1;1;1;0;1;1;1;1;1;0;0;0;0;1;0;0;1;1;0…
PLE835;CR-PLE;1;0;1;1;1;1;1;0;1;1;1;1;0;0;0;0;1;0;0;1;1;0;1;1;1;0;0;0;1;1;0;1;0;0;1;1;1;1;0;1;1;0;1;0;1;0;0;1;0;0;1;0;1;1;1;0;1;1;1;1;0;0;0;0;0;0;0;1;1;1;1;0;1;0;1;1;1;0;0;1;1;1;1;1;1;0;1;1;0;1;1;0;1;1;1;1;1;1;1;1;1;0;1;0;1;1;0;1;1;0;0;0;1;1;0;0;1;0;1;1;1;1;0;1;1;0;1;1;0;0;0;0;0;1;0;0;1;1;0;0;0;0;0;0;1;0;1;1;0;0;0;1;1;1;1;1;0;1;1;1;1;1;1;1;0;0;1;1;0;0;1;1;0;1;1;1;1;0;1;1;1;1;1;0;0;0;0;1;0;0;1;1;0…

## Sheet: Cerastium_dinaricum_Kutnjak_201
Indiv;New_pop;Allele1;Allele2;Allele3;Allele4;Allele5;Allele6;Allele7;Allele8;Allele9;Allele10;Allele11;Allele12;Allele13;Allele14;Allele15;Allele16;Allele17;Allele18;Allele19;Allele20;Allele21;Allele22;Allele23;Allele24;Allele25;Allele26;Allele27;Allele28;Allele29;Allele30;Allele31;Allele32;Allele33;Allele34;Allele35;Allele36;Allele37;Allele38;Allele39;Allele40;Allele41;Allele42;Allele43;Allele4…
C101-1;CD101;0;0;0;0;0;0;0;0;0;0;0;0;0;0;0;0;0;0;0;0;0;0;0;0;0;0;1;0;0;1;0;0;0;0;0;0;0;0;0;0;0;0;0;0;0;0;0;0;0;0;0;0;0;0;0;0;0;0;0;0;0;0;0;0;0;0;0;0;0;0;1;0;0;0;0;1;1;0;0;1;1;0;1;0;0;1;1;0;1;1;1;1;0;0;0;1;0;1;0;0;0;0;0;1;1;0;0;0;0;1;1;0;1;0;0;0;0;0;0;0;0;0;1;0;1;1;1;1;1;1;1;1;0;0;0;1;1;1;1;1;1;1;1;1;1;1;1;1;1;1;1;1;1;1;1;1;1;1;1;1;1;1;1;1;1;1;1;1;1;1
C101-10;CD101;0;0;0;0;0;0;0;0;0;0;0;0;0;0;0;0;0;0;0;0;0;0;0;0;0;0;0;0;0;0;0;0;0;0;0;0;0;0;0;0;0;0;0;0;0;0;0;0;0;0;0;0;0;0;0;0;0;0;0;0;0;0;0;0;0;0;1;0;0;0;1;0;0;0;1;1;1;0;0;1;0;0;0;0;0;1;1;0;1;1;1;1;0;0;0;1;0;1;0;0;0;0;0;1;1;0;0;0;0;1;1;0;1;0;0;0;0;0;0;0;0;0;1;0;1;1;1;1;1;1;1;1;0;1;1;1;1;1;1;1;1;1;1;1;1;1;1;1;1;1;1;1;1;1;1;1;1;1;1;1;1;1;1;1;1;1;1;1;1;1
C101-11;CD101;0;0;0;0;0;0;0;0;0;0;0;0;0;0;0;0;0;0;0;0;0;0;0;0;0;0;1;0;0;0;0;0;0;0;0;0;0;0;0;0;0;0;0;0;0;0;1;0;0;0;0;0;0;0;0;0;0;0;0;0;0;0;0;0;0;0;0;0;0;0;1;0;0;0;1;1;1;0;0;1;1;0;1;0;0;1;1;0;1;1;1;1;0;0;0;1;0;1;0;0;0;0;0;1;1;0;0;0;0;1;1;0;1;0;0;0;0;0;0;0;0;0;1;0;1;1;1;1;1;1;1;1;0;0;1;1;1;1;1;1;1;1;1;1;1;1;1;1;1;1;1;1;1;1;1;1;1;1;1;1;1;1;1;1;1;1;1;1;1;1
C101-12;CD101;0;0;0;0;0;0;0;0;0;0;0;0;0;0;0;0;0;0;0;0;0;0;0;0;0;0;1;0;0;0;0;0;0;0;1;0;0;0;0;0;0;0;0;0;0;0;0;0;0;0;0;0;0;0;0;0;0;0;0;0;0;0;0;0;0;0;0;0;0;0;1;0;0;0;1;1;1;0;0;1;0;0;1;0;0;1;1;0;1;1;1;1;0;0;0;1;0;1;0;0;0;0;0;1;1;0;0;0;0;1;1;0;1;0;0;0;0;1;0;0;0;0;1;0;1;1;1;1;1;1;1;1;1;1;1;1;1;1;1;1;1;1;1;1;1;1;1;1;1;1;1;1;1;1;1;1;1;1;1;1;1;1;1;1;1;1;1;1;1;1
C101-2;CD101;0;0;0;0;0;0;0;0;0;0;0;0;0;0;0;0;0;0;0;0;0;0;0;0;0;0;0;0;0;0;0;0;0;0;0;0;0;0;0;0;0;0;0;0;0;0;0;0;0;0;0;0;0;0;0;0;0;0;0;0;0;0;0;0;0;0;1;0;0;0;1;0;0;0;1;1;0;0;0;1;1;0;1;0;0;1;1;0;1;1;1;1;0;0;0;1;0;1;0;0;0;0;0;1;1;0;0;0;0;1;1;0;1;0;0;0;0;0;0;0;0;0;1;0;0;1;1;1;1;1;1;1;0;1;1;1;1;1;1;1;1;1;1;1;1;1;1;1;1;1;1;1;1;1;1;1;1;1;1;1;1;1;1;1;1;1;1;1;1;1
C101-3;CD101;0;0;0;0;0;0;0;0;0;0;0;0;0;0;0;0;0;0;0;0;0;0;0;0;0;0;0;0;0;0;0;0;0;0;0;0;0;0;0;0;0;0;0;0;0;0;0;0;0;0;0;0;0;0;0;0;0;0;0;0;0;0;0;0;0;0;1;0;0;0;0;0;0;0;0;1;0;0;0;1;0;0;0;0;0;1;1;0;1;1;1;1;0;0;0;1;0;1;0;0;0;0;0;1;1;0;0;0;0;1;1;0;1;0;0;0;0;0;0;0;0;0;1;0;1;1;1;1;1;1;1;1;0;1;1;1;1;1;1;1;1;1;1;1;1;1;1;1;1;1;1;1;1;1;1;1;1;1;1;1;1;1;1;1;1;1;1;1;1;1
C101-4;CD101;0;0;0;0;0;0;0;0;0;0;0;0;0;0;0;0;0;0;0;0;0;0;0;0;0;0;0;0;0;0;0;0;0;0;0;0;0;0;0;0;0;0;0;0;0;0;1;0;0;0;0;0;0;0;0;0;0;0;0;0;0;0;0;0;0;0;0;0;0;0;0;0;0;0;0;1;0;0;0;1;1;0;1;0;0;1;1;0;1;1;1;1;0;0;0;1;0;1;0;0;0;0;0;1;1;0;0;0;0;1;1;0;1;0;0;0;0;0;0;0;0;0;1;0;1;1;1;1;1;1;1;1;0;1;1;1;1;1;1;1;1;1;1;1;1;1;1;1;1;1;1;1;1;1;1;1;1;1;1;1;1;1;1;1;1;1;1;1;1;1
C101-5;CD101;0;0;0;0;0;0;0;0;0;0;0;0;0;0;0;0;0;0;0;0;0;0;0;0;0;0;0;0;0;0;0;0;0;0;0;0;0;0;0;0;1;0;0;0;0;0;1;0;0;0;0;0;0;0;0;0;0;0;0;0;0;0;0;0;0;0;0;0;0;0;0;0;0;0;1;1;0;0;0;1;0;0;0;0;0;1;1;0;1;1;1;1;0;0;0;1;0;1;0;0;0;0;0;1;1;0;0;0;0;1;1;0;1;0;0;0;0;0;0;0;0;0;1;0;1;1;1;1;1;1;1;1;0;1;1;1;1;1;1;1;1;1;1;1;1;1;1;1;1;1;1;1;1;1;1;1;1;1;1;1;1;1;1;1;1;1;1;1;1;1
C101-6;CD101;0;0;0;0;0;0;0;0;0;0;0;0;0;0;0;0;0;0;0;0;0;0;0;0;0;0;1;0;0;0;0;0;0;0;0;0;0;0;0;0;1;0;0;0;0;0;0;0;0;0;0;0;0;0;0;0;0;0;0;0;0;0;0;0;0;0;1;0;0;0;0;0;0;0;1;1;0;0;0;1;1;0;1;0;0;1;1;0;1;1;1;1;0;0;0;1;0;1;0;0;0;0;0;1;1;0;0;0;0;1;1;0;1;0;0;0;0;0;0;0;0;0;1;0;1;1;1;1;1;1;1;1;0;1;1;1;1;1;1;1;1;1;1;1;1;1;1;1;1;1;1;1;1;1;1;1;1;1;1;1;1;1;1;1;1;1;1;1;1;1
C101-7;CD101;0;0;0;1;0;0;0;0;0;0;0;0;0;0;0;0;0;0;0;0;0;0;0;0;0;0;0;0;0;0;0;0;0;0;0;0;0;0;0;0;0;0;0;0;0;0;0;0;0;0;0;0;0;0;0;0;0;0;0;0;0;0;0;0;0;0;1;0;0;0;0;0;0;0;1;1;1;0;0;0;1;0;1;0;0;0;1;0;1;1;0;1;0;0;0;1;0;1;0;0;0;0;0;1;1;0;0;0;0;1;1;0;1;0;0;0;0;1;0;0;0;0;1;0;1;1;1;1;1;1;1;1;0;1;1;1;1;1;1;1;1;1;1;1;1;1;1;1;1;1;1;1;1;1;1;1;1;1;1;1;1;1;1;1;1;1;1;1;1;1
C101-9;CD101;0;0;0;0;0;0;0;1;0;0;0;0;0;0;0;0;0;0;0;0;0;0;0;0;0;0;0;0;0;0;0;0;0;0;0;0;0;0;0;0;0;0;0;0;0;0;1;0;0;0;0;0;0;0;0;0;0;0;0;0;0;0;0;0;0;0;1;0;0;0;1;0;0;0;1;1;1;0;0;1;0;0;0;0;0;1;1;1;1;1;1;1;0;0;0;1;0;1;0;0;0;0;0;1;1;0;1;0;0;1;1;0;0;0;0;0;0;1;0;0;0;0;1;1;0;1;1;1;1;1;1;1;1;0;1;1;1;1;1;1;0;1;1;0;1;1;1;1;1;1;1;1;1;1;1;1;1;1;1;1;1;1;1;1;1;1;1;1;1;1
C105-10;CD105;0;0;0;0;0;0;0;0;0;0;0;0;0;0;0;0;0;0;0;0;0;0;0;0;1;0;0;0;0;0;0;0;0;0;1;1;0;0;0;0;0;0;0;0;0;0;0;0;0;0;0;0;0;0;0;0;0;0;0;0;0;0;0;0;0;0;1;0;0;0;0;0;0;1;0;1;1;0;0;1;0;0;1;0;1;1;1;0;0;1;1;1;0;0;0;1;1;0;0;0;0;0;0;0;1;0;1;0;0;1;0;0;1;0;0;0;0;1;0;0;1;1;1;1;1;1;1;1;0;0;1;1;0;1;1;0;1;1;1;1;1;1;1;1;1;1;1;1;1;1;1;1;1;1;1;1;1;1;1;1;1;1;1;1;1;1;1;1;1;1
C105-11;CD105;0;0;0;0;0;0;0;0;0;0;0;0;0;0;0;0;0;0;0;0;0;0;0;0;0;0;0;0;1;0;0;0;0;0;1;0;0;0;0;0;0;0;0;0;0;0;0;0;0;0;0;0;0;0;0;0;0;0;0;0;0;0;0;0;0;0;0;0;0;0;0;0;0;0;0;1;1;0;0;1;0;0;1;0;1;1;0;0;1;1;1;1;0;0;0;1;1;0;0;0;0;0;0;1;1;0;1;0;0;1;0;0;1;0;0;0;0;0;0;0;1;1;1;1;1;1;1;1;0;1;1;1;1;1;1;1;1;1;1;1;1;1;1;1;1;1;1;1;1;1;1;1;1;1;1;1;1;1;1;1;1;1;1;1;1;1;1;1;1;1
C105-12;CD105;0;0;0;0;0;0;0;0;0;0;0;0;0;0;0;0;0;0;0;0;0;0;0;0;1;0;0;0;0;0;0;0;0;0;0;0;0;0;0;0;0;0;1;0;1;0;0;0;0;0;0;0;0;0;0;0;0;1;0;0;0;0;0;0;0;0;0;0;0;0;0;0;0;1;1;1;1;0;0;1;1;0;1;0;0;1;1;0;1;1;1;1;0;1;0;1;1;1;1;0;0;0;0;1;1;0;0;0;0;1;0;0;1;0;1;0;0;0;0;0;1;1;1;1;0;1;1;1;0;1;1;1;1;1;1;1;1;1;1;1;1;1;1;1;1;1;1;0;1;1;1;1;1;1;1;1;1;1;1;1;1;1;1;1;1;1;1;1;1;1
C105-13;CD105;0;0;0;0;0;0;0;0;0;0;0;0;0;0;0;0;0;0;0;0;0;0;0;0;0;0;0;0;0;0;0;0;0;0;1;0;0;0;0;0;0;0;0;0;0;0;0;0;0;0;0;0;0;0;0;0;0;0;0;0;0;0;0;0;0;0;1;0;0;0;0;0;0;0;0;1;1;0;0;1;0;0;1;0;1;1;1;1;1;1;1;1;0;0;0;1;1;0;0;0;0;0;0;1;1;0;0;0;0;1;0;0;1;0;0;0;0;0;0;0;1;1;1;1;1;1;1;1;0;1;1;1;0;1;1;1;1;1;0;1;1;1;1;1;1;1;1;1;1;1;1;1;1;1;1;1;1;1;1;1;1;1;1;1;1;1;1;1;1;1
C105-15;CD105;0;0;0;0;0;0;1;0;1;0;0;0;0;0;0;0;0;0;0;0;0;0;0;0;0;0;0;0;0;0;0;0;0;0;0;1;0;0;0;0;1;0;0;0;0;0;0;0;1;0;0;0;0;0;0;0;1;0;0;0;0;1;0;0;0;0;0;0;0;0;0;0;0;0;0;1;1;0;0;1;1;0;1;0;1;1;0;0;1;1;1;1;0;0;0;1;0;1;0;0;0;0;0;1;1;0;0;0;0;1;0;0;1;0;0;0;0;0;0;0;0;1;1;1;1;1;1;1;1;1;1;1;1;1;0;1;0;1;1;1;1;1;1;1;1;1;1;1;1;1;1;1;1;1;1;1;1;1;1;1;1;1;1;1;1;1;1;1;1;1
C105-16;CD105;0;0;0;0;0;0;0;0;0;0;0;0;0;0;0;0;0;0;0;0;0;0;0;0;0;0;0;0;0;0;0;0;0;0;0;0;0;0;0;0;0;0;0;1;1;0;0;0;0;0;0;0;0;0;0;0;1;0;0;0;0;1;0;0;0;0;1;0;0;0;0;0;0;0;1;1;1;0;0;1;1;0;1;0;1;1;1;1;1;1;1;0;0;0;0;1;1;1;0;0;0;0;0;1;1;0;0;0;0;0;1;0;1;0;0;0;0;1;0;1;0;1;1;1;1;1;1;1;0;1;0;1;1;1;1;1;1;1;1;1;1;1;1;1;1;1;1;1;1;1;1;1;1;1;1;1;1;1;1;1;1;1;1;1;1;1;1;1;1;1
C105-17;CD105;0;0;0;0;0;0;0;0;0;0;0;0;0;0;0;0;0;0;0;0;0;0;0;0;0;0;0;0;0;0;0;0;0;0;0;1;0;0;0;0;0;0;0;0;1;0;0;0;0;0;0;0;0;0;0;0;1;0;0;0;0;1;0;0;0;0;0;0;0;0;0;0;0;0;0;1;1;0;0;1;0;0;1;0;0;1;1;1;1;1;1;0;0;0;0;1;0;0;0;0;0;0;1;1;1;0;0;0;0;1;1;0;1;0;0;0;0;1;0;1;0;1;1;1;1;0;1;1;1;1;0;1;1;1;0;1;1;1;1;1;1;1;1;1;1;1;1;1;1;1;1;1;1;1;1;1;1;1;1;1;1;1;1;1;1;1;1;1;1;1
C105-18;CD105;0;0;0;0;0;0;0;0;0;0;0;0;0;0;0;1;1;0;0;0;0;0;0;0;1;0;0;0;0;0;0;0;0;0;0;0;0;0;0;0;0;0;0;0;0;0;1;0;0;0;0;0;0;0;0;0;1;0;0;0;0;1;0;0;0;0;0;0;0;0;0;0;0;1;0;1;1;0;0;1;1;0;1;0;1;1;1;0;1;1;1;0;0;0;0;1;0;1;0;0;0;0;0;0;1;0;1;0;0;1;1;0;1;0;1;0;0;0;0;0;0;1;1;1;1;1;1;1;0;1;0;1;0;1;1;1;1;1;1;1;1;1;1;1;1;1;1;1;1;1;1;1;1;1;1;1;1;1;1;1;1;1;1;1;1;1;1;1;1;1
C105-19;CD105;0;0;0;1;0;0;1;0;0;0;0;0;0;0;0;0;0;0;0;0;0;0;0;0;0;0;0;0;0;0;0;0;0;0;0;1;0;0;0;0;0;0;0;1;1;0;0;0;0;0;0;0;0;0;0;0;1;0;0;0;0;1;0;0;0;0;0;0;0;0;0;0;0;0;1;1;1;0;0;1;0;0;1;0;1;1;0;1;1;1;1;0;0;0;0;1;0;0;0;0;0;0;0;1;1;1;0;0;0;1;0;0;1;0;0;0;0;1;0;1;0;1;1;1;1;1;1;1;1;0;1;1;1;1;0;1;1;1;0;1;1;1;0;1;1;1;1;1;1;1;1;1;1;1;1;1;1;1;1;1;1;1;1;1;1;1;1;1;1;1
C105-3;CD105;0;0;0;0;0;0;0;0;0;0;0;0;0;0;0;0;0;0;0;0;0;0;0;0;0;0;0;0;0;0;0;0;0;0;0;0;0;0;0;0;0;0;1;0;0;0;0;0;0;1;0;0;0;0;0;1;0;0;0;0;0;0;0;0;0;0;1;0;0;0;0;0;0;0;0;1;1;0;0;1;1;0;1;0;0;1;1;0;1;1;1;0;0;0;0;1;0;0;1;0;0;0;0;1;1;0;0;0;0;1;1;0;1;0;1;0;0;0;1;1;0;1;1;1;1;1;1;1;0;1;1;1;1;0;1;1;1;1;1;1;1;1;1;1;1;1;1;1;1;1;1;1;1;1;1;1;1;1;1;1;1;1;1;1;1;1;1;1;1;1
C105-4;CD105;0;0;0;0;0;0;0;0;0;0;0;0;0;0;0;0;0;0;0;0;0;0;0;0;0;0;0;0;0;0;0;0;0;0;0;0;0;0;0;0;0;0;0;1;0;0;0;0;0;0;0;0;0;0;0;0;1;0;0;0;0;1;0;0;0;0;0;0;0;0;0;0;0;0;0;1;1;0;0;0;1;0;1;0;1;1;1;0;1;1;1;1;1;0;0;1;0;1;1;0;0;0;0;1;1;0;0;0;0;1;0;0;1;0;0;0;0;0;0;0;0;1;1;1;1;1;1;1;0;1;0;1;1;1;1;1;1;1;1;1;1;1;1;1;1;1;1;1;1;1;1;1;1;1;1;1;1;1;1;1;1;1;1;1;1;1;1;1;1;1
C105-5;CD105;0;0;0;0;0;0;0;0;0;0;0;0;0;0;0;1;0;0;0;0;0;0;0;0;0;0;0;0;0;0;0;0;0;0;0;1;0;0;0;0;0;0;0;1;1;0;0;0;0;0;0;0;0;0;0;0;1;0;0;0;0;1;0;0;0;0;1;0;0;0;0;0;0;0;1;1;1;0;0;1;1;0;1;0;1;1;0;0;1;1;1;1;0;0;0;1;0;0;0;0;0;0;0;1;1;0;0;0;0;1;1;0;0;0;1;0;0;1;1;1;1;1;1;1;0;1;1;1;0;1;1;1;1;1;1;1;1;1;1;1;1;1;1;1;1;1;1;1;1;1;1;1;1;1;1;1;1;1;1;1;1;1;1;1;1;1;1;1;1;1
C105-6;CD105;0;0;0;0;0;0;0;0;0;0;0;0;0;0;0;0;1;0;0;0;0;0;0;0;1;0;0;0;0;0;0;0;0;0;0;0;0;0;0;0;0;0;0;1;0;0;0;0;0;0;0;0;0;0;0;0;1;0;0;0;0;1;0;0;0;0;0;0;0;0;0;0;0;1;1;1;1;0;0;1;1;0;1;0;1;1;1;1;1;1;1;0;0;0;0;1;1;1;0;0;0;0;0;1;1;0;0;0;0;1;1;0;1;0;0;0;0;0;0;0;0;1;1;1;1;1;1;1;1;1;1;1;0;1;1;1;1;1;1;1;1;1;1;1;1;1;1;1;1;1;1;1;1;1;1;1;1;1;1;1;1;1;1;1;1;1;1;1;1;1
C105-7;CD105;0;0;0;0;0;0;0;0;0;0;0;0;0;0;0;1;1;0;0;0;0;0;0;0;0;0;0;0;0;0;0;0;0;0;0;0;0;0;0;0;0;0;0;0;0;0;0;0;0;0;0;0;0;0;0;0;1;0;0;0;0;1;0;0;0;0;0;0;0;0;0;0;0;0;0;1;1;0;0;1;1;0;1;0;0;1;1;1;1;1;1;0;1;0;0;1;0;1;1;0;0;1;0;1;1;1;0;0;0;1;1;0;1;0;0;0;0;1;0;1;0;1;1;1;1;1;1;1;1;1;1;1;0;1;1;1;1;1;1;1;1;1;1;1;1;1;1;1;1;1;1;1;1;1;1;1;1;1;1;1;1;1;1;1;1;1;1;1;1;1
C105-9;CD105;0;0;0;0;0;0;0;0;0;0;0;0;0;0;0;0;0;0;0;0;0;0;0;0;0;0;0;0;0;0;0;0;0;0;0;0;0;0;0;0;0;0;0;1;1;0;0;0;0;0;0;0;0;0;0;0;1;0;0;0;0;1;0;0;0;0;1;0;0;0;0;0;0;0;0;1;1;0;0;1;1;0;1;0;1;1;1;0;1;1;0;0;0;0;0;1;0;0;1;0;0;0;0;1;1;1;0;0;0;1;1;0;1;0;0;0;0;1;0;1;0;0;1;0;1;1;0;1;1;1;1;1;0;0;1;1;1;1;1;1;1;1;1;1;1;1;1;1;1;1;1;1;1;1;1;1;1;1;1;1;1;1;1;1;1;1;1;1;1;1
C17-1;CD17;0;0;0;0;0;0;0;0;0;0;0;0;0;1;0;0;0;0;0;0;0;0;0;0;0;0;0;1;0;0;0;0;0;0;0;0;0;0;0;0;0;0;0;0;0;0;0;0;0;0;0;0;0;0;0;0;0;0;0;0;0;0;0;1;0;0;0;1;0;0;0;0;0;0;1;0;0;0;0;1;0;0;1;0;0;1;1;0;1;1;0;0;0;0;0;1;0;0;0;0;0;0;0;0;1;0;1;1;0;0;1;0;1;0;0;0;0;0;0;0;0;1;1;0;1;1;1;1;0;0;0;1;1;1;1;0;1;1;1;1;1;1;1;1;1;1;1;1;1;1;1;1;1;1;1;1;1;1;1;1;1;1;1;1;1;1;1;1;1;1
C17-10;CD17;0;0;0;0;0;0;0;0;0;0;0;0;1;0;0;0;0;0;0;0;0;0;0;0;0;1;0;0;0;0;0;0;0;0;0;0;0;0;0;0;0;0;0;0;0;0;0;0;0;0;0;0;0;0;0;0;0;0;0;0;0;0;0;1;0;0;0;1;0;0;0;0;0;0;1;0;0;0;0;1;0;0;0;0;0;1;1;0;1;1;0;0;0;0;0;1;0;0;0;0;1;0;0;0;1;0;1;0;0;0;1;0;1;0;0;0;0;0;0;0;0;1;1;0;1;1;1;1;0;1;0;1;1;1;1;1;1;1;1;1;1;1;1;1;1;1;1;1;1;1;1;1;1;1;1;1;1;1;1;1;1;1;1;1;1;1;1;1;1;1
C17-11;CD17;0;0;1;0;0;0;0;0;0;1;0;0;0;0;0;0;0;0;0;0;1;1;0;0;0;0;0;0;1;1;0;0;0;0;0;0;0;0;0;0;0;0;0;0;0;0;0;0;0;0;0;0;0;0;0;0;0;0;0;0;0;0;0;1;0;0;0;1;0;0;0;0;0;0;1;0;1;0;0;1;0;0;0;0;0;1;1;0;1;1;0;0;0;0;0;1;0;0;0;0;0;0;0;0;1;0;1;0;0;0;1;0;1;0;1;0;0;0;0;0;0;1;1;0;1;1;1;1;0;1;0;1;1;1;1;1;1;1;1;1;1;1;1;1;1;1;1;1;1;1;1;1;1;1;1;1;1;1;1;1;1;1;1;1;1;1;1;1;1;1
C17-12;CD17;0;0;0;0;0;0;0;0;0;0;0;0;0;0;0;0;0;0;0;0;1;0;0;0;0;0;0;0;0;0;0;0;0;0;0;0;0;0;0;0;0;0;0;0;0;0;0;0;0;0;0;0;0;0;0;0;0;0;0;0;0;0;0;1;0;0;0;1;0;0;0;0;0;0;1;0;1;0;0;1;0;0;1;0;0;1;1;0;1;1;0;0;0;0;0;1;0;0;0;0;0;0;0;0;1;0;1;1;0;0;1;0;1;0;0;0;0;0;0;0;0;1;1;0;1;1;1;0;0;1;0;1;0;1;1;1;1;1;1;1;1;1;1;1;1;1;1;1;1;1;1;1;1;1;1;1;1;1;1;1;1;1;1;1;1;1;1;1;1;1
C17-13;CD17;0;0;0;0;1;0;0;0;0;0;0;0;0;0;0;0;0;0;0;0;0;0;0;0;0;0;0;0;0;0;0;0;0;0;0;0;0;0;0;0;0;0;0;0;0;0;0;0;0;0;0;1;0;0;0;0;0;0;0;0;0;0;0;1;0;0;0;1;0;0;0;0;0;0;1;0;0;0;0;1;0;0;1;0;0;1;1;0;1;1;0;1;0;0;0;1;0;0;0;0;0;0;0;0;1;0;1;1;0;0;1;0;0;0;0;0;0;0;0;0;0;1;1;0;1;1;1;1;0;0;0;1;0;1;1;0;1;1;1;1;1;1;1;1;1;1;1;1;1;1;1;1;1;1;1;1;1;1;1;1;1;1;1;1;1;1;1;1;1;1
C17-14;CD17;0;0;0;0;0;0;0;0;0;0;0;0;0;0;0;0;0;0;0;0;1;0;0;0;0;0;0;0;0;0;0;0;0;0;0;0;0;0;0;0;0;0;0;0;0;0;0;0;0;0;0;0;0;0;0;0;0;0;0;0;0;0;0;1;0;0;0;1;0;0;0;0;0;0;1;0;0;0;0;0;0;0;1;0;0;1;1;0;1;1;0;0;0;0;1;1;0;0;0;0;0;0;0;0;1;0;1;0;0;0;1;0;1;0;0;0;0;0;0;0;0;1;1;0;1;1;1;1;0;0;0;1;1;1;1;0;1;1;1;1;1;1;1;1;1;1;1;1;1;1;1;1;1;1;1;1;1;1;1;1;1;1;1;1;1;1;1;1;1;1
C17-15;CD17;0;0;0;0;0;0;0;0;0;0;0;0;0;0;0;0;0;0;0;0;0;0;0;0;0;0;0;0;0;0;0;0;0;0;0;0;0;0;0;0;0;0;0;0;0;0;0;0;0;0;0;1;0;0;0;0;0;0;0;0;0;0;0;1;0;0;0;1;0;0;0;0;0;0;1;0;0;0;0;0;0;0;1;0;0;1;1;0;1;1;0;0;0;0;0;1;0;0;0;0;0;0;0;0;1;0;1;0;0;0;1;0;1;0;0;0;0;0;0;0;0;1;1;0;1;1;1;1;0;0;0;1;1;1;1;0;1;1;1;1;1;1;1;1;1;1;1;1;1;1;1;1;1;1;1;1;1;1;1;1;1;1;1;1;1;1;1;1;1;1
C17-2;CD17;1;0;0;0;0;0;0;0;0;1;1;1;0;1;0;0;0;0;0;0;0;0;0;0;0;0;0;0;0;0;0;0;0;0;0;0;0;0;0;0;1;0;0;0;0;0;0;0;0;0;0;0;0;0;0;0;0;0;0;0;0;0;0;1;0;0;0;1;0;0;0;0;0;0;1;0;0;0;0;0;0;0;1;0;0;1;1;0;1;1;0;0;0;0;0;1;0;0;0;0;0;0;0;0;1;0;1;0;0;0;1;0;1;0;0;0;0;0;0;0;0;1;1;0;1;1;1;1;0;0;0;1;0;1;1;0;1;1;1;1;1;1;1;1;1;1;1;1;1;1;0;1;1;1;1;1;1;1;1;1;1;1;1;1;1;1;1;1;1;1
C17-3;CD17;0;0;0;0;0;0;0;0;0;0;0;0;0;0;0;0;0;0;0;0;0;0;0;0;0;1;0;0;0;0;0;0;0;0;0;0;0;0;0;0;0;0;0;0;0;0;0;0;0;0;0;0;0;0;0;0;0;0;0;0;0;0;0;1;0;0;0;1;0;0;0;0;0;0;1;0;0;0;0;0;0;0;1;0;0;1;1;0;1;1;0;1;0;0;0;1;0;0;0;0;0;0;0;0;1;0;1;0;0;0;1;0;0;0;0;0;0;0;0;0;0;1;1;0;1;1;1;1;0;1;0;1;1;1;1;1;1;1;1;1;1;1;1;1;1;1;1;1;1;1;1;1;1;1;1;1;1;1;1;1;1;1;1;1;1;1;1;1;1;1
C17-4;CD17;0;0;0;0;0;0;0;0;0;0;0;0;0;0;0;0;0;0;0;0;0;0;0;0;0;0;0;0;0;0;0;0;0;0;0;0;0;0;0;0;0;0;0;0;0;0;0;0;0;0;0;0;0;0;0;0;0;0;0;0;0;0;0;1;0;0;0;1;0;0;0;0;0;0;1;0;0;0;0;0;0;0;1;0;0;1;1;0;1;1;0;0;0;0;0;1;0;0;0;0;0;0;0;0;1;0;1;0;0;0;1;0;1;0;0;0;0;0;0;0;0;1;1;0;1;1;1;1;0;0;0;1;1;1;1;0;0;1;1;1;1;1;1;1;1;1;1;1;1;1;1;1;1;1;1;1;1;1;1;1;1;1;1;1;1;1;1;1;1;1
C17-5;CD17;0;0;0;0;0;0;0;0;0;0;0;0;0;0;0;0;0;0;0;0;0;0;0;0;0;0;0;0;0;0;0;0;0;0;0;0;0;0;0;0;0;0;0;0;0;0;0;0;0;0;0;0;0;0;0;0;0;0;0;0;0;0;0;1;0;0;0;1;0;0;0;0;0;0;1;0;0;0;0;0;0;0;1;0;0;1;1;0;1;1;0;0;0;0;0;1;0;0;1;0;0;0;0;0;1;0;1;0;0;0;1;0;1;0;0;0;0;0;0;0;0;1;1;0;1;1;1;1;0;1;0;1;1;1;1;1;1;1;1;1;1;1;1;1;1;1;1;1;1;1;1;1;1;1;1;1;1;1;1;1;1;1;1;1;1;1;1;1;1;1
C17-6;CD17;0;0;0;0;0;0;0;0;0;0;0;0;0;0;0;0;0;0;0;0;0;0;0;0;0;0;0;0;0;0;0;0;0;0;0;0;0;0;0;0;0;0;0;0;0;0;0;0;0;0;0;0;0;0;0;0;0;0;0;0;0;0;0;1;0;0;0;1;0;0;0;0;0;0;1;0;0;0;0;0;0;0;1;0;0;1;1;0;1;1;0;0;0;0;0;1;0;0;0;0;0;0;0;0;1;0;1;0;0;0;1;0;1;0;0;0;0;0;0;0;0;1;1;0;1;1;1;1;0;0;0;1;1;1;1;0;1;1;1;1;1;1;1;1;1;1;1;1;1;1;1;1;1;1;1;1;1;1;1;1;1;1;1;1;1;1;1;1;1;1
C17-7;CD17;0;0;0;0;0;0;0;0;0;0;0;1;1;0;0;0;0;0;0;0;0;0;0;0;0;0;0;0;1;0;0;0;0;0;0;0;0;0;0;0;0;0;0;0;0;0;0;0;0;0;0;0;0;0;0;0;0;0;0;0;0;0;0;1;0;0;0;1;0;0;0;1;0;0;1;0;1;0;0;0;0;0;0;0;0;0;1;0;1;1;0;0;0;0;0;1;0;0;0;0;0;0;0;0;1;0;1;0;0;0;1;0;1;0;1;0;0;1;0;0;0;0;1;0;1;1;1;1;0;0;0;1;1;1;1;0;1;1;1;0;1;1;1;1;1;1;1;1;1;1;1;1;1;1;1;1;1;1;1;1;1;1;1;1;1;1;1;1;1;1
C17-8;CD17;1;0;1;0;0;0;0;0;0;0;0;0;1;0;0;0;0;0;0;0;0;1;0;0;0;0;0;0;1;0;0;0;0;0;1;0;0;0;0;0;1;0;0;0;0;0;0;0;0;0;0;0;0;0;0;0;0;0;0;0;0;0;0;1;0;0;0;1;0;0;0;0;0;0;1;0;1;0;0;1;0;0;1;0;0;0;1;0;1;1;0;0;0;0;0;1;0;0;0;0;0;0;0;0;1;0;1;0;0;0;1;0;0;0;0;0;0;0;0;0;0;1;1;0;1;1;1;1;0;0;0;1;1;1;1;0;1;1;1;1;1;1;1;1;1;1;1;1;1;1;1;1;1;1;1;1;1;1;1;1;1;1;1;1;1;1;1;1;1;1
C17-9;CD17;0;0;0;0;1;0;0;0;0;0;0;0;0;0;0;0;0;0;0;0;0;0;0;0;0;0;0;0;0;0;0;0;0;0;0;0;0;0;0;0;0;0;0;0;0;0;0;0;0;0;0;1;0;0;0;0;0;0;0;0;0;0;0;1;0;0;0;1;0;0;0;0;0;0;1;0;0;0;0;0;0;0;0;0;0;1;1;0;1;1;0;0;0;0;0;1;0;0;0;0;0;0;0;0;1;0;1;1;0;0;1;0;1;0;0;0;0;0;0;0;0;1;1;0;1;1;1;1;0;0;0;1;1;1;1;1;1;1;1;1;1;1;1;1;1;1;1;1;1;1;1;1;1;1;1;1;1;1;1;1;1;1;1;1;1;1;1;1;1;1
C18-10;CD18;0;0;0;0;0;0;0;0;0;0;0;0;0;0;1;0;0;0;0;0;0;0;0;0;0;0;0;0;0;0;0;0;0;1;0;0;0;0;0;0;0;1;0;0;0;0;0;0;0;0;0;0;0;0;0;0;0;0;0;0;0;0;0;0;0;0;0;0;0;0;0;0;0;0;0;0;0;0;0;0;1;1;0;0;1;0;0;1;0;0;1;1;1;0;0;0;1;1;1;0;1;0;1;1;1;1;1;1;0;1;0;1;1;1;1;1;1;1;1;1;1;1;0;1;0;1;0;1;1;1;1;1;1;1;1;1;1;1;1;1;0;0;1;1;1;1;1;1;0;1;1;1;1;1;1;1;1;1;1;1;1;1;1;1;1;1;1;1;1;1
C18-11;CD18;0;0;0;0;0;0;0;0;0;0;0;0;0;0;0;0;0;0;0;0;0;0;0;0;0;0;0;0;0;0;0;0;0;0;0;0;0;0;0;0;0;1;0;0;0;0;0;0;0;0;0;0;0;0;0;1;0;0;0;0;0;0;0;0;0;0;0;0;0;0;0;0;0;0;0;0;0;0;0;0;1;1;0;0;1;0;0;1;0;0;1;1;1;0;0;0;1;1;1;0;0;0;1;1;1;1;1;1;0;1;1;0;1;1;0;1;1;1;1;1;1;1;0;0;0;1;1;1;1;1;1;0;1;1;1;1;1;1;1;1;0;0;1;1;1;1;1;1;1;1;1;1;1;1;1;1;1;1;1;1;1;1;1;1;1;1;1;1;1;1
C18-12;CD18;0;0;0;0;0;0;0;0;0;0;0;0;0;0;0;0;0;0;0;0;0;0;0;0;0;0;0;0;0;0;0;1;0;0;0;0;0;0;0;0;0;0;0;0;0;0;0;0;0;0;0;0;0;0;0;1;0;1;0;0;0;0;1;0;0;0;0;0;0;0;0;0;0;0;0;0;0;0;0;0;1;1;0;0;1;0;0;0;0;0;1;0;1;0;0;0;0;1;1;0;0;1;0;1;1;1;0;1;0;1;0;0;1;1;1;1;1;1;1;1;1;1;0;1;1;1;0;1;1;1;1;1;1;1;1;1;1;1;1;1;1;1;1;1;1;1;1;1;1;1;1;1;1;1;1;1;1;1;1;1;1;1;1;1;1;1;1;1;1;1
C18-13;CD18;0;0;0;0;0;0;0;0;1;0;0;0;0;0;0;0;0;0;0;0;0;0;0;0;0;0;0;0;0;0;0;0;0;0;0;0;0;0;0;0;0;0;0;0;0;0;0;0;1;0;1;0;0;0;0;1;0;1;0;1;0;0;0;0;0;0;0;0;1;0;0;0;0;0;0;0;0;0;0;0;1;1;0;0;1;0;0;1;0;0;1;1;1;0;0;0;1;1;1;0;0;0;1;1;1;1;0;1;0;1;0;1;1;1;1;1;1;1;1;1;1;1;0;1;1;1;0;1;1;1;1;1;1;1;1;1;1;1;1;1;0;0;1;1;1;1;1;1;1;1;1;1;1;1;1;1;1;1;1;1;1;1;1;1;1;1;1;1;1;1
C18-14;CD18;0;0;0;0;0;0;0;0;0;0;0;0;0;0;0;0;0;0;0;0;0;0;0;0;0;0;0;0;0;0;0;1;0;1;0;0;0;0;0;0;0;0;0;0;0;0;0;0;0;0;0;0;0;0;0;0;0;0;0;0;0;0;0;0;0;0;0;0;1;0;0;0;0;0;0;0;0;0;0;0;1;1;0;0;1;0;0;0;0;0;1;0;1;0;0;0;0;0;1;0;0;1;0;1;0;1;0;1;0;1;1;0;1;1;1;1;1;1;1;1;1;1;0;0;1;1;0;1;1;1;1;1;1;1;1;1;1;1;1;1;1;1;1;1;1;1;1;1;1;1;1;1;1;1;1;1;1;1;1;1;1;1;1;1;1;1;1;1;1;1
C18-15;CD18;0;0;0;0;0;0;0;0;0;0;0;0;0;0;1;0;0;0;0;0;0;0;0;0;0;0;0;0;0;0;0;0;0;1;0;0;0;0;0;0;0;0;1;0;0;0;0;0;0;0;1;0;0;0;1;1;0;0;0;0;0;0;0;0;0;0;0;0;0;0;0;0;0;0;0;0;0;0;1;0;1;1;0;0;1;0;0;1;0;0;1;1;1;0;0;0;1;1;1;0;1;0;0;1;1;1;1;1;0;1;0;0;1;1;1;1;1;1;1;1;1;1;0;1;0;1;0;1;1;1;1;1;1;1;1;1;1;1;1;1;1;1;1;1;1;1;1;1;1;1;1;1;1;1;1;1;1;1;1;1;1;1;1;1;1;1;1;1;1;1
C18-16;CD18;0;0;0;0;0;0;0;0;0;0;0;0;0;0;0;0;0;0;0;0;0;0;0;0;0;0;0;0;0;0;0;0;0;0;0;0;0;0;0;0;0;0;0;0;0;0;0;0;0;0;1;0;0;0;1;0;0;1;0;0;0;0;0;0;0;0;0;0;0;0;0;0;0;0;0;0;0;0;0;0;1;1;0;0;1;0;0;0;0;0;1;1;1;0;0;0;1;1;1;0;0;0;0;1;1;1;1;1;0;1;1;0;1;1;1;1;1;1;1;1;1;1;0;1;0;1;0;1;1;1;1;1;1;1;1;1;1;1;1;1;1;1;1;1;1;1;1;1;1;1;1;1;1;1;1;1;1;1;1;1;1;1;1;1;1;1;1;1;1;1
C18-18;CD18;0;0;0;0;0;0;0;0;0;0;0;0;0;0;0;0;0;0;0;0;0;0;0;0;0;0;0;0;0;0;0;0;0;0;0;0;0;0;0;0;0;0;0;0;0;0;0;0;0;0;0;0;0;0;0;1;0;0;0;0;0;0;0;0;0;0;0;0;0;0;0;0;0;0;0;0;0;0;0;0;1;1;0;0;1;0;0;1;0;0;1;0;1;0;0;0;1;1;1;0;1;1;0;0;0;1;1;0;0;1;0;0;1;1;1;1;1;1;1;1;1;1;0;1;0;1;1;1;1;1;1;1;1;1;1;1;1;1;1;1;1;1;1;1;1;1;1;1;1;1;1;1;1;1;1;1;1;1;1;1;1;1;1;1;1;1;1;1;1;1
C18-19;CD18;0;0;0;0;0;0;0;0;0;0;0;0;0;0;0;0;0;0;0;0;0;0;0;0;0;0;0;0;0;0;0;1;0;0;0;0;0;0;0;0;0;0;0;0;0;0;0;0;0;0;1;0;0;0;1;0;0;0;0;0;0;0;0;0;0;0;0;0;0;0;0;0;0;0;0;0;0;1;0;0;1;1;0;0;0;0;0;1;0;0;1;1;1;0;0;0;0;0;1;1;1;0;1;1;1;1;1;1;0;1;1;1;1;1;1;1;1;1;1;1;1;1;1;1;1;1;0;1;1;1;1;1;1;1;1;1;1;1;1;1;1;1;1;1;1;1;1;1;1;1;1;1;1;1;1;1;1;1;1;1;1;1;1;1;1;1;1;1;1;1
C18-2;CD18;0;0;0;0;0;0;0;0;0;0;0;0;0;0;0;0;0;0;0;0;0;0;0;0;0;0;0;0;0;0;0;0;0;0;0;0;0;0;0;0;0;0;0;0;0;0;0;0;0;0;0;0;0;0;1;1;0;1;0;0;0;0;0;0;0;0;0;0;0;0;0;0;0;0;0;0;0;0;0;0;0;1;0;0;1;0;0;1;0;0;1;1;1;0;0;0;1;0;1;0;0;0;0;0;1;1;1;0;0;0;0;0;1;1;0;1;1;1;1;1;1;1;0;1;0;1;1;1;1;1;1;1;1;1;1;1;0;1;1;1;1;1;1;1;1;1;1;1;1;1;1;1;1;1;1;1;1;1;1;1;1;1;1;1;1;1;1;1;1;1
C18-20;CD18;0;0;0;0;0;0;0;0;0;0;0;0;0;0;0;0;0;0;0;0;0;0;0;0;0;0;0;0;0;0;0;0;0;0;0;0;0;0;0;0;0;0;1;0;0;0;0;0;1;0;1;0;0;0;1;0;0;1;0;0;0;0;0;0;0;0;0;0;0;0;0;0;0;0;0;0;0;0;0;0;1;1;0;0;1;0;0;1;0;0;1;1;1;0;0;0;1;0;1;0;0;0;0;1;1;1;0;0;0;1;0;0;1;1;1;1;1;1;1;1;1;1;0;1;1;1;0;1;1;1;1;1;1;1;1;1;1;1;1;1;1;1;1;1;1;1;1;1;1;1;1;1;1;1;1;1;1;1;1;1;1;1;1;1;1;1;1;1;1;1
C18-3;CD18;0;0;0;0;0;0;0;0;0;0;0;0;0;0;0;0;0;0;0;0;0;0;0;0;0;0;0;0;0;0;0;1;0;0;0;0;0;0;0;0;0;0;0;0;0;0;0;0;1;0;0;0;0;0;1;0;0;1;0;0;0;0;0;0;0;0;0;0;0;0;0;0;0;0;0;0;0;0;0;0;1;1;0;0;1;0;0;1;0;0;1;1;1;0;0;0;1;1;1;0;0;0;1;0;1;1;1;0;0;1;0;1;1;1;0;1;1;1;1;1;1;1;0;1;0;1;1;1;1;1;1;1;1;1;1;1;1;1;1;1;1;1;1;1;1;1;1;1;1;1;1;1;1;1;1;1;1;1;1;1;1;1;1;1;1;1;1;1;1;1
C18-4;CD18;0;0;0;0;0;0;0;0;0;0;0;0;0;0;0;0;0;0;0;0;0;0;0;0;0;0;0;0;0;0;0;0;0;1;0;0;0;0;0;0;0;0;0;0;0;0;0;0;1;0;0;0;0;0;1;1;0;0;0;0;0;0;0;0;0;0;0;0;0;0;0;0;0;0;0;0;0;0;0;0;1;1;0;0;0;0;0;1;0;0;1;1;1;0;0;0;1;1;1;0;0;0;0;1;1;1;0;1;0;1;0;0;1;1;1;1;1;1;1;1;1;1;0;1;0;1;0;1;1;1;1;1;1;1;1;1;1;1;1;1;0;0;1;1;1;1;1;1;1;1;1;1;1;1;1;1;1;1;1;1;1;1;1;1;1;1;1;1;1;1
C18-5;CD18;0;0;0;0;0;0;0;0;0;0;0;0;0;0;0;0;0;0;0;0;0;0;0;0;0;0;0;0;0;0;0;0;0;0;0;0;0;0;0;0;0;0;1;0;0;0;0;0;0;0;0;0;0;0;1;1;0;1;0;0;0;0;0;0;0;0;0;0;0;0;0;0;0;0;0;0;0;0;0;0;1;1;0;0;1;0;1;0;0;0;1;1;1;0;0;0;0;1;1;0;0;0;1;0;1;1;1;1;0;0;0;0;1;1;0;1;1;1;1;1;1;1;0;1;0;1;1;1;1;1;1;1;1;1;1;1;0;1;1;1;1;1;1;1;1;1;1;1;1;1;1;1;1;1;1;1;1;1;1;1;1;1;1;1;1;1;1;1;1;1
C18-6;CD18;0;0;0;0;0;0;0;0;0;0;0;0;0;0;0;0;0;0;0;0;0;0;0;0;0;0;0;0;0;0;0;0;0;0;0;0;0;0;0;0;0;0;0;0;0;0;0;0;0;0;1;0;0;0;1;0;0;1;0;0;0;0;0;0;0;0;0;0;0;0;0;0;0;0;0;0;0;0;0;0;1;1;0;0;1;0;0;0;0;0;1;1;1;0;0;0;1;1;1;0;0;0;0;1;1;1;1;1;0;1;1;0;1;1;1;1;1;1;1;1;1;1;0;1;0;1;0;1;1;1;1;1;1;1;1;1;1;1;1;1;1;1;1;1;1;1;1;1;1;1;1;1;1;1;1;1;1;1;1;1;1;1;1;1;1;1;1;1;1;1
C18-7;CD18;0;0;0;0;0;0;0;0;0;0;0;0;0;0;1;0;0;0;0;0;0;0;0;0;0;0;0;0;0;0;0;0;0;1;0;0;0;0;0;0;0;0;1;0;0;0;0;0;0;0;1;0;0;0;1;1;0;0;0;0;0;0;0;0;0;0;0;0;1;0;0;0;0;0;0;0;0;0;0;0;1;1;0;0;1;0;0;1;0;0;1;1;1;0;0;0;1;1;1;0;0;0;0;1;1;1;1;1;0;1;0;0;1;1;1;1;1;1;1;1;1;1;0;1;0;1;0;1;1;1;1;1;1;1;1;1;1;1;1;1;1;1;1;1;1;1;1;1;1;1;1;1;1;1;1;1;1;1;1;1;1;1;1;1;1;1;1;1;1;1
C18-8;CD18;0;0;0;0;0;0;0;0;0;0;0;0;0;0;0;0;0;0;0;0;0;0;0;0;0;0;0;0;0;0;0;0;0;0;0;0;0;0;0;0;0;0;0;0;0;0;0;0;0;0;1;0;0;0;0;0;0;1;0;0;0;0;1;0;0;0;0;0;0;0;0;0;0;0;0;0;0;0;0;0;0;1;0;0;0;0;0;0;0;0;1;1;1;0;0;0;0;1;1;0;0;0;1;0;0;1;1;1;0;1;0;1;1;1;1;1;1;1;1;1;1;1;0;1;1;1;0;1;1;1;1;1;1;1;1;1;1;1;1;1;1;1;1;1;1;1;1;0;1;1;1;1;1;1;1;1;1;1;1;1;1;1;1;1;1;1;1;1;1;1
C18-9;CD18;0;0;0;0;0;0;0;0;0;0;0;0;0;0;0;0;0;0;0;0;0;0;0;0;0;0;0;0;0;0;0;0;0;0;0;0;0;0;0;0;0;0;0;0;0;0;0;0;0;0;0;0;0;0;0;0;0;1;0;0;0;0;1;0;0;0;0;0;1;0;0;0;0;0;0;0;0;0;0;0;1;1;0;0;1;0;0;1;0;0;1;1;1;0;0;0;0;1;1;0;0;0;1;1;1;1;1;1;0;1;1;1;1;1;1;1;1;1;1;1;1;1;0;1;1;1;0;1;1;1;1;1;1;1;1;1;1;1;1;1;1;1;1;1;1;1;1;1;1;1;1;1;1;1;1;1;1;1;1;1;1;1;1;1;1;1;1;1;1;1
C19-1;CD19;0;0;0;0;0;0;0;0;0;0;0;0;0;0;0;0;0;0;0;0;0;0;0;0;0;0;0;0;0;0;0;0;0;0;0;0;0;0;0;0;0;0;0;0;0;0;0;1;0;0;0;0;0;0;0;0;0;0;1;0;0;0;0;0;0;0;0;0;0;1;0;0;0;0;0;0;0;1;0;0;0;0;0;1;0;0;0;0;0;0;0;0;0;1;1;0;1;0;1;1;1;0;1;1;0;1;1;1;1;1;1;1;0;1;1;1;1;1;1;1;1;0;1;0;0;1;0;1;1;1;1;1;1;1;1;1;1;1;1;1;1;1;1;1;1;1;1;1;1;1;1;1;1;1;1;1;1;1;1;1;1;1;1;1;1;1;1;1;1;1
C19-10;CD19;0;0;0;0;0;0;0;0;0;0;0;0;0;0;0;0;0;0;0;0;0;0;0;0;0;0;0;0;0;0;0;0;0;0;0;0;0;0;0;0;0;0;0;0;0;0;0;1;0;0;0;0;0;0;0;0;0;0;0;0;0;0;1;0;0;0;0;0;0;1;0;0;1;0;0;0;0;1;0;0;0;0;0;1;0;0;0;0;0;0;0;0;0;0;1;0;1;0;1;1;1;1;1;1;0;1;1;1;1;1;1;1;0;1;1;1;1;1;1;1;1;1;1;1;1;1;1;1;1;1;1;1;1;1;1;1;1;1;1;1;1;1;1;1;1;1;1;1;1;1;1;1;1;1;1;1;1;1;1;1;1;1;1;1;1;1;1;1;1;1
C19-11;CD19;0;0;0;0;0;0;0;0;0;0;0;0;0;0;0;0;0;0;0;0;0;0;0;0;0;0;0;0;0;0;0;0;0;0;0;0;0;0;0;0;0;0;0;0;0;0;0;1;0;0;0;0;0;0;0;0;0;0;0;1;0;0;1;0;0;0;0;0;0;1;0;0;1;0;0;0;0;1;0;0;0;0;0;1;0;0;0;0;0;0;0;0;0;0;1;0;1;0;1;1;1;1;1;1;0;1;1;1;1;1;1;1;0;1;1;1;1;1;1;1;1;1;1;1;1;1;1;0;1;1;1;1;1;1;1;1;1;1;1;1;1;1;1;1;1;1;1;1;1;1;1;1;1;1;1;1;1;1;1;1;1;1;1;1;1;1;1;1;1;1
C19-12;CD19;0;0;0;0;0;0;0;0;0;0;0;0;0;0;0;0;0;0;0;0;0;0;0;0;0;0;0;0;0;0;0;0;0;0;0;0;0;0;0;0;0;0;0;0;0;0;0;1;0;0;0;0;0;0;0;0;0;0;0;0;0;0;1;0;0;0;0;0;0;0;0;0;1;0;0;0;0;1;0;0;0;0;0;1;0;0;0;0;0;0;0;0;0;0;1;0;1;0;1;1;1;1;1;0;0;1;1;1;1;1;1;1;0;1;1;1;1;1;1;1;1;1;1;1;1;1;1;0;1;1;1;1;1;1;1;1;1;1;1;1;1;1;1;1;1;1;1;1;1;1;1;1;1;1;1;1;1;1;1;1;1;1;1;1;1;1;1;1;1;1
C19-15;CD19;0;0;0;0;0;0;0;0;0;0;0;0;0;0;0;0;0;1;0;0;0;0;0;0;0;0;0;0;0;0;0;0;0;0;0;0;0;0;0;0;0;0;0;0;0;0;0;0;0;0;0;0;0;0;0;0;0;0;1;0;0;0;0;0;0;0;0;0;1;0;0;0;0;0;0;0;0;1;0;0;0;0;0;1;0;0;0;0;0;0;0;0;0;1;1;0;1;0;1;1;1;1;0;0;0;1;1;1;1;1;1;1;0;1;1;1;1;1;1;1;1;1;1;1;1;1;1;1;1;1;1;1;1;1;1;1;1;1;1;1;1;1;1;1;1;1;1;1;1;1;1;1;1;1;1;1;1;1;1;1;1;1;1;1;1;1;1;1;1;1
C19-16;CD19;0;0;0;0;0;0;0;0;0;0;0;0;0;0;0;0;0;0;0;0;0;0;0;0;0;0;0;0;0;0;1;0;0;0;0;0;0;0;0;0;0;0;0;0;0;0;0;0;0;0;0;0;0;0;0;0;0;0;1;0;0;0;0;0;0;0;0;0;0;0;0;0;1;0;0;0;0;0;0;0;0;0;0;1;0;0;0;0;0;0;0;0;0;1;1;1;1;0;1;1;1;1;1;0;0;1;1;1;1;1;1;1;0;0;1;1;1;1;1;1;1;1;1;1;1;0;1;1;1;1;1;1;1;1;1;1;1;1;1;1;1;1;1;1;1;1;1;1;1;1;1;1;1;1;1;1;1;1;1;1;1;1;1;1;1;1;1;1;1;1
C19-17;CD19;0;0;0;0;0;0;0;0;0;0;0;0;0;0;0;0;0;0;0;0;0;0;0;0;0;0;0;0;0;0;0;0;0;0;0;0;0;0;0;0;0;0;0;0;0;0;0;1;0;0;0;0;0;0;0;0;0;0;1;0;0;0;0;0;0;0;0;0;1;0;0;0;1;0;0;0;0;1;0;0;0;0;0;1;0;0;0;0;0;0;0;0;0;1;1;0;1;0;1;1;1;0;1;0;0;0;1;1;1;1;0;1;0;1;1;1;1;1;1;1;1;1;1;1;1;1;1;1;1;1;1;1;1;1;1;1;1;1;1;1;1;1;1;1;1;1;1;1;1;1;1;1;1;1;1;1;1;1;1;1;1;1;1;1;1;1;1;1;1;1
C19-18;CD19;0;0;0;0;0;0;0;0;0;0;0;0;0;0;0;0;0;0;0;0;0;0;0;1;0;0;0;0;0;0;0;0;0;0;0;0;0;0;0;0;0;0;0;0;0;0;0;0;0;0;0;0;0;0;0;0;0;0;0;0;0;0;0;0;0;0;0;0;0;1;0;0;0;0;0;0;0;1;0;0;0;0;0;1;0;0;0;0;0;0;0;0;0;0;1;0;1;0;1;1;1;1;0;0;0;1;1;1;1;0;1;1;0;1;1;1;1;1;1;1;1;0;1;1;1;1;1;0;1;1;1;1;1;1;1;1;1;1;1;1;1;1;1;1;1;1;1;1;1;1;1;1;1;1;1;1;1;1;1;1;1;1;1;1;1;1;1;1;1;1
C19-19;CD19;0;0;0;0;0;0;0;0;0;0;0;0;0;0;0;0;0;1;0;0;0;0;0;0;0;0;0;0;0;0;1;0;0;0;0;0;0;0;0;0;0;0;0;0;0;0;0;0;0;0;0;0;0;0;0;0;0;0;1;0;0;0;1;0;0;0;0;0;0;1;0;0;1;0;0;0;0;1;0;0;0;0;0;1;0;0;0;0;0;0;0;0;0;1;1;1;1;0;1;1;1;1;1;1;0;1;1;1;1;1;1;1;0;0;1;1;1;1;1;1;1;1;1;1;1;1;1;0;1;1;1;1;1;1;1;1;1;1;1;1;1;1;1;1;1;1;1;1;1;1;1;1;1;1;1;1;1;1;1;1;1;1;1;1;1;1;1;1;1;1
C19-2;CD19;0;0;0;0;0;0;0;0;0;0;0;0;0;0;0;0;0;0;0;0;0;0;0;0;0;0;0;0;0;0;0;0;0;0;0;0;0;0;0;0;0;0;0;0;0;0;0;1;0;0;0;0;0;0;0;0;0;0;0;0;0;0;0;0;0;0;0;0;0;1;0;0;1;0;0;0;0;1;0;0;0;0;0;1;0;0;0;0;0;0;0;0;0;0;1;0;0;0;1;1;1;1;1;1;0;1;1;1;1;1;1;1;0;1;1;1;1;1;1;1;1;0;1;1;1;1;1;0;1;1;1;1;1;1;1;1;1;1;1;1;1;1;1;1;1;1;1;1;1;1;1;1;1;1;1;1;1;1;1;1;1;1;1;1;1;1;1;1;1;1
C19-3;CD19;0;0;0;0;0;0;0;0;0;0;0;0;0;0;0;0;0;0;0;0;0;0;0;0;0;0;0;0;0;0;0;0;0;0;0;0;0;0;0;0;0;0;0;0;0;0;0;0;0;0;0;0;0;0;0;0;0;0;1;0;0;0;1;0;0;0;0;0;0;1;0;0;1;0;0;0;0;0;0;0;0;0;0;1;0;0;0;0;0;0;1;0;0;1;1;0;1;0;0;1;1;1;0;1;0;0;1;1;1;1;1;1;0;1;1;1;1;1;1;1;1;1;1;1;1;1;1;1;1;1;1;0;1;1;1;1;1;1;1;1;1;1;1;1;1;1;1;1;1;1;1;1;1;1;1;1;1;1;1;1;1;1;1;1;1;1;1;1;1;1
C19-4;CD19;0;0;0;0;0;0;0;0;0;0;0;0;0;0;0;0;0;1;0;0;0;0;0;0;0;0;0;0;0;0;1;0;0;0;0;0;0;0;0;0;0;0;0;0;0;0;0;0;0;0;0;0;0;0;0;0;0;0;1;0;0;0;0;0;0;0;0;0;0;0;0;0;0;0;0;0;0;1;0;0;0;0;0;0;0;0;0;0;0;0;0;0;0;1;1;1;1;0;1;1;1;1;1;0;0;1;1;0;1;1;0;1;0;0;1;1;1;1;1;1;1;1;1;1;0;1;0;1;1;1;1;1;1;1;1;1;1;1;1;1;1;1;1;1;1;1;1;1;1;1;1;1;1;1;1;1;1;1;1;1;1;1;1;1;1;1;1;1;1;1
C19-5;CD19;0;0;0;0;0;0;0;0;0;0;0;0;0;0;0;0;0;0;0;0;0;0;0;0;0;0;0;0;0;0;0;0;0;0;0;0;0;0;0;0;0;0;0;0;0;0;0;0;0;0;0;0;0;0;0;0;0;0;0;0;0;0;0;0;0;0;0;0;0;1;0;0;0;0;0;0;0;1;0;0;0;0;0;1;0;0;0;0;0;0;0;0;0;0;1;0;1;0;0;1;1;1;1;0;0;1;0;1;1;1;1;1;0;1;1;1;1;1;1;1;1;1;1;1;1;1;0;1;1;1;1;0;1;1;1;1;1;1;1;1;1;1;1;1;1;1;1;1;1;1;1;1;1;1;1;1;1;1;1;1;1;1;1;1;1;1;1;1;1;1
C19-6;CD19;0;0;0;0;0;0;0;0;0;0;0;0;0;0;0;0;0;0;0;0;0;0;0;0;0;0;0;1;0;0;0;0;0;0;0;0;0;0;0;0;0;0;0;0;0;0;0;1;0;0;0;0;0;0;0;0;0;0;1;0;0;0;1;0;0;0;0;0;0;1;1;0;1;0;0;0;0;0;0;0;0;0;0;1;0;0;0;0;0;0;1;0;0;1;1;0;0;0;1;1;1;1;1;0;0;0;1;1;1;1;1;1;0;1;1;1;1;1;1;1;1;1;1;1;1;1;1;0;1;1;1;0;1;1;1;1;1;1;1;1;1;1;1;1;1;1;1;1;1;1;1;1;1;1;1;1;1;1;1;1;1;1;1;1;1;1;1;1;1;1
C19-7;CD19;0;0;0;0;0;0;0;0;0;0;0;0;0;0;0;0;0;0;0;0;0;0;0;0;0;0;0;0;0;0;0;0;0;0;0;0;0;0;0;0;0;0;0;0;0;0;0;0;0;0;0;0;0;0;0;0;0;0;1;0;0;0;1;0;0;0;0;0;0;1;0;0;0;0;0;0;0;1;0;0;0;0;0;1;0;0;0;0;0;0;0;0;0;0;1;0;0;0;1;1;1;1;1;0;0;1;1;1;1;1;0;1;0;1;1;1;1;1;1;1;1;1;1;1;1;1;1;1;1;1;1;1;1;1;1;1;1;1;1;1;1;1;1;1;1;1;1;1;1;1;1;1;1;1;1;1;1;1;1;1;1;1;1;1;1;1;1;1;1;1
C19-8;CD19;0;0;0;0;0;0;0;0;0;0;0;0;0;0;0;0;0;0;0;0;0;0;0;1;0;0;0;0;0;0;1;0;0;0;0;0;0;0;0;0;0;0;0;0;0;0;0;0;0;0;0;0;0;0;0;0;0;0;1;0;0;0;0;0;0;0;0;0;0;1;0;0;1;0;0;0;0;1;0;0;0;0;0;1;0;0;0;0;0;0;1;0;0;1;1;0;0;0;1;1;1;1;1;0;0;1;1;1;1;1;1;1;0;1;1;1;1;1;1;1;1;1;1;1;1;1;1;1;1;1;1;0;1;1;1;1;1;1;1;1;1;1;1;1;1;1;1;1;1;1;1;1;1;1;1;1;1;1;1;1;1;1;1;1;1;1;1;1;1;1
C19-9;CD19;0;0;0;0;0;0;0;0;0;0;0;0;0;0;0;0;0;0;0;0;0;0;0;0;0;0;0;0;0;0;0;0;0;0;0;0;0;0;0;0;0;0;0;0;0;0;0;0;0;0;0;0;0;0;0;0;0;0;1;0;0;0;1;0;0;0;0;0;0;1;0;0;0;0;0;0;0;1;0;0;0;0;0;0;0;0;0;0;0;0;0;0;0;0;1;0;1;0;0;1;1;1;0;0;0;0;1;1;1;1;0;1;0;1;1;1;1;1;1;1;1;1;1;1;1;1;1;0;1;1;1;1;1;1;1;1;1;1;1;1;1;1;1;1;1;1;1;1;1;1;1;1;1;1;1;1;1;1;1;1;1;1;1;1;1;1;1;1;1;1
C201-10;CD201;0;0;0;0;0;0;0;0;0;0;0;0;0;0;0;0;0;0;0;0;0;0;0;0;0;0;0;0;0;0;0;0;0;0;0;0;0;0;0;0;0;0;0;0;0;0;0;0;0;0;0;0;0;0;0;0;0;0;0;0;0;0;0;0;0;0;0;0;0;0;0;0;1;0;0;0;0;1;1;0;0;1;0;1;1;0;0;1;0;0;0;0;1;0;0;1;1;1;1;1;0;1;1;0;0;1;1;1;1;0;1;1;1;0;1;1;1;1;1;1;1;1;1;1;1;1;1;1;1;1;1;0;1;1;1;1;1;1;1;0;1;1;1;1;1;0;1;1;1;1;1;1;1;1;1;1;1;1;1;1;1;1;1;1;1;1;1;1;1;1
C201-2;CD201;0;0;0;0;0;0;0;0;0;0;0;0;0;0;0;0;0;0;0;0;0;0;0;0;0;0;0;0;0;0;0;0;0;0;0;0;0;0;1;0;0;0;0;0;0;0;0;0;0;0;0;0;0;0;0;0;0;0;0;0;0;0;0;0;0;0;0;0;0;0;0;0;1;0;0;0;0;1;1;0;0;1;0;1;1;0;0;0;0;0;0;0;0;0;0;0;1;1;1;1;0;1;1;0;0;1;1;1;1;0;1;1;1;1;1;1;1;1;1;1;1;1;1;1;1;1;1;1;1;1;1;1;1;1;1;1;1;1;1;0;1;1;1;0;1;1;1;1;1;1;1;1;1;1;1;1;1;1;1;1;1;1;1;1;1;1;1;1;1;1
C201-3;CD201;0;0;0;0;0;0;0;0;0;0;0;0;0;0;0;0;0;0;1;0;0;0;1;0;0;0;0;1;0;0;0;0;0;0;0;0;0;0;0;0;0;0;0;0;0;0;0;0;0;0;0;1;0;0;0;0;0;0;0;1;0;0;1;0;0;0;0;0;0;1;1;0;1;0;0;0;0;1;0;0;0;1;0;1;0;0;0;1;0;0;0;0;1;1;0;0;1;0;0;1;0;1;0;0;0;1;1;1;1;1;0;1;1;1;1;1;1;1;1;1;1;1;1;1;1;1;1;1;1;0;1;1;1;1;1;1;1;1;1;1;1;1;1;1;1;1;1;1;1;1;1;1;1;1;1;1;1;1;1;1;1;1;1;1;1;1;1;1;1;1
C201-4;CD201;0;1;0;0;0;0;0;0;0;0;1;0;0;0;0;0;0;0;1;0;0;0;0;0;0;0;0;0;0;0;0;0;1;0;0;0;0;1;0;0;0;0;0;0;0;0;0;0;0;1;0;0;0;0;0;0;0;0;0;0;0;0;0;0;0;0;0;0;0;0;0;0;0;0;0;0;0;1;0;0;0;1;0;1;0;0;0;0;0;0;0;1;1;0;0;0;1;1;0;1;0;1;1;1;0;1;0;1;1;1;1;1;0;1;1;1;1;0;1;1;1;1;1;1;1;1;1;1;1;1;1;0;1;1;1;1;1;1;1;1;1;1;1;1;1;1;1;1;1;1;1;1;1;1;1;1;1;1;1;1;1;1;1;1;1;1;1;1;1;1
C201-6;CD201;0;0;0;0;0;0;0;0;0;0;0;0;0;0;0;0;0;0;0;0;0;0;0;0;0;0;0;0;0;0;0;0;1;0;0;0;0;0;0;0;0;0;0;0;0;0;0;0;0;0;0;0;0;0;0;0;0;0;0;1;0;0;0;0;0;0;0;1;0;0;0;0;1;0;0;0;0;1;0;0;0;1;0;1;0;0;0;1;0;0;0;1;0;0;0;1;1;1;1;1;1;1;1;0;0;1;0;1;1;0;1;1;0;0;1;1;1;0;1;1;1;1;1;0;1;1;1;1;1;0;1;0;1;1;1;1;1;1;1;1;1;1;1;1;1;1;1;1;1;1;1;1;1;1;1;1;1;1;1;1;1;1;1;1;1;1;1;1;1;1
C201-7;CD201;0;0;0;0;0;0;0;0;0;0;0;0;0;0;0;0;0;0;0;0;0;0;0;0;0;0;0;0;0;0;0;0;0;0;0;0;0;1;0;0;0;0;0;0;0;0;0;0;0;0;0;0;0;0;0;0;0;0;0;1;0;0;0;0;0;0;0;0;0;1;1;0;1;0;0;0;0;1;0;0;0;1;0;1;0;0;0;1;0;0;0;1;1;0;0;0;1;1;1;1;0;1;1;0;0;0;1;1;1;0;1;1;1;1;1;1;1;1;1;1;1;1;1;1;1;0;1;1;1;0;1;0;1;1;1;1;1;1;1;0;1;1;1;1;1;1;1;1;1;1;1;1;1;1;1;1;1;1;1;1;1;1;1;1;1;1;1;1;1;1
C201-8;CD201;0;0;0;0;0;0;0;0;0;0;0;0;0;0;0;0;0;0;0;0;0;0;0;0;0;0;0;0;0;0;0;0;0;0;0;0;0;0;1;0;0;0;0;0;0;0;0;0;1;1;0;0;0;0;0;0;0;0;0;0;0;0;0;0;0;0;0;0;0;0;0;0;1;0;0;0;1;1;1;0;0;1;0;0;0;0;0;0;0;0;0;1;1;1;0;1;1;0;1;1;0;1;1;0;0;1;0;1;1;0;1;1;1;0;1;1;1;1;1;1;1;1;1;1;1;0;1;1;1;1;1;1;1;1;1;1;0;1;1;1;1;1;1;1;1;1;1;1;1;1;1;1;1;1;1;1;1;1;1;1;1;1;1;1;1;1;1;1;1;1
C201-9;CD201;0;0;0;0;0;0;0;0;0;0;0;0;0;0;0;0;0;0;0;0;0;0;0;0;0;0;0;0;0;0;0;0;0;0;0;0;0;1;0;0;0;0;0;0;0;0;0;0;0;1;0;0;0;0;0;0;0;0;0;1;0;0;1;0;0;0;0;0;0;0;1;0;1;0;0;0;0;1;0;0;0;1;0;1;0;0;0;0;0;0;0;0;1;1;0;1;1;1;0;1;0;1;1;1;0;1;0;1;1;1;1;1;0;0;1;1;1;0;1;1;1;1;1;1;0;1;1;1;1;1;1;1;1;1;1;1;1;1;1;1;1;1;1;1;1;1;1;1;1;1;1;1;1;1;1;1;1;1;1;1;1;1;1;1;1;1;1;1;1;1
C201-11;CD201;0;0;0;0;0;0;0;0;0;0;0;0;0;0;0;0;0;0;0;0;0;0;0;0;0;0;0;0;0;0;0;1;0;0;0;0;0;0;0;0;0;0;0;0;0;0;0;0;0;0;0;1;0;0;0;0;0;0;0;0;0;0;0;0;0;0;0;0;0;0;0;0;1;0;0;0;0;0;0;0;0;1;0;1;0;0;0;1;0;0;0;1;1;1;0;0;0;1;1;1;0;1;1;1;0;1;1;1;1;0;0;1;1;0;1;1;1;1;1;1;1;1;1;1;1;0;1;1;1;1;1;0;1;1;1;1;1;1;1;1;1;1;1;1;1;1;0;1;1;1;1;1;1;1;1;1;1;1;1;1;1;1;1;1;1;1;1;1;1;1
C201-12;CD201;0;0;0;0;0;0;0;0;0;0;0;0;0;0;0;0;0;0;0;0;0;0;0;0;0;0;0;0;0;0;0;0;0;0;0;0;0;0;0;0;0;0;0;0;0;0;0;0;0;1;0;0;0;0;0;0;0;0;0;0;0;0;1;0;0;0;0;0;0;0;0;0;1;0;0;0;0;1;0;0;0;1;0;1;1;0;0;1;0;0;0;1;0;0;0;0;1;1;1;1;1;1;1;0;0;1;0;1;1;1;0;1;0;1;1;1;1;1;1;1;1;1;1;1;1;0;1;1;1;0;1;0;1;1;1;1;1;1;1;0;1;1;1;1;1;0;0;1;1;1;1;1;1;1;1;1;1;1;1;1;1;1;1;1;1;1;1;1;1;1
C201-13;CD201;0;0;0;0;0;0;0;0;0;0;0;0;0;0;0;0;0;0;0;0;0;0;1;0;0;0;0;0;0;0;0;0;0;0;0;0;0;1;0;0;0;0;0;0;0;0;0;0;0;1;0;0;0;0;0;0;0;0;0;1;0;0;0;0;0;0;0;0;0;0;0;0;1;0;0;0;0;1;0;0;0;1;0;1;0;0;0;1;0;0;0;0;1;1;0;0;1;1;1;1;0;1;1;0;0;0;0;1;1;0;0;1;1;1;1;1;1;0;1;1;1;1;1;1;1;1;1;1;1;0;1;0;1;1;1;1;1;1;1;1;1;1;1;1;0;1;1;1;1;1;1;1;1;1;1;1;1;1;1;1;1;1;1;1;1;1;1;1;1;1
C201-14;CD201;0;0;0;0;0;0;0;0;0;0;0;0;0;0;0;0;0;0;0;0;0;0;0;0;0;0;0;0;0;0;0;0;0;0;0;0;0;0;0;0;0;0;0;0;0;0;0;0;1;0;0;0;0;0;0;0;0;0;0;0;0;0;0;0;0;0;0;0;0;1;0;0;1;0;0;0;0;1;0;0;0;1;0;1;0;0;0;1;0;0;0;1;1;0;0;0;1;1;1;1;0;1;1;0;0;0;1;1;1;0;1;1;1;1;1;1;1;1;1;1;1;1;1;1;1;0;1;1;1;0;1;0;1;1;1;1;1;1;1;0;1;1;1;1;1;1;1;1;1;1;1;1;1;1;1;1;1;1;1;1;1;1;1;1;1;1;1;1;1;1
C201-15;CD201;0;0;0;0;0;0;0;0;0;0;0;0;0;0;0;0;0;0;0;0;0;0;0;0;0;0;0;0;0;0;0;0;0;0;0;0;0;0;0;0;0;0;0;0;0;0;0;0;0;0;0;0;0;0;0;0;0;0;0;0;0;0;0;0;0;0;0;0;0;0;0;0;1;0;0;0;0;0;0;0;0;1;0;1;0;0;0;1;0;0;0;1;0;1;0;0;1;0;1;1;1;1;1;0;0;1;0;1;1;0;1;1;0;1;1;1;1;1;1;1;1;1;1;1;1;1;0;1;1;1;1;0;1;1;1;1;1;1;1;1;1;1;1;1;1;1;1;1;1;0;1;1;1;1;1;1;1;1;1;1;1;1;1;1;1;1;1;1;1;1
C201-16;CD201;0;0;0;0;0;0;0;0;0;0;0;0;0;0;0;0;0;0;0;0;0;0;0;0;0;0;0;0;0;0;0;0;0;0;0;0;0;1;0;0;0;0;0;0;0;0;0;0;0;1;0;0;0;0;0;0;0;0;0;0;0;0;0;0;0;0;0;0;0;1;0;0;0;0;0;0;0;1;0;0;0;1;0;1;1;0;0;1;0;0;0;0;0;0;0;0;0;1;1;1;0;1;1;1;0;1;0;1;1;0;1;1;0;1;1;1;1;0;1;1;1;1;1;1;0;1;1;1;1;1;1;1;1;1;1;1;1;1;1;1;1;1;1;1;1;1;1;1;1;1;1;1;1;1;1;1;1;1;1;1;1;1;1;1;1;1;1;1;1;1
C201-17;CD201;0;0;0;0;0;0;0;0;0;0;0;0;0;0;0;0;0;0;1;0;0;0;1;0;0;0;0;0;0;0;0;0;0;0;0;0;0;1;0;0;0;0;0;0;0;0;0;0;0;0;0;1;0;0;0;0;0;0;0;1;0;0;0;0;0;0;0;0;0;0;1;0;0;0;0;0;0;0;0;0;0;1;0;1;1;0;0;1;0;0;0;1;1;1;0;0;0;0;1;1;0;1;0;0;0;1;1;1;1;0;1;1;1;1;1;1;1;1;1;1;1;1;1;1;1;1;1;1;1;1;1;1;1;1;1;1;1;1;1;1;1;1;1;1;1;1;1;1;1;1;1;1;1;1;1;1;1;1;1;1;1;1;1;1;1;1;1;1;1;1
C201-18;CD201;0;0;0;0;0;0;0;0;0;0;0;0;0;0;0;0;0;0;0;0;0;0;0;0;0;0;0;0;0;0;0;0;0;0;0;0;0;0;0;0;0;0;0;0;0;0;0;0;0;0;0;0;0;0;0;0;0;0;0;0;0;0;0;0;0;0;0;0;0;0;1;0;0;0;0;0;0;1;0;0;0;1;0;1;0;0;0;1;0;0;0;1;1;0;0;1;0;0;1;1;0;1;1;1;0;1;1;1;1;0;1;1;1;0;1;1;1;1;1;1;1;1;1;1;1;1;1;1;1;1;1;0;1;1;1;1;1;1;1;1;1;1;1;1;1;1;1;1;1;1;1;1;1;1;1;1;1;1;1;1;1;1;1;1;1;1;1;1;1;1
C20-1;CD20;0;0;0;0;0;0;0;0;0;0;0;0;0;0;0;0;0;0;0;0;0;0;0;0;0;0;0;0;0;0;0;0;0;0;0;0;1;0;1;0;0;0;0;0;0;0;0;0;0;0;0;0;0;0;0;0;0;0;0;0;0;0;0;0;0;0;0;0;0;0;0;0;0;0;0;0;0;0;1;0;0;0;0;0;0;0;0;0;0;0;0;0;0;0;1;0;0;0;0;0;1;1;0;0;0;1;1;1;1;0;0;1;0;1;1;1;1;1;1;1;1;0;1;1;1;0;0;0;1;1;1;1;1;0;1;1;1;1;1;1;1;1;1;1;1;1;1;1;1;1;1;1;1;1;1;1;1;1;1;1;1;1;1;1;1;1;1;1;1;1
C20-10;CD20;0;0;0;0;0;0;0;0;0;0;0;0;0;0;0;0;0;0;0;0;0;0;0;0;0;0;0;0;0;0;0;0;0;0;0;0;0;0;0;0;0;0;0;0;0;0;0;0;0;0;0;0;1;0;0;0;0;0;0;0;0;0;0;0;0;0;0;0;1;0;0;0;0;0;0;0;0;0;1;0;0;0;0;0;0;0;0;0;0;0;0;0;0;0;1;0;0;0;0;0;1;1;0;0;0;1;1;1;1;0;0;1;0;1;1;1;1;1;1;1;1;0;1;1;1;0;1;0;1;1;1;1;1;0;1;1;1;1;1;1;1;1;1;1;1;1;1;1;1;1;1;1;1;1;1;1;1;1;1;1;1;1;1;1;1;1;1;1;1;1
C20-11;CD20;0;0;0;0;0;0;0;0;0;0;0;0;0;0;0;0;0;0;0;0;0;0;0;0;0;0;0;0;0;0;0;0;1;0;0;0;0;0;0;0;0;0;0;0;0;0;0;0;0;0;0;0;0;0;0;0;0;0;0;0;0;0;0;0;0;0;0;0;0;0;0;0;0;1;0;0;0;0;1;0;0;0;0;0;0;0;0;1;0;0;0;0;0;0;1;0;0;0;1;1;1;1;0;0;0;1;0;0;1;0;0;1;0;1;1;1;1;1;1;1;1;0;1;1;0;1;1;1;1;1;1;1;1;1;1;1;1;1;1;1;1;1;1;1;1;1;1;1;1;1;1;1;1;1;1;1;1;1;1;1;1;1;1;1;1;1;1;1;1;1
C20-12;CD20;0;0;0;0;0;0;0;0;0;0;0;0;0;0;0;0;0;0;0;0;0;0;0;0;0;0;0;0;0;0;0;0;0;0;0;0;1;0;0;0;0;0;0;0;0;0;0;0;0;0;0;0;1;0;0;0;0;0;0;0;0;0;0;0;0;0;0;0;0;0;0;0;0;0;0;0;0;0;1;0;0;0;0;0;0;0;0;0;0;0;0;0;0;0;1;0;0;0;0;1;1;1;1;0;0;1;1;1;1;0;0;1;0;1;1;1;1;1;1;1;1;0;1;1;1;0;1;0;1;1;1;1;1;0;1;1;1;1;1;1;1;1;1;1;1;1;1;1;1;1;1;1;1;1;1;1;1;1;1;1;1;1;1;1;1;1;1;1;1;1
C20-13;CD20;0;0;0;0;0;0;0;0;0;0;0;0;0;0;0;0;0;0;0;0;0;0;0;0;0;0;0;0;0;0;0;0;0;0;0;0;0;0;1;0;0;0;0;0;0;0;0;0;0;0;0;0;0;0;0;0;0;0;0;0;0;0;0;0;0;0;0;0;0;0;0;0;0;0;0;0;0;0;1;0;0;0;0;0;0;0;0;0;0;0;0;0;0;0;1;0;0;0;0;0;1;1;0;0;0;1;1;1;1;0;0;1;0;1;1;1;1;1;1;1;1;0;1;1;1;0;1;0;1;1;1;1;1;1;1;1;1;0;1;1;1;1;1;1;1;1;1;1;1;1;1;1;1;1;1;1;1;1;1;1;1;1;1;1;1;1;1;1;1;1
C20-14;CD20;0;0;0;0;0;0;0;0;0;0;0;0;0;0;0;0;0;0;0;0;0;0;0;0;0;0;0;0;0;0;0;0;0;0;0;0;1;0;0;0;0;0;0;0;0;0;0;0;0;0;0;0;1;0;0;0;0;0;0;1;0;0;0;0;0;0;0;0;0;0;0;0;0;0;0;0;0;0;1;0;0;0;0;0;0;0;0;0;0;0;0;0;0;0;1;0;0;0;0;0;1;1;0;0;0;1;1;1;1;0;0;1;0;1;1;1;1;1;1;1;1;0;1;1;1;0;0;0;1;1;1;1;1;0;1;1;1;0;1;1;1;1;1;1;1;1;1;1;1;1;1;1;1;1;1;1;1;1;1;1;1;1;1;1;1;1;1;1;1;1
C20-15;CD20;0;0;0;0;0;0;0;0;0;0;0;0;0;0;0;0;0;0;0;0;0;0;0;0;0;0;0;0;0;0;0;0;0;0;0;0;0;0;0;0;0;0;0;0;0;0;0;0;0;0;0;0;1;0;0;0;0;0;0;0;0;0;0;0;0;0;0;0;0;0;0;0;0;0;0;0;0;0;1;0;0;0;0;0;0;0;0;0;0;0;0;0;0;0;1;0;0;0;0;1;1;1;1;0;0;1;1;1;1;0;0;1;0;1;1;1;1;1;1;1;1;0;1;1;1;0;1;0;1;1;1;1;1;1;1;1;1;1;1;1;1;1;1;1;1;1;1;1;1;1;1;1;1;1;1;1;1;1;1;1;1;1;1;1;1;1;1;1;1;1
C20-16;CD20;0;0;0;0;0;0;0;0;0;0;0;0;0;0;0;0;0;0;0;0;0;0;0;0;0;0;0;0;0;0;0;0;0;0;0;0;1;0;0;0;0;0;0;0;0;0;0;0;0;0;0;0;1;0;0;0;0;0;0;0;0;0;0;0;0;0;0;0;0;0;0;0;0;0;0;0;0;0;1;0;0;0;0;0;0;0;0;0;0;0;0;0;0;1;1;0;0;0;0;0;1;1;0;0;0;1;1;1;1;0;0;1;0;1;1;1;1;1;1;1;1;0;1;1;1;0;0;0;1;1;1;1;1;0;1;1;1;0;1;1;1;1;1;1;1;1;1;1;1;1;1;1;1;1;1;1;1;1;1;1;1;1;1;1;1;1;1;1;1;1
C20-17;CD20;0;0;0;0;0;0;0;0;0;0;0;0;0;0;0;0;0;0;0;0;0;0;0;0;0;0;0;0;0;0;0;0;0;0;0;0;1;0;0;0;0;0;0;0;0;0;0;0;0;0;0;0;1;0;0;0;0;0;0;0;0;0;0;0;0;0;0;0;0;0;0;0;0;0;0;0;0;0;1;0;0;0;0;0;0;0;0;0;0;0;0;0;0;0;1;0;0;0;0;1;1;1;1;0;0;1;1;1;1;0;0;1;0;1;1;1;1;1;1;1;1;0;1;1;1;0;1;0;1;1;1;1;1;1;1;1;1;1;1;1;1;1;1;1;1;1;1;1;1;1;1;1;1;1;1;1;1;1;1;1;1;1;1;1;1;1;1;1;1;1
C20-18;CD20;0;0;0;0;0;0;0;0;0;0;0;0;0;0;0;0;0;0;0;0;0;0;0;0;0;0;0;1;0;0;0;0;0;0;0;0;0;0;0;0;0;0;0;0;0;0;0;0;0;0;0;0;0;0;0;0;0;0;0;0;0;0;0;0;0;0;0;0;1;0;0;0;0;0;0;0;0;0;1;0;0;0;0;0;0;0;0;0;0;0;0;0;0;0;1;0;0;0;0;1;1;1;1;0;0;1;1;1;1;0;0;1;0;1;1;1;1;1;1;1;1;0;1;1;1;0;0;0;1;1;1;1;1;0;1;1;1;0;1;1;1;1;1;1;1;1;1;1;1;1;1;1;1;1;1;1;1;1;1;1;1;1;1;1;1;1;1;1;1;1
C20-2;CD20;0;0;0;0;0;0;0;0;0;0;0;0;0;0;0;0;0;0;0;0;0;0;0;0;0;0;0;0;0;0;0;0;0;0;0;0;0;0;0;0;0;0;0;0;0;0;0;0;0;0;0;0;0;0;0;0;0;0;0;0;0;0;0;0;0;0;0;0;0;0;0;0;0;0;0;0;0;0;1;0;0;0;0;0;0;0;0;0;0;0;0;0;0;0;1;0;0;0;0;1;1;1;1;0;0;1;1;1;1;0;0;1;0;1;1;1;1;1;1;1;1;0;1;1;1;0;1;0;1;1;1;1;1;1;1;1;1;0;1;1;1;1;1;1;1;1;1;1;1;1;1;1;1;1;1;1;1;1;1;1;1;1;1;1;1;1;1;1;1;1
C20-3;CD20;0;0;0;0;0;0;0;0;0;0;0;0;0;0;0;0;0;0;0;0;0;0;0;0;0;0;0;0;0;0;0;0;0;0;0;0;0;0;1;0;0;0;0;0;0;0;0;0;0;0;0;0;0;0;0;0;0;0;0;0;0;0;0;0;0;0;0;0;0;0;0;0;0;0;0;0;0;0;1;0;0;0;0;0;0;0;0;0;0;0;0;0;0;0;1;0;0;0;0;1;1;1;1;0;0;1;1;1;1;0;0;1;0;1;1;1;1;1;1;1;1;0;1;1;1;0;1;0;1;1;1;1;1;1;1;1;1;0;1;1;1;1;1;1;1;1;1;1;1;1;1;1;1;1;1;1;1;1;1;1;1;1;1;1;1;1;1;1;1;1
C20-4;CD20;0;0;0;0;0;0;0;0;0;0;0;0;0;0;0;0;0;0;0;0;0;0;0;0;0;0;0;0;0;0;0;0;0;0;0;0;1;0;0;0;0;0;0;0;0;0;0;0;0;0;0;0;1;0;0;0;0;0;0;1;0;0;0;0;0;0;0;0;0;0;0;0;0;0;0;0;0;0;1;0;0;0;0;0;0;0;0;0;0;0;0;0;0;0;1;0;0;0;0;1;1;1;1;0;0;1;1;1;1;0;0;1;0;1;1;1;1;1;1;1;1;0;1;1;1;0;1;0;1;1;1;1;1;1;1;1;1;1;1;1;1;1;1;1;1;1;1;1;1;1;1;1;1;1;1;1;1;1;1;1;1;1;1;1;1;1;1;1;1;1
C20-5;CD20;0;0;0;0;0;0;0;0;0;0;0;0;0;0;0;0;0;0;0;0;0;0;0;0;0;0;0;0;0;0;0;0;0;0;0;0;0;0;1;0;0;0;0;0;0;0;0;0;0;0;0;0;0;0;0;0;0;0;0;0;0;0;0;0;0;0;0;0;0;0;0;0;0;0;0;0;0;0;1;0;0;0;0;0;0;0;0;0;0;0;0;0;0;0;1;0;0;0;0;0;1;1;0;0;0;1;1;1;1;0;0;1;0;1;1;1;1;1;1;1;1;0;1;1;1;0;0;0;1;1;1;1;1;0;0;1;1;0;1;1;1;1;1;1;1;1;1;1;1;1;1;1;1;1;1;1;1;1;1;1;1;1;1;1;1;1;1;1;1;1
C20-6;CD20;0;0;0;0;0;0;0;0;0;0;0;0;0;0;0;0;0;0;0;0;0;0;0;0;0;0;0;0;0;0;0;0;0;0;0;0;0;0;0;0;0;0;0;0;0;0;0;0;0;0;0;0;1;0;0;0;0;0;0;0;0;0;0;0;0;0;0;0;0;0;0;0;0;0;0;0;0;0;1;0;0;0;0;0;0;0;0;1;0;0;0;0;0;0;1;0;0;0;0;1;1;1;1;0;0;1;1;1;1;0;0;1;0;1;1;1;1;1;1;1;1;0;1;1;1;1;1;1;1;1;1;1;1;1;0;1;1;1;1;1;1;1;1;1;1;1;1;1;1;1;1;1;1;1;1;1;1;1;1;1;1;1;1;1;1;1;1;1;1;1
C20-7;CD20;0;0;0;0;0;0;0;0;0;0;0;1;0;0;0;0;0;0;0;0;0;0;0;0;0;0;0;0;0;0;0;0;1;0;0;0;0;0;0;0;0;0;0;0;0;0;0;0;0;0;0;0;1;0;0;0;0;0;0;0;0;0;0;0;0;0;0;0;0;0;0;0;0;0;0;0;0;0;1;0;0;0;0;0;0;0;0;0;0;0;0;0;0;0;1;0;0;0;1;1;1;1;1;0;0;1;1;1;1;0;0;1;0;1;1;1;1;1;1;1;1;0;1;1;1;1;1;1;1;1;1;1;1;1;1;1;1;1;1;1;1;1;1;1;1;1;1;1;1;1;1;1;1;1;1;1;1;1;1;1;1;1;1;1;1;1;1;1;1;1
C20-8;CD20;0;0;0;0;0;0;0;0;0;0;0;0;0;0;0;0;0;0;0;0;0;0;0;0;0;0;0;0;0;0;0;0;0;0;0;0;0;0;0;0;0;0;0;0;0;0;0;0;0;0;0;0;0;0;0;0;0;0;0;0;0;0;0;0;0;0;0;0;0;0;0;0;0;0;0;0;0;0;1;0;0;0;0;0;0;0;0;0;0;0;0;0;0;0;1;0;0;0;0;0;1;1;0;0;0;1;1;1;1;0;0;1;0;1;1;1;1;1;1;1;1;0;1;1;1;0;1;0;1;1;1;1;1;0;0;1;1;1;1;1;1;1;1;1;1;1;1;1;1;1;1;1;1;1;1;1;1;1;1;1;1;1;1;1;1;1;1;1;1;1
C21-1;CD21;0;0;0;0;0;0;0;0;0;0;0;0;0;0;0;0;0;0;0;1;0;0;0;0;0;0;0;0;0;0;0;0;0;0;0;0;0;0;0;0;0;0;0;0;0;0;0;0;0;0;0;1;0;0;0;0;0;0;0;0;0;0;0;0;0;0;0;0;0;0;0;1;0;1;0;0;0;0;1;0;0;0;0;0;0;0;0;0;0;0;0;1;1;1;1;0;0;0;0;0;0;0;1;0;0;0;0;1;1;1;1;1;1;1;1;1;1;1;1;1;1;1;0;1;1;1;1;0;1;1;1;1;1;1;1;1;1;1;1;1;1;1;1;1;1;1;1;1;1;1;1;1;1;1;1;1;1;1;1;1;1;1;1;1;1;1;1;1;1;1
C21-10;CD21;0;0;0;0;0;0;0;0;0;0;0;0;0;0;0;0;0;0;0;0;0;0;0;0;0;0;0;0;0;0;0;0;0;0;0;0;0;0;0;0;0;0;0;0;0;0;0;0;0;0;0;0;0;0;0;0;0;0;0;0;0;0;0;0;0;0;0;0;0;0;0;0;0;1;0;0;0;0;1;0;0;0;0;0;0;0;0;0;0;0;0;0;1;1;1;0;0;0;0;0;1;1;1;1;0;0;0;1;1;0;0;1;1;1;1;1;1;1;1;1;1;0;1;1;1;1;1;0;1;0;1;1;1;1;0;1;1;1;1;1;1;1;1;1;1;1;1;1;1;1;1;1;1;1;1;1;1;1;1;1;1;1;1;1;1;1;1;1;1;1
C21-2;CD21;0;0;0;0;0;0;0;0;0;0;0;0;0;0;0;0;0;0;0;0;0;0;0;0;0;0;0;0;0;0;0;0;0;0;0;0;0;0;0;0;0;0;0;0;0;0;0;0;0;0;0;0;1;1;0;0;0;0;0;0;1;0;0;0;0;0;0;0;0;1;0;1;0;0;0;0;0;0;0;0;0;0;0;0;0;0;0;0;0;0;0;0;0;1;1;0;0;0;0;0;1;1;0;0;0;1;1;0;1;1;1;1;1;1;1;1;1;1;1;1;1;1;1;1;1;1;1;1;1;1;1;1;1;1;1;1;1;1;1;1;1;1;1;1;1;1;1;1;1;1;1;1;1;1;1;1;1;1;1;1;1;1;1;1;1;1;1;1;1;1
C21-3;CD21;0;0;0;0;0;0;0;0;0;0;0;0;0;0;0;0;0;0;0;0;0;0;0;0;0;0;0;0;0;0;0;0;0;0;0;0;0;0;0;1;0;0;0;0;0;0;0;0;0;0;0;0;0;1;0;0;0;0;0;0;1;0;0;0;0;0;0;0;0;0;0;1;0;1;0;0;0;0;1;0;0;0;0;1;1;0;0;0;0;0;0;0;1;0;1;0;0;0;1;0;1;0;0;0;0;0;0;1;1;0;1;1;1;1;1;1;1;1;1;1;1;1;0;1;1;1;0;0;0;1;1;0;1;1;1;1;1;1;1;1;1;1;1;1;1;1;1;1;1;1;1;1;1;1;1;1;1;1;1;1;1;1;1;1;1;1;1;1;1;1
C21-4;CD21;0;0;0;0;0;0;0;0;0;0;0;0;0;0;0;0;0;0;0;0;0;0;0;0;0;0;0;0;0;0;0;0;0;0;0;0;0;0;0;1;0;0;0;0;0;0;0;0;0;0;0;0;0;1;0;0;0;0;0;0;1;0;0;0;0;0;0;0;0;0;0;1;0;0;0;0;0;0;1;0;0;0;0;0;1;0;0;0;0;0;0;0;0;1;1;0;0;0;0;1;0;0;0;1;1;0;0;1;1;0;1;1;1;1;1;1;1;1;1;0;1;1;0;1;0;1;0;1;1;1;0;1;1;1;0;1;0;1;0;1;1;1;1;1;0;1;1;1;1;1;1;1;1;1;1;1;1;1;1;1;1;1;1;1;1;1;1;1;1;1
C21-6;CD21;0;0;0;0;0;0;0;0;0;0;0;0;0;0;0;0;0;0;0;0;0;1;0;0;0;0;0;0;0;0;0;0;0;0;0;0;0;0;0;0;0;0;0;0;0;0;0;0;0;0;0;0;0;1;0;0;0;0;0;0;0;0;0;0;0;0;0;0;1;0;0;1;0;1;0;0;0;0;1;0;0;0;0;0;0;0;0;0;0;0;0;0;0;1;1;0;0;0;0;1;0;0;1;0;0;1;0;1;1;0;0;1;1;1;1;1;1;1;1;1;1;1;0;1;1;1;1;1;1;1;1;1;1;1;1;1;1;1;1;1;1;1;1;1;1;1;1;1;1;1;1;1;1;1;1;1;1;1;1;1;1;1;1;1;1;1;1;1;1;1
C21-7;CD21;0;0;0;0;0;0;0;0;0;0;0;0;0;1;0;0;0;0;0;0;0;0;0;0;0;0;0;0;0;0;0;0;0;0;0;0;0;0;0;0;0;0;0;0;0;0;0;0;0;0;0;0;0;1;0;0;0;0;0;0;1;0;0;0;0;0;0;0;0;0;0;0;0;1;0;0;0;0;0;0;0;0;0;0;0;0;0;0;0;0;0;0;0;1;1;0;1;0;0;0;0;0;1;0;0;1;0;1;1;1;1;1;1;1;1;1;1;1;1;0;1;1;0;1;1;1;1;1;1;1;1;1;1;1;1;1;0;1;1;1;1;1;1;1;1;1;1;1;1;1;1;1;1;1;1;1;1;1;1;1;1;1;1;1;1;1;1;1;1;1
C21-8;CD21;0;0;0;0;0;0;0;0;0;0;0;0;0;0;0;0;0;0;0;0;0;0;0;0;0;0;0;0;0;0;0;0;0;0;0;0;0;0;0;1;0;0;0;0;0;0;0;0;0;0;0;0;0;0;0;0;0;0;0;0;1;0;0;0;0;0;0;0;1;0;0;1;0;0;0;0;0;0;1;0;0;0;0;0;1;0;0;0;0;0;0;0;0;1;1;0;1;0;1;1;0;0;1;1;0;1;0;1;1;0;1;1;1;1;1;1;1;1;1;1;1;1;0;1;1;1;1;1;1;1;1;1;1;1;1;1;0;1;1;1;1;1;1;1;1;1;1;1;1;1;1;1;1;1;1;1;1;1;1;1;1;1;1;1;1;1;1;1;1;1
C21-9;CD21;0;0;0;0;0;0;0;0;0;0;0;0;0;0;0;0;0;0;0;0;0;0;0;0;0;0;0;0;0;0;0;0;0;0;0;0;0;0;0;1;0;0;0;0;0;0;0;0;0;0;0;0;0;0;0;0;0;0;0;0;0;0;0;0;0;0;0;0;0;0;0;1;0;1;0;0;0;0;1;0;0;0;0;0;1;0;0;0;0;0;0;0;0;1;1;0;0;0;0;0;0;0;1;1;0;1;0;1;1;0;1;1;1;1;0;1;1;1;1;1;1;1;0;0;1;1;0;0;1;1;1;1;1;1;1;1;1;1;1;1;1;1;1;1;1;1;1;1;1;1;1;1;1;1;1;1;1;1;1;1;1;1;1;1;1;1;1;1;1;1
C22-1;CD21;0;0;0;0;0;0;0;0;0;0;0;0;0;0;0;0;0;0;0;1;0;0;0;0;0;0;0;0;0;0;0;0;0;0;0;0;0;0;0;0;0;0;0;0;0;0;0;0;0;0;0;0;0;0;0;0;0;0;0;0;1;0;0;0;0;0;0;0;0;0;0;1;1;0;0;0;0;1;1;0;0;0;0;0;0;0;0;0;0;0;0;0;0;1;1;0;0;0;0;0;0;1;1;0;0;1;0;1;1;0;0;1;1;1;1;1;1;1;1;1;1;1;1;1;1;1;0;0;1;0;1;1;1;0;1;1;1;1;1;1;1;1;1;1;1;1;1;1;1;1;1;1;1;1;1;1;1;1;1;1;1;1;1;1;1;1;1;1;1;1
C22-2;CD21;0;0;0;0;0;0;0;0;0;0;0;0;0;0;0;0;0;0;0;0;0;0;0;0;0;0;0;0;0;1;1;0;0;0;0;0;0;0;0;0;0;0;0;0;0;0;0;0;0;0;0;0;0;0;0;0;0;0;0;0;1;0;0;0;0;0;0;0;0;0;0;1;1;0;0;0;0;0;0;0;0;0;0;0;0;0;0;0;0;0;0;0;0;1;1;0;1;0;1;1;0;0;1;1;0;1;0;1;1;1;1;1;1;1;1;1;1;1;1;1;1;1;0;1;1;1;0;1;1;1;1;1;1;1;1;1;1;1;1;1;1;1;1;1;1;1;1;1;1;1;1;1;1;1;1;1;1;1;1;1;1;1;1;1;1;1;1;1;1;1
C22-3;CD21;0;0;0;0;0;0;0;0;0;0;0;0;0;0;0;0;0;0;0;0;0;0;0;0;0;0;0;0;0;0;0;0;0;0;0;0;0;0;0;1;0;0;0;0;0;0;0;0;0;0;0;0;0;0;0;0;0;0;0;0;1;0;0;0;0;0;0;0;0;0;0;1;0;0;0;0;0;0;0;0;0;0;0;0;1;0;0;0;0;0;0;1;0;1;1;0;1;0;0;1;0;0;0;1;0;1;0;1;1;1;1;1;1;1;1;1;1;1;1;1;1;1;0;1;1;1;1;1;1;0;1;0;1;0;1;1;1;1;1;1;1;1;1;1;1;1;1;1;1;1;1;1;1;1;1;1;1;1;1;1;1;1;1;1;1;1;1;1;1;1
C22-4;CD21;0;0;0;0;0;0;0;0;0;0;0;0;0;0;0;0;0;0;0;0;0;0;0;0;0;0;0;0;0;0;0;0;0;0;0;0;0;0;0;0;0;0;0;0;0;0;0;0;0;0;0;0;0;0;0;0;0;0;0;0;0;0;0;0;0;0;0;0;0;0;0;0;0;0;0;0;0;0;1;0;0;0;0;0;0;0;0;0;0;0;0;0;0;1;1;0;1;0;0;1;1;0;0;0;1;1;0;1;1;1;1;1;1;1;1;1;1;1;1;1;1;1;0;1;1;1;1;1;1;0;1;1;1;1;1;1;1;0;1;1;1;1;1;1;1;1;1;1;1;1;1;1;1;1;1;1;1;1;1;1;1;1;1;1;1;1;1;1;1;1
C22-5;CD21;0;0;0;0;0;0;0;0;0;0;0;0;0;0;0;0;0;0;0;0;0;0;0;0;0;0;0;0;0;0;0;0;0;0;0;0;0;0;0;0;0;1;0;0;0;0;0;0;0;0;0;0;0;1;0;0;0;0;0;0;1;0;0;0;0;0;0;0;0;0;0;1;0;0;0;0;0;0;0;0;0;0;0;0;0;0;0;0;0;0;0;0;0;1;1;0;1;0;1;1;0;1;1;0;0;1;1;1;1;0;1;1;1;1;1;1;1;1;1;1;1;0;1;0;1;1;1;1;1;0;1;0;1;1;0;1;1;1;1;1;1;1;1;1;1;1;1;1;1;1;1;1;1;1;1;1;1;1;1;1;1;1;1;1;1;1;1;1;1;1
C22-6;CD21;0;0;0;0;0;0;0;0;0;0;0;0;0;0;0;0;0;0;0;0;0;0;0;0;0;0;0;0;0;1;0;0;0;0;0;0;0;0;0;0;0;1;0;0;0;0;0;0;0;0;0;0;0;0;0;0;0;0;0;0;1;0;0;0;0;0;0;0;0;1;0;0;0;0;0;0;0;1;1;0;0;0;0;0;1;0;0;0;0;0;0;0;0;1;1;0;1;0;0;1;1;0;1;0;0;1;0;1;1;1;1;1;1;1;1;1;1;1;1;1;1;1;0;1;0;1;1;1;1;0;1;1;1;1;0;1;1;1;1;1;1;1;1;1;1;1;1;1;1;1;1;1;1;1;1;1;1;1;1;1;1;1;1;1;1;1;1;1;1;1
C22-7;CD21;0;0;0;0;0;0;0;0;0;0;0;0;0;0;0;0;0;0;0;0;0;0;0;0;0;0;0;0;0;0;0;0;0;0;0;0;0;0;0;0;0;1;0;0;0;0;0;0;0;0;0;0;0;1;0;0;0;0;0;0;1;0;0;0;0;0;0;0;0;0;0;1;0;1;0;0;0;0;0;0;0;0;0;0;0;0;0;0;0;0;0;0;0;1;1;0;0;0;0;1;1;0;1;0;1;0;0;1;1;0;1;1;1;1;1;1;1;1;1;1;1;1;0;1;1;1;1;1;1;0;1;1;1;1;1;1;1;1;1;1;1;1;1;1;1;1;1;1;1;1;1;1;1;1;1;1;1;1;1;1;1;1;1;1;1;1;1;1;1;1
C22-8;CD21;0;0;0;0;0;0;0;0;0;0;0;0;0;0;0;0;0;0;0;0;0;0;0;0;0;0;0;0;0;0;0;0;0;0;0;0;0;0;0;1;0;1;0;0;0;0;0;0;0;0;0;0;0;0;0;0;0;0;0;0;1;0;1;0;0;0;0;0;0;0;0;1;0;1;0;0;0;1;0;0;0;0;0;0;1;0;0;0;0;0;0;0;0;1;1;0;0;0;0;1;0;0;1;0;0;1;0;1;1;1;1;1;1;1;1;1;1;1;1;1;1;1;0;1;1;1;1;1;1;0;0;1;1;1;0;1;1;1;1;1;1;1;1;1;1;1;1;1;1;1;1;1;1;1;1;1;1;1;1;1;1;1;1;1;1;1;1;1;1;1
C22-9;CD21;0;0;0;0;0;0;0;0;0;0;0;0;0;0;0;0;0;0;0;1;0;0;0;0;0;0;0;0;0;0;0;0;0;0;0;0;0;0;0;0;0;0;0;0;0;0;0;0;0;0;0;0;0;1;0;0;0;0;0;0;1;0;0;0;0;0;0;0;0;0;0;1;0;1;0;0;0;0;1;0;0;0;0;0;0;0;0;0;0;0;0;0;0;1;1;0;0;0;0;1;0;0;0;0;0;0;0;1;1;1;1;1;1;1;1;1;1;1;1;1;1;1;0;1;1;1;1;1;1;0;1;1;1;1;1;1;1;1;1;1;1;1;1;1;1;1;1;1;1;1;1;1;1;1;1;1;1;1;1;1;1;1;1;1;1;1;1;1;1;1
C23-1;CD23;0;0;0;0;0;0;0;0;0;0;0;0;0;0;0;0;0;0;0;0;0;0;0;0;0;1;0;0;0;0;0;0;0;0;0;0;0;0;0;0;0;0;0;0;0;0;0;0;0;0;0;1;0;0;0;0;0;0;0;0;0;0;0;0;1;1;0;0;1;0;1;0;0;1;0;0;0;0;0;0;0;0;0;1;0;0;0;0;0;0;0;0;1;1;0;0;1;1;0;1;1;1;1;1;1;1;0;0;1;1;1;1;0;1;1;1;1;1;1;1;1;1;1;1;0;0;1;1;1;1;1;0;1;1;1;1;1;1;1;1;1;1;1;1;1;1;1;1;1;1;1;1;1;1;1;1;1;1;1;1;1;1;1;1;1;1;1;1;1;1
C23-10;CD23;0;0;0;0;0;0;0;0;0;0;0;0;0;0;0;0;0;0;0;0;0;0;0;0;0;0;0;0;0;0;0;0;0;0;0;0;0;0;0;0;0;0;0;0;0;0;0;0;0;0;0;0;0;0;0;0;0;0;0;0;0;0;0;0;1;1;0;0;1;0;1;1;0;1;0;0;0;0;0;0;0;0;0;0;0;0;0;0;0;0;0;0;1;1;0;0;1;1;0;1;1;1;1;1;1;0;1;0;1;1;0;1;1;1;1;1;1;1;1;1;1;1;1;1;0;1;1;1;1;1;1;1;1;1;1;1;1;1;1;1;1;1;1;1;1;1;1;1;1;1;1;1;1;1;1;1;1;1;1;1;1;1;1;1;1;1;1;1;1;1
C23-11;CD23;0;0;0;0;0;0;0;0;0;0;0;0;0;0;0;0;0;0;0;0;0;0;0;0;0;0;0;0;0;0;0;0;0;0;0;0;0;0;0;0;0;0;0;0;0;0;0;0;0;0;0;0;0;0;0;0;0;0;0;0;0;0;0;0;1;1;0;0;1;0;0;0;0;1;0;0;0;0;0;0;0;0;0;0;0;0;0;1;0;0;0;0;1;1;0;0;0;1;0;1;0;0;1;0;1;0;1;0;1;1;0;1;1;1;0;1;1;0;1;1;1;0;0;1;0;0;1;1;1;1;1;0;1;0;1;1;1;1;1;1;1;1;1;1;1;1;1;1;1;1;1;1;1;1;1;1;1;1;1;1;1;1;1;1;1;1;1;1;1;1
C23-12;CD23;0;0;0;0;0;0;0;0;0;0;0;0;0;0;0;0;0;0;0;0;0;0;0;0;0;0;0;0;0;0;0;0;0;0;0;0;0;0;0;0;0;0;0;0;0;1;0;0;0;0;0;0;0;0;0;0;0;0;0;0;0;0;0;0;1;1;0;0;1;0;1;0;0;0;0;0;0;0;0;0;0;0;0;0;0;0;0;0;0;0;0;0;1;1;0;0;0;0;1;1;1;1;1;1;0;0;0;0;1;1;0;1;0;1;1;1;1;1;1;1;1;1;1;1;1;0;0;1;1;1;1;1;1;1;1;1;1;1;1;1;1;1;1;1;1;1;1;1;1;1;1;1;1;1;1;1;1;1;1;1;1;1;1;1;1;1;1;1;1;1
C23-13;CD23;0;0;0;0;0;0;0;0;0;0;0;0;0;0;0;0;0;0;0;0;0;0;0;0;0;0;0;0;0;0;0;0;0;0;0;0;0;0;0;0;0;0;0;0;0;0;0;0;0;0;0;0;0;0;0;0;0;0;0;0;0;0;0;0;1;1;0;0;1;0;0;1;0;1;0;0;0;0;0;0;0;0;0;0;0;0;0;1;0;0;0;0;1;1;0;0;0;1;0;1;0;0;1;1;1;0;1;0;1;1;0;1;1;1;0;1;1;0;1;0;1;0;0;1;0;0;1;1;1;1;1;1;1;0;1;1;1;1;1;1;1;1;1;1;1;1;1;1;1;1;1;1;1;1;1;1;1;1;1;1;1;1;1;1;1;1;1;1;1;1
C23-14;CD23;0;0;0;0;0;0;0;0;0;0;0;0;0;0;0;0;0;0;0;0;0;0;0;0;0;0;0;0;0;0;0;0;0;0;0;0;0;0;0;0;0;0;0;0;0;1;0;0;0;0;0;0;0;1;0;0;0;0;0;0;0;0;0;0;1;1;0;0;0;0;1;1;0;1;0;0;0;0;0;0;0;0;0;0;0;0;0;1;0;0;0;0;1;1;0;0;0;0;1;0;0;1;1;1;0;0;0;0;1;1;0;1;1;1;0;1;1;1;1;1;1;1;1;1;1;0;1;1;1;1;1;1;1;1;1;1;1;1;1;1;1;1;1;1;1;1;1;1;1;1;1;1;1;1;1;1;1;1;1;1;1;1;1;1;1;1;1;1;1;1
C23-15;CD23;0;0;0;0;0;0;0;0;0;0;0;0;0;0;0;0;0;0;0;0;0;0;0;0;0;0;0;0;0;0;0;0;0;0;0;0;0;0;0;0;0;0;0;0;0;0;0;0;0;0;0;0;0;0;0;0;0;0;0;1;0;0;0;0;1;1;0;0;0;1;1;0;0;1;0;0;0;0;0;0;0;0;0;0;0;0;0;0;0;0;0;0;1;1;0;0;0;1;0;1;1;1;1;1;1;0;1;0;1;1;0;1;1;1;0;1;1;1;1;1;1;1;1;1;0;0;1;1;1;1;1;1;1;0;1;1;1;1;0;1;1;1;0;1;1;1;1;1;1;1;1;1;1;1;1;1;1;1;1;1;1;1;1;1;1;1;1;1;1;1
C23-17;CD23;0;0;0;0;0;1;0;0;0;0;0;0;0;0;0;0;0;0;0;0;0;0;0;0;0;0;0;0;0;0;0;0;0;0;0;0;0;0;0;0;0;0;0;0;0;0;0;0;0;0;0;0;0;0;0;0;0;0;0;0;0;0;0;0;1;1;0;0;0;1;1;0;0;1;0;0;0;0;0;0;0;0;0;0;0;0;0;0;0;0;0;0;1;1;0;0;0;0;0;0;1;1;1;1;1;0;1;0;1;1;0;1;0;1;0;1;1;1;1;1;1;1;1;1;0;0;1;1;1;1;1;1;1;1;1;1;1;1;1;1;1;1;0;1;1;1;1;1;1;1;1;1;1;1;1;1;1;1;1;1;1;1;1;1;1;1;1;1;1;1
C23-18;CD23;0;0;0;0;0;0;0;0;0;0;0;0;0;0;0;0;0;0;0;0;0;0;0;0;0;0;0;0;0;0;0;0;0;0;0;0;0;0;0;0;0;0;0;0;0;1;0;0;0;0;0;0;0;0;0;0;0;0;0;0;0;0;0;0;1;1;0;0;1;0;0;1;0;1;0;0;0;0;0;0;0;0;0;0;0;0;0;0;0;0;0;0;1;1;0;0;0;0;0;1;1;0;1;1;1;0;0;0;1;1;0;1;1;1;1;1;1;1;1;1;1;0;0;1;1;0;1;0;1;1;1;0;1;1;1;1;1;1;1;1;1;1;1;1;1;1;1;1;1;1;1;1;1;1;1;1;1;1;1;1;1;1;1;1;1;1;1;1;1;1
C23-2;CD23;0;0;0;0;0;0;0;0;0;0;0;0;0;0;0;0;0;0;0;0;0;0;0;0;0;1;0;0;0;0;0;0;0;0;0;0;0;0;0;0;0;0;0;0;0;1;0;0;0;0;0;0;0;0;0;0;0;0;0;0;0;0;0;0;1;1;0;0;1;0;1;0;0;1;0;0;0;0;0;0;0;0;0;0;0;0;0;1;0;0;0;0;1;1;0;0;1;0;0;1;1;1;1;1;0;0;1;0;1;1;0;1;0;1;0;1;1;1;1;1;1;1;1;1;1;0;1;1;1;1;1;0;1;1;1;1;1;1;1;1;1;1;1;1;1;1;1;1;1;1;1;1;1;1;1;1;1;1;1;1;1;1;1;1;1;1;1;1;1;1
C23-3;CD23;0;0;0;0;0;0;0;0;0;0;0;0;0;0;0;0;0;0;0;0;0;0;0;0;0;0;0;0;0;0;0;0;0;0;0;0;0;0;0;0;0;0;0;0;0;0;0;0;0;0;0;0;0;0;0;0;0;0;0;0;0;0;0;0;1;0;0;0;0;1;1;1;0;0;0;0;0;0;0;0;0;0;0;0;1;0;0;0;0;0;0;0;1;1;0;0;1;1;0;1;1;1;1;1;1;0;0;0;0;1;0;1;0;1;1;1;1;1;1;1;1;1;1;1;0;0;1;1;1;1;1;1;1;1;0;1;1;1;0;1;1;1;1;1;1;1;1;1;1;1;1;1;1;1;1;1;1;1;1;1;1;1;1;1;1;1;1;1;1;1
C23-4;CD23;0;0;0;0;0;0;0;0;0;0;0;0;0;0;0;0;0;0;0;0;0;0;0;0;0;0;0;0;0;0;0;0;0;0;0;0;0;0;0;0;0;0;0;0;0;0;0;0;0;0;0;0;0;0;0;0;0;0;0;0;0;0;0;0;1;1;0;0;0;0;1;0;0;1;0;0;0;0;0;0;0;0;0;1;0;0;0;0;0;0;0;0;1;1;0;0;1;1;0;1;1;1;1;1;1;1;0;0;1;1;1;1;0;1;1;1;1;1;1;1;1;1;1;1;0;0;1;1;1;1;1;0;1;1;1;1;1;1;1;1;1;1;1;1;1;1;1;1;1;1;1;1;1;1;1;1;1;1;1;1;1;1;1;1;1;1;1;1;1;1
C23-5;CD23;0;0;0;0;0;0;0;0;0;0;0;0;0;0;0;0;0;0;0;0;0;0;0;0;0;0;0;0;0;0;0;0;0;0;0;0;0;0;0;0;0;0;0;0;0;1;0;0;0;0;0;0;0;0;0;0;0;0;0;0;0;0;0;0;1;1;0;0;1;0;1;0;0;1;0;0;0;0;0;0;0;0;0;1;0;0;0;1;0;0;0;0;1;1;0;0;0;1;0;0;1;1;1;1;0;0;1;0;1;1;0;1;0;1;0;1;1;1;1;1;1;1;1;1;0;0;1;1;1;1;1;1;1;1;1;1;1;1;1;1;1;1;1;1;1;1;1;1;1;1;1;1;1;1;1;1;1;1;1;1;1;1;1;1;1;1;1;1;1;1
C23-6;CD23;0;0;0;0;0;0;0;0;0;0;0;0;0;0;0;0;0;0;0;0;0;0;0;0;0;0;0;0;0;0;0;0;0;0;0;0;0;0;0;0;0;0;0;0;0;1;0;0;0;0;0;0;0;0;0;0;0;0;0;0;0;0;0;0;1;1;0;0;1;0;0;1;0;1;0;0;0;0;0;0;0;0;0;1;0;0;0;0;0;0;0;0;1;1;0;0;0;0;0;0;1;1;1;1;1;0;0;0;1;1;1;1;0;1;1;1;1;0;1;1;1;1;1;1;1;1;1;1;1;1;1;1;1;1;1;1;1;1;1;1;1;1;1;1;1;1;1;1;1;1;1;1;1;1;1;1;1;1;1;1;1;1;1;1;1;1;1;1;1;1
C23-7;CD23;0;0;0;0;0;0;0;0;0;0;0;0;0;0;0;0;0;0;0;0;0;0;0;0;0;0;0;0;0;0;0;0;1;0;0;0;0;0;0;0;0;0;0;0;0;0;0;0;0;0;0;0;0;0;0;0;0;0;0;0;0;0;0;0;0;1;0;0;0;0;0;1;0;1;0;0;0;0;0;0;0;0;0;0;0;0;0;1;0;0;0;0;1;1;0;0;0;0;0;0;1;0;1;1;1;0;1;0;1;1;1;1;1;1;1;1;1;1;1;1;1;1;0;1;1;0;1;1;1;1;1;1;1;1;1;1;1;1;1;1;1;1;1;1;1;1;1;1;1;1;1;1;1;1;1;1;1;1;1;1;1;1;1;1;1;1;1;1;1;1
C23-8;CD23;0;0;0;0;0;1;0;0;0;0;0;0;0;0;0;0;0;0;0;0;0;0;0;0;0;0;0;0;0;0;0;0;0;0;0;0;0;0;0;0;0;0;0;0;0;0;0;0;0;0;0;0;0;0;0;0;0;0;0;0;0;0;0;0;1;1;0;0;0;0;0;1;0;1;0;0;0;0;0;0;0;0;0;1;0;0;0;1;0;0;0;0;1;1;0;0;0;1;0;0;1;0;1;1;1;0;1;0;1;1;1;1;0;1;0;1;1;0;1;1;1;1;0;1;1;1;1;1;1;1;1;1;1;1;1;1;1;1;1;1;1;1;1;1;1;1;1;1;1;1;1;1;1;1;1;1;1;1;1;1;1;1;1;1;1;1;1;1;1;1
C23-9;CD23;0;1;0;0;0;0;0;0;0;0;0;0;0;0;0;0;0;0;0;0;0;0;0;1;0;0;0;0;0;0;0;0;0;0;0;0;0;0;0;0;0;0;0;0;0;0;0;0;0;0;0;0;0;1;0;0;0;0;0;0;0;0;0;0;1;1;0;0;0;0;0;0;0;0;0;0;0;0;0;0;0;0;0;0;0;0;0;0;0;0;0;0;1;1;0;0;0;0;0;1;1;1;0;1;0;0;0;0;1;1;1;1;0;1;1;1;1;1;1;1;1;1;1;1;0;0;1;1;1;1;1;1;1;1;1;1;0;1;1;1;1;1;1;1;1;1;1;1;1;1;1;1;1;1;1;1;1;1;1;1;1;1;1;1;1;1;1;1;1;1

## Sheet: Doronicum_clusii_Pachschwöll_2
Ind;New_pop;Allele1;Allele2;Allele3;Allele4;Allele5;Allele6;Allele7;Allele8;Allele9;Allele10;Allele11;Allele12;Allele13;Allele14;Allele15;Allele16;Allele17;Allele18;Allele19;Allele20;Allele21;Allele22;Allele23;Allele24;Allele25;Allele26;Allele27;Allele28;Allele29;Allele30;Allele31;Allele32;Allele33;Allele34;Allele35;Allele36;Allele37;Allele38;Allele39;Allele40;Allele41;Allele42;Allele43;Allele44;…
clusii_ss_pop39_ind1;DC-39;0;0;0;1;1;0;1;0;0;0;0;0;1;0;1;0;0;0;0;0;0;1;1;1;0;0;0;0;0;0;0;0;0;1;0;0;0;0;1;0;0;0;0;0;0;0;1;1;0;0;1;0;0;0;0;0;0;0;0;0;0;1;0;0;1;0;1;0;0;0;0;0;0;0;0;0;0;0;0;0;0;0;0;0;1;0;0;0;0;0;0;0;0;0;0;0;0;0;1;0;0;0;0;0;0;1;0;0;0;0;1;0;0;0;0;1;0;1;1;0;0;0;0;0;0;0;0;0;0;1;1;0;0;1;0;0;0;1;1;0;0;0;0;0;0;0;0;0;0;0;0;0;0;0;0;0;0;0;0;0;1;0;0;0;0;1;0;0;0;0;0;0;0;0;0;0;0;1;0;0;1;0;0;0;1;0;…
clusii_ss_pop39_ind2;DC-39;0;0;0;1;1;0;0;0;0;0;0;0;1;0;1;0;0;0;0;0;0;1;0;0;0;0;0;0;0;0;0;0;0;0;0;0;0;0;1;0;0;0;0;1;0;0;1;0;0;0;1;0;0;0;0;0;0;0;0;0;0;1;0;0;1;0;1;0;0;0;0;0;0;0;0;0;0;0;0;0;0;0;0;0;1;0;0;0;0;0;0;0;0;0;0;0;0;0;0;0;0;0;0;0;0;1;0;0;0;0;1;0;0;0;0;1;0;1;1;0;0;0;0;0;0;0;0;0;0;1;1;0;0;1;0;0;0;1;0;0;0;0;0;0;0;0;0;0;0;0;0;0;0;0;0;0;0;0;0;0;1;0;0;0;0;1;0;0;0;0;0;0;0;0;0;0;0;1;0;0;0;0;0;0;1;0;…
clusii_ss_pop39_ind3;DC-39;0;0;0;1;1;0;1;0;0;0;0;0;1;0;1;0;0;0;0;0;0;1;0;0;0;0;0;0;0;0;0;0;0;0;0;0;0;0;1;0;0;0;0;1;0;0;1;0;0;0;1;0;0;0;0;0;0;0;0;0;0;1;0;0;1;0;1;0;0;0;0;0;0;0;0;0;0;0;0;0;0;0;0;0;1;0;0;0;0;0;0;0;0;0;0;0;0;0;0;0;0;0;0;0;0;1;0;0;0;0;1;0;0;0;0;1;0;1;1;0;0;0;0;0;0;0;0;0;0;1;1;0;0;1;0;0;0;1;0;0;0;0;0;0;0;0;0;0;0;0;0;0;0;0;0;0;0;0;0;0;1;0;0;0;0;1;0;0;0;0;0;0;0;0;0;0;0;1;0;0;0;0;0;0;1;0;…
clusii_ss_pop39_ind4;DC-39;0;0;0;0;1;0;1;0;0;0;0;0;1;0;1;0;0;0;0;0;0;1;0;0;0;0;0;0;0;0;0;0;0;1;0;0;0;0;0;0;0;0;0;1;0;0;1;0;0;0;1;0;0;0;0;0;0;0;0;0;0;1;0;0;1;0;1;0;0;0;0;0;0;0;0;0;0;0;0;0;0;0;0;0;1;0;0;0;0;0;0;0;0;0;0;0;0;0;0;0;0;0;0;0;0;1;0;0;0;0;1;0;0;0;0;1;0;1;1;0;0;0;0;0;0;0;0;0;0;1;1;0;0;1;0;0;0;1;0;0;0;0;0;0;0;0;0;0;0;0;0;0;0;0;0;0;0;0;0;0;1;0;0;0;0;1;0;0;0;0;0;0;0;0;0;0;0;1;0;0;0;0;0;0;1;0;…
clusii_ss_pop39_ind5;DC-39;0;0;0;1;1;0;1;0;0;0;0;0;1;0;1;0;0;0;0;0;0;1;0;0;0;0;0;0;0;0;0;0;0;0;0;0;0;0;1;0;0;0;0;1;0;0;1;0;0;0;1;0;0;0;0;0;0;0;0;0;0;1;0;0;1;0;1;0;0;0;0;0;0;0;0;0;0;0;0;0;0;0;0;0;1;0;0;0;0;0;0;0;0;0;0;0;0;0;0;0;0;0;0;0;0;1;0;0;0;0;1;0;0;0;0;1;0;1;1;0;0;0;0;0;0;0;0;0;0;1;1;0;0;1;0;0;0;1;0;0;0;0;0;0;0;0;0;0;0;0;0;0;0;0;0;0;0;0;0;0;1;0;0;0;0;1;0;0;0;0;0;0;0;0;0;0;0;1;0;0;0;0;0;0;1;0;…
clusii_ss_pop40_ind1;DC-40;0;0;0;1;1;0;0;0;0;0;0;0;1;0;1;0;0;0;0;0;0;1;0;0;0;0;0;0;0;0;0;0;0;0;0;0;0;0;1;0;0;0;0;0;0;0;0;1;0;0;1;0;0;0;0;0;0;0;0;0;0;1;0;0;1;0;1;0;0;0;0;0;0;1;0;0;0;0;0;0;1;0;0;0;1;0;0;0;0;0;0;0;0;0;0;0;0;0;0;0;0;0;0;0;0;1;0;0;0;0;1;0;0;0;0;1;0;1;1;0;0;0;0;0;0;0;0;0;0;1;1;0;0;1;0;0;0;1;0;0;0;0;0;0;0;0;0;0;0;0;0;0;0;0;0;0;0;0;0;0;1;0;0;0;0;1;0;0;0;0;0;0;0;0;0;0;0;1;0;0;1;0;0;0;1;0;…
clusii_ss_pop40_ind2;DC-40;0;0;0;1;1;0;0;0;0;0;0;0;1;0;1;0;0;0;0;0;0;1;0;0;0;0;0;0;0;0;0;0;0;0;0;0;0;0;1;0;0;0;0;1;0;0;0;1;0;0;1;0;0;0;0;0;0;0;0;0;0;1;0;0;1;0;1;1;0;0;0;0;0;0;0;0;0;0;0;0;0;0;0;0;1;0;0;0;0;1;0;0;0;0;0;0;0;0;1;0;0;0;1;0;0;1;0;0;0;0;1;0;0;0;0;1;0;1;0;0;0;0;0;0;0;0;0;0;0;1;1;0;0;1;0;0;0;1;0;0;0;0;0;0;0;0;0;0;0;0;0;0;0;0;0;0;0;0;0;0;1;0;0;0;0;1;0;0;0;0;0;0;0;0;0;0;0;1;0;0;0;0;0;0;1;0;…
clusii_ss_pop40_ind3;DC-40;0;0;0;1;1;0;0;0;0;0;0;0;1;0;1;0;0;0;0;0;0;1;0;0;0;0;0;0;0;0;0;0;0;0;0;0;0;0;1;0;0;0;0;0;0;0;0;1;0;0;1;0;0;0;0;0;0;0;0;0;0;1;0;0;1;0;1;0;0;0;0;0;0;1;0;0;0;0;0;0;1;0;0;0;1;0;0;0;0;0;0;0;0;0;0;0;0;0;0;0;0;0;0;0;0;1;0;0;0;0;1;0;0;0;0;1;0;1;1;0;0;0;0;0;0;0;0;0;0;1;1;0;0;1;0;0;0;1;0;0;0;0;0;0;0;0;0;0;0;0;0;0;0;0;0;0;0;0;0;0;1;0;0;0;0;1;0;0;0;0;0;0;0;0;0;0;0;1;0;0;1;0;0;0;1;0;…
clusii_ss_pop40_ind4;DC-40;0;0;0;1;1;0;0;0;0;0;0;0;1;0;1;0;0;0;0;0;0;1;0;0;0;0;0;0;0;0;0;0;0;0;0;0;0;0;1;0;0;0;0;0;0;0;0;1;0;0;1;0;0;0;0;0;0;0;0;0;0;1;0;0;1;0;1;0;0;0;0;0;0;1;0;0;0;0;0;0;1;0;0;0;1;0;0;0;0;0;0;0;0;0;0;0;0;0;0;0;0;0;0;0;0;1;0;0;0;0;1;0;0;0;0;1;0;1;1;0;0;0;0;0;0;0;0;0;0;1;1;0;0;1;0;0;0;1;0;0;0;0;0;0;0;0;0;0;0;0;0;0;0;0;0;0;0;0;0;0;1;0;0;0;0;1;0;0;0;0;0;0;0;0;0;0;0;1;0;0;1;0;0;0;1;0;…
clusii_ss_pop40_ind5;DC-40;0;0;0;1;1;0;0;0;0;0;0;0;1;0;1;0;0;0;0;0;0;1;0;1;0;0;0;0;0;0;0;0;0;0;0;0;0;0;1;0;0;0;0;1;0;0;0;1;0;0;0;0;0;0;0;0;0;0;0;0;0;1;0;0;1;0;1;1;0;0;0;0;0;0;0;0;0;0;0;0;0;0;0;0;1;0;0;0;0;0;0;0;0;0;0;1;0;0;0;0;0;0;0;0;0;1;0;0;0;0;1;0;0;0;0;1;0;1;1;0;0;0;0;0;0;0;0;0;0;1;1;0;0;1;0;0;0;1;0;0;0;0;0;0;0;0;1;0;0;0;0;0;0;0;0;0;0;0;0;0;1;0;0;0;0;1;0;0;0;0;0;0;0;0;0;0;0;1;0;0;0;0;0;0;1;0;…
clusii_ss_pop42_ind1;DC-42;0;0;0;1;1;0;1;0;0;0;0;0;1;0;1;0;0;0;0;0;0;1;0;0;0;0;0;0;0;0;0;0;0;0;0;0;0;0;1;0;0;0;0;0;0;0;0;1;0;0;1;0;0;0;0;0;0;0;0;0;0;1;0;0;1;0;1;0;0;0;0;0;0;0;1;0;0;0;0;0;1;0;0;0;1;0;0;0;0;1;0;0;0;0;0;0;0;0;0;0;0;0;0;0;0;1;0;0;0;0;1;0;0;0;0;1;0;1;1;0;0;0;0;0;0;0;0;0;0;1;1;0;0;1;0;0;0;1;0;0;0;1;0;0;0;0;1;0;0;0;1;0;0;1;0;0;0;0;0;0;1;0;0;0;0;1;0;0;0;0;0;1;0;0;0;0;0;1;0;0;1;0;0;0;1;0;…
clusii_ss_pop42_ind6;DC-42;0;0;0;1;1;0;1;0;0;0;0;0;1;1;1;0;0;0;0;0;0;1;0;0;0;0;0;0;0;0;0;0;0;0;0;0;1;0;1;0;0;0;0;0;0;0;0;1;0;0;1;0;0;0;0;0;0;0;0;0;0;1;0;0;1;0;1;0;0;0;0;0;0;0;0;0;0;0;0;0;1;0;0;0;1;0;0;0;0;0;0;0;0;0;0;0;0;0;0;0;0;0;0;0;0;1;0;0;0;0;1;0;0;0;0;1;0;1;1;0;0;0;0;0;0;0;0;0;0;1;1;0;0;1;0;0;0;1;1;0;0;0;0;0;0;0;0;0;0;0;0;0;0;0;0;0;0;0;0;0;1;0;0;0;0;1;0;0;0;0;0;1;0;0;0;0;0;1;0;0;1;0;0;0;1;0;…
clusii_ss_pop42_ind7;DC-42;0;0;0;0;1;0;0;0;0;0;0;0;1;1;1;0;0;0;0;0;0;1;0;0;0;0;0;0;0;0;0;0;0;0;0;0;0;0;1;0;0;0;0;0;0;0;0;1;0;0;1;0;0;0;0;0;0;0;0;0;0;1;0;0;1;0;1;0;0;0;0;0;0;0;0;0;0;0;0;0;1;0;0;0;1;0;0;0;0;0;0;0;0;0;0;0;0;0;0;0;0;0;0;0;0;1;0;0;0;0;1;0;0;0;0;1;0;1;1;0;0;0;0;0;0;0;0;0;0;1;1;0;0;1;0;0;0;1;0;0;0;1;0;0;0;0;0;0;0;0;0;0;0;0;0;0;0;0;0;0;1;0;0;0;0;1;0;0;0;0;0;1;0;0;0;0;0;1;0;0;1;0;0;0;1;0;…
clusii_ss_pop42_ind8;DC-42;0;0;0;1;1;0;0;0;0;0;0;0;1;0;1;0;0;0;0;0;0;1;0;0;0;0;0;0;0;0;0;0;0;0;0;0;0;0;1;0;0;0;0;0;0;0;0;1;0;0;1;0;0;0;0;0;0;0;0;0;0;1;0;0;1;0;1;1;0;0;0;0;0;0;0;0;0;0;0;0;1;0;0;0;1;0;0;0;0;0;0;0;1;0;0;0;0;0;0;0;0;0;0;0;0;1;0;0;0;0;1;0;0;0;0;1;0;1;1;0;0;0;0;0;0;0;0;0;0;1;1;0;0;1;0;0;0;1;0;0;0;0;0;0;0;0;0;0;0;0;0;0;0;0;0;0;0;0;0;0;1;0;0;0;0;1;0;0;0;0;0;1;0;0;0;0;0;1;0;0;0;0;0;0;1;0;…
clusii_ss_pop42_ind9;DC-42;0;0;0;0;1;0;0;0;0;0;0;0;1;0;1;0;0;0;0;0;0;1;0;0;0;0;0;0;0;0;0;0;0;0;0;0;0;0;1;0;0;0;0;0;0;0;0;1;0;0;1;0;0;0;0;0;0;0;0;0;0;1;0;0;1;0;1;0;0;0;0;0;0;0;1;0;0;0;0;0;0;0;0;0;1;0;0;0;0;0;0;0;0;0;0;0;0;0;0;0;0;0;0;0;0;1;0;0;0;0;1;0;0;0;0;1;0;1;1;0;0;0;0;0;0;0;0;0;0;1;1;0;0;1;0;0;0;1;0;0;0;0;0;0;0;0;0;0;0;0;0;0;0;1;0;0;0;0;0;0;1;0;0;0;0;1;0;0;0;0;0;1;0;0;0;0;0;1;0;0;0;0;0;0;1;0;…
clusii_ss_pop43_ind1;DC-43;0;0;0;1;1;0;0;0;0;0;0;0;0;1;1;0;0;0;0;0;0;1;0;0;0;0;0;1;0;0;0;0;0;0;0;0;0;0;1;0;0;0;0;0;0;0;0;0;0;0;0;0;0;0;0;0;0;0;0;0;0;1;0;0;1;0;1;1;0;0;0;0;0;0;0;0;0;0;0;0;1;0;0;0;1;0;0;0;0;1;0;0;0;0;0;0;0;0;0;0;0;0;0;0;0;1;0;0;0;0;1;0;0;0;0;1;0;1;1;0;0;0;0;0;0;0;0;0;0;1;1;0;0;1;0;0;0;1;0;0;0;1;0;0;0;0;0;0;0;0;0;0;0;0;0;0;0;0;0;0;1;0;0;0;0;1;0;0;0;0;0;0;0;0;0;0;0;1;0;0;1;0;0;0;1;0;…
clusii_ss_pop43_ind2;DC-43;0;0;0;1;1;0;1;0;0;0;0;0;1;0;1;0;0;0;0;0;0;1;0;0;0;0;0;0;0;0;0;0;0;0;0;0;0;0;1;0;1;0;0;0;0;0;0;1;0;0;1;0;0;0;0;0;0;0;0;0;0;1;0;0;1;0;1;0;0;0;0;0;0;0;1;0;0;0;0;0;1;0;0;0;1;0;0;0;0;0;0;0;0;0;0;0;0;0;0;0;0;0;0;0;0;1;0;0;0;0;1;0;0;0;0;1;0;1;1;0;0;0;0;0;0;0;0;0;0;1;1;0;0;1;0;0;0;1;0;0;1;1;0;0;0;0;0;0;0;0;0;0;0;0;0;0;0;0;0;0;1;0;0;0;0;1;0;0;0;0;0;0;0;0;0;0;0;1;0;0;1;0;0;0;1;0;…
clusii_ss_pop43_ind3;DC-43;0;0;0;1;1;0;0;0;0;0;0;0;1;1;1;0;0;0;0;0;0;1;0;0;0;0;0;0;0;0;0;0;0;0;0;0;0;0;1;0;0;0;0;1;0;0;0;1;0;0;1;0;0;0;0;0;0;0;0;0;0;1;0;0;1;0;1;0;0;0;0;0;0;0;0;0;0;0;0;0;1;0;0;0;1;0;0;0;0;1;0;0;0;0;0;0;0;0;0;0;0;0;0;0;0;1;0;0;0;0;1;0;0;0;0;1;0;1;1;0;0;0;0;0;0;0;0;0;0;1;1;0;0;1;0;0;0;1;0;0;0;0;0;0;0;0;0;0;0;0;0;0;0;0;0;0;0;0;0;0;1;0;0;0;0;1;0;0;0;0;0;0;0;0;0;0;0;1;0;0;0;0;0;0;1;0;…
clusii_ss_pop43_ind4;DC-43;0;0;0;1;1;0;0;0;0;0;0;0;1;0;1;0;0;0;0;0;0;1;0;0;0;0;0;0;0;0;0;0;0;0;0;0;0;0;1;0;0;0;0;1;0;0;0;1;0;0;1;0;0;0;0;0;0;0;0;0;0;1;0;0;1;0;1;0;0;0;0;0;0;0;0;0;0;0;0;0;1;0;0;0;1;0;0;0;0;0;0;0;0;0;0;0;1;0;0;0;0;0;0;0;0;1;0;0;0;0;1;0;0;0;0;1;0;1;1;0;0;0;0;0;0;0;0;0;0;1;1;0;0;1;0;0;0;1;1;0;0;0;0;0;0;0;0;0;0;0;0;0;0;0;0;0;0;0;0;0;1;0;0;0;0;1;0;0;0;0;1;1;0;0;0;0;0;1;0;0;1;0;0;0;1;0;…
clusii_ss_pop43_ind5;DC-43;0;0;0;1;1;0;0;0;0;0;0;0;1;0;1;0;0;0;0;0;0;1;0;0;0;0;0;0;0;0;0;0;0;0;0;0;0;0;1;0;0;0;0;1;0;0;0;1;0;0;0;0;0;0;0;0;0;0;0;0;0;1;0;0;1;0;1;0;0;0;0;0;0;0;0;0;0;0;0;0;1;0;0;0;1;0;0;0;0;0;0;0;0;0;0;0;0;0;1;0;0;0;0;0;0;1;0;0;0;0;1;0;0;0;0;1;0;1;1;0;1;0;0;0;0;0;0;0;0;1;1;0;1;1;0;0;0;1;0;0;0;1;0;0;0;0;0;0;0;0;0;0;0;0;0;0;0;0;0;0;1;0;0;0;0;1;1;0;0;0;0;0;1;0;0;0;0;1;0;0;1;0;0;0;0;0;…
clusii_ss_pop44_ind1;DC-44;0;0;0;1;1;0;0;0;0;0;0;0;1;0;1;0;0;0;0;0;0;1;0;0;0;0;0;0;0;0;0;0;0;0;0;0;0;0;1;0;0;0;0;0;0;0;0;0;0;0;1;0;0;0;0;0;0;0;0;0;0;1;0;0;1;0;1;0;0;0;0;0;0;0;0;0;0;0;0;0;0;0;0;0;1;0;0;0;0;0;0;0;1;0;0;0;0;0;0;0;0;0;0;0;0;1;0;0;0;0;1;0;0;0;0;1;0;1;1;0;0;0;0;0;0;0;0;0;0;1;1;0;0;1;0;0;0;1;0;0;0;1;0;0;0;0;0;0;0;0;0;0;0;0;0;0;0;0;0;0;1;0;0;0;0;1;0;0;0;0;0;1;0;0;0;0;0;1;0;0;1;0;0;0;1;0;…
clusii_ss_pop44_ind2;DC-44;0;0;0;1;1;0;0;0;0;0;0;0;1;0;1;0;0;0;0;0;0;1;0;0;0;0;0;0;0;0;0;0;0;0;0;0;0;0;1;0;0;0;0;1;0;0;0;0;0;0;1;0;0;0;0;0;0;0;0;0;0;1;0;0;1;0;1;0;0;0;0;0;0;0;0;0;0;0;0;0;0;0;0;0;1;0;0;0;0;0;0;0;1;0;0;0;0;0;0;0;0;0;0;0;0;1;0;0;0;0;1;0;0;0;0;1;0;1;0;0;0;0;0;0;0;0;0;0;0;1;1;0;0;1;0;0;0;1;1;0;0;0;0;0;0;0;0;0;0;0;0;0;0;0;0;0;0;0;0;0;1;0;0;0;0;1;0;0;0;0;0;0;0;0;0;0;0;1;0;0;1;0;0;0;0;0;…
clusii_ss_pop44_ind3;DC-44;0;0;0;1;1;0;0;0;0;0;0;0;1;0;1;0;0;0;0;0;0;1;0;0;0;0;0;1;0;0;0;0;0;0;0;0;0;0;1;0;0;0;0;0;0;0;0;1;0;0;1;0;0;0;0;0;0;0;0;0;0;1;1;0;1;0;1;0;0;0;0;0;0;0;1;0;0;0;0;0;0;0;0;0;1;0;0;0;0;0;0;0;0;0;0;0;0;0;0;0;0;0;0;0;0;1;0;0;0;0;0;0;0;0;0;1;0;1;1;0;0;0;0;0;0;0;0;0;0;1;1;0;0;1;0;0;0;1;0;0;0;0;0;0;0;0;0;0;0;0;0;0;0;0;0;0;0;0;0;0;1;0;0;0;0;1;0;0;0;0;0;0;0;0;1;0;0;1;0;0;1;0;0;0;1;0;…
clusii_ss_pop44_ind4;DC-44;0;0;0;1;1;0;0;0;0;0;0;0;1;0;1;0;0;0;0;0;0;1;0;0;0;0;0;0;0;0;0;0;0;0;0;0;0;0;1;0;0;0;0;0;0;0;0;1;0;0;0;0;0;0;0;0;0;0;0;0;0;1;0;0;1;0;1;0;0;0;0;0;0;0;0;0;0;0;0;0;0;0;0;0;1;0;0;0;0;0;0;0;0;0;0;0;0;0;0;0;0;0;0;0;0;1;0;0;0;0;1;0;0;0;0;1;0;1;0;0;0;0;0;0;0;0;0;0;0;1;1;0;0;1;0;0;0;1;0;0;0;0;0;0;0;0;0;0;0;0;0;0;0;0;0;0;0;0;0;0;1;0;0;0;0;1;0;0;0;0;0;0;0;0;0;0;0;1;0;0;1;0;0;0;1;0;…
clusii_ss_pop44_ind5;DC-44;0;0;0;1;1;0;0;0;0;0;0;0;1;0;1;0;0;0;0;0;0;1;0;0;0;0;0;0;0;0;0;0;0;0;0;0;0;0;1;0;0;0;0;1;0;0;0;1;0;0;1;0;0;0;0;0;0;0;0;0;0;1;0;0;1;0;1;0;0;0;0;0;0;0;0;0;0;0;0;0;0;0;0;0;1;0;0;0;0;1;0;0;0;0;0;0;0;0;0;0;0;0;0;0;0;1;0;0;0;0;1;0;0;0;0;1;0;1;0;0;0;0;0;0;0;0;0;0;0;1;1;0;0;1;0;0;0;1;0;0;0;0;0;0;0;0;0;0;0;0;0;0;0;0;0;0;0;0;0;0;1;0;0;0;0;1;0;0;0;0;0;0;0;0;0;0;0;1;0;0;1;0;0;0;1;0;…
clusii_ss_pop45_ind1;DC-45;0;0;0;1;1;0;0;0;0;0;0;0;1;0;1;0;0;0;0;0;0;1;0;0;0;0;0;0;0;0;0;0;0;0;0;0;0;0;1;0;0;0;0;0;0;0;0;1;0;0;1;0;1;0;0;0;0;0;0;0;0;1;0;0;1;0;1;0;0;0;0;0;0;0;0;0;0;0;0;0;0;0;0;0;1;0;0;0;0;0;0;0;1;0;0;0;0;0;0;0;0;0;0;0;0;1;0;0;0;0;1;0;0;0;0;1;1;1;1;0;0;0;0;0;0;0;0;0;0;1;1;0;0;1;0;0;0;0;0;0;0;1;0;0;0;0;0;0;0;0;0;0;0;0;0;0;0;0;0;0;1;0;0;0;0;1;0;0;0;0;0;1;0;0;0;0;0;1;0;0;0;0;0;0;1;0;…
clusii_ss_pop45_ind2;DC-45;0;0;0;1;1;0;0;0;0;0;0;0;1;0;1;0;0;0;0;0;0;1;0;0;0;0;0;0;0;0;0;0;0;0;0;0;0;0;1;0;0;0;0;0;0;0;0;1;0;0;1;0;0;0;0;0;0;0;0;0;0;1;0;0;1;0;1;0;0;0;0;0;0;0;0;0;0;0;0;0;0;0;0;0;1;0;0;0;0;0;0;0;1;0;0;0;0;0;0;0;0;0;0;0;0;1;0;0;0;0;1;0;0;0;0;1;1;1;1;0;0;0;0;0;0;0;0;0;0;1;1;0;0;1;0;0;0;1;0;0;0;1;0;0;0;0;0;0;0;0;0;0;0;0;0;0;0;0;0;0;1;0;0;0;0;1;0;0;0;0;0;1;0;0;0;0;0;1;0;0;1;0;0;0;1;0;…
clusii_ss_pop45_ind3;DC-45;0;0;0;1;1;0;0;0;0;0;0;0;1;0;1;0;0;0;0;0;0;1;0;0;0;0;0;0;0;0;0;0;0;0;0;0;0;0;1;0;0;0;0;0;0;0;0;1;0;0;1;0;0;0;0;0;0;0;0;0;0;1;0;0;0;0;1;0;0;0;0;0;0;0;0;0;0;0;0;0;0;0;0;0;1;0;0;0;0;0;0;0;1;0;0;0;0;0;0;0;0;0;0;0;0;1;0;0;0;0;1;0;0;0;0;1;1;1;1;0;0;0;0;0;0;0;0;0;0;1;1;0;0;1;0;0;0;1;0;0;0;1;0;0;0;0;0;0;0;0;0;0;0;0;0;0;0;0;0;0;1;0;0;0;0;1;0;0;0;0;0;1;0;0;0;0;0;1;0;0;1;0;0;0;1;0;…
clusii_ss_pop45_ind4;DC-45;0;0;0;0;1;0;0;0;0;0;0;0;1;1;1;0;0;0;0;0;0;1;1;1;0;0;0;0;0;0;0;0;0;1;0;0;0;0;0;0;0;0;0;0;0;0;0;1;0;0;1;0;0;0;0;0;0;0;0;0;0;1;0;0;0;0;1;0;0;0;0;0;0;0;0;0;0;0;0;0;1;0;0;0;1;0;0;0;0;0;0;0;0;0;0;0;0;0;0;0;0;0;0;0;0;0;0;0;0;0;0;0;0;0;0;1;0;1;0;0;0;0;0;0;0;0;0;0;0;1;1;0;0;1;0;0;0;1;0;0;0;1;0;0;0;0;0;0;0;0;0;0;0;0;0;0;0;0;0;0;1;0;0;0;0;1;0;0;0;0;0;0;0;0;0;0;0;1;0;0;0;0;0;0;1;0;…
clusii_ss_pop45_ind5;DC-45;0;0;0;1;1;0;0;0;0;0;0;0;1;0;1;0;0;0;0;0;0;1;0;0;0;0;0;0;0;0;0;0;0;0;0;0;0;0;1;0;0;0;0;0;0;0;0;0;0;0;1;0;0;0;0;0;0;0;0;0;0;1;0;0;1;0;1;0;0;0;0;0;0;0;0;0;0;0;0;0;1;0;0;0;1;0;0;0;1;0;0;0;0;0;0;0;0;0;0;0;0;0;0;0;0;1;0;0;0;0;1;0;0;0;0;1;0;1;0;0;0;0;0;0;0;0;0;0;0;1;1;0;0;1;0;0;0;1;0;0;0;1;0;0;0;0;0;0;0;0;0;0;0;0;0;0;0;0;0;0;1;0;0;0;0;1;0;0;0;0;0;1;0;0;0;0;0;1;0;0;1;0;0;0;1;0;…
clusii_ss_pop46_ind1;DC-46;0;0;0;1;1;0;0;0;0;0;0;0;1;0;1;0;0;0;0;0;0;1;0;1;0;0;0;0;0;0;0;0;0;0;0;0;0;0;1;0;0;0;0;0;0;0;0;1;0;0;0;0;0;0;0;0;0;0;0;0;0;1;0;0;1;0;1;0;0;0;0;0;0;0;1;0;0;0;0;0;1;0;0;0;1;0;0;0;0;0;0;0;0;0;0;0;0;0;1;0;0;0;0;0;0;1;0;0;0;0;1;0;0;0;0;1;0;1;1;0;0;0;0;0;0;0;0;0;0;1;1;0;0;1;0;0;0;1;1;0;0;1;0;0;1;0;0;0;0;0;0;0;0;0;0;0;0;0;0;1;1;0;0;0;0;1;0;0;0;0;0;1;0;0;0;0;0;1;0;0;0;0;0;0;0;0;…
clusii_ss_pop46_ind2;DC-46;0;1;0;1;1;0;0;0;0;0;0;0;1;0;1;0;0;0;0;0;0;1;0;0;0;0;0;0;0;0;0;0;0;1;0;0;0;0;1;0;0;0;0;1;0;0;0;0;0;0;1;0;0;0;0;0;0;0;0;0;0;1;0;0;0;0;1;0;0;0;0;0;0;0;0;0;0;0;0;0;0;0;0;0;1;0;0;0;0;0;0;0;0;0;0;0;0;0;0;0;0;0;0;0;0;1;0;0;0;0;1;0;0;0;0;1;0;1;1;0;1;0;0;0;0;0;0;0;0;1;1;0;0;1;0;0;0;1;0;0;1;1;0;0;0;0;0;0;0;0;0;0;0;0;0;0;0;0;0;1;1;0;0;0;0;1;0;0;0;0;0;0;0;0;0;0;0;1;0;0;0;0;0;0;1;0;…
clusii_ss_pop46_ind3;DC-46;0;0;0;1;1;0;0;0;0;0;0;0;1;0;1;0;0;0;0;0;0;1;0;1;0;0;0;0;0;0;0;0;0;0;0;0;0;0;1;0;0;0;0;0;0;0;0;1;0;0;1;0;1;0;0;0;0;0;0;0;0;1;0;0;1;0;1;0;0;0;0;0;0;0;1;0;0;0;0;0;1;0;0;0;1;0;0;0;0;1;0;0;0;0;0;0;0;0;1;0;0;0;0;0;0;1;0;0;0;0;1;0;0;0;0;1;0;1;1;0;0;0;0;0;0;0;0;0;0;1;1;0;0;1;0;0;0;1;0;0;0;1;0;0;0;0;0;0;0;0;0;0;0;0;0;0;0;0;0;1;1;0;0;0;0;1;0;0;0;0;0;0;0;0;0;0;0;1;0;0;1;0;0;0;1;0;…
clusii_ss_pop46_ind4;DC-46;0;0;0;1;1;0;0;0;0;0;0;0;1;0;1;0;0;0;0;0;0;1;0;1;0;0;0;0;0;0;0;0;0;0;0;0;0;0;1;0;0;0;0;1;0;0;0;1;0;0;1;0;0;0;0;0;0;0;0;0;0;1;0;0;1;0;1;0;0;0;0;0;0;0;0;0;0;0;0;0;0;0;0;0;1;0;0;0;1;0;0;0;0;0;0;0;0;0;0;0;0;0;0;0;0;1;0;0;0;0;1;0;0;0;0;1;0;1;1;0;0;0;0;0;0;0;0;0;0;1;1;0;0;1;0;0;0;1;0;0;0;0;0;0;1;0;0;0;0;0;0;0;0;1;0;0;0;0;0;0;1;0;0;0;0;1;0;0;0;0;0;0;0;0;0;0;0;1;0;0;1;0;0;0;1;0;…
clusii_ss_pop46_ind5;DC-46;0;0;0;1;1;0;0;0;0;0;0;0;1;0;1;0;0;0;0;0;0;1;0;1;0;0;0;0;0;0;0;0;0;0;0;0;0;0;1;0;0;0;0;0;0;0;0;1;0;0;1;0;1;0;0;0;0;0;0;0;0;1;0;0;1;0;1;0;0;0;0;0;0;0;1;0;0;0;0;0;1;0;0;0;1;0;0;0;0;1;0;0;0;0;0;0;0;0;1;0;0;0;0;0;0;1;0;0;0;0;1;0;0;0;0;1;0;1;1;0;0;0;0;0;0;0;0;0;0;1;1;0;0;1;0;0;0;1;0;0;0;0;0;0;0;0;0;0;0;0;0;0;0;0;0;0;0;0;0;1;1;0;0;0;0;1;0;0;0;0;0;0;0;0;0;0;0;1;0;0;1;0;0;0;1;0;…
clusii_ss_pop47_ind1;DC-47;0;0;0;1;1;0;0;0;0;0;0;0;1;0;1;0;0;0;0;0;0;1;0;1;0;0;0;1;0;0;0;0;0;0;0;0;0;0;1;0;0;0;0;1;0;0;0;1;0;0;1;0;0;0;0;0;0;0;0;0;0;1;0;0;1;0;1;0;0;0;0;0;0;0;0;0;0;0;0;0;1;0;0;0;1;0;0;0;0;0;0;0;1;0;0;0;0;0;0;0;0;0;0;0;0;1;0;0;0;0;1;0;0;0;0;1;0;1;0;0;0;0;0;0;0;0;0;0;0;1;1;0;0;1;0;0;0;1;0;0;1;0;0;0;0;0;0;0;0;0;0;0;0;0;0;0;0;0;0;0;1;0;0;0;0;1;0;0;0;0;0;1;0;0;0;0;0;1;0;0;1;0;0;0;1;0;…
clusii_ss_pop47_ind2;DC-47;0;0;0;1;1;0;0;0;0;0;0;0;1;0;1;0;0;0;0;0;0;1;0;0;0;0;0;0;0;0;0;0;0;0;0;0;0;0;1;0;0;0;0;1;0;0;0;0;0;0;1;0;0;0;0;0;0;0;0;0;0;1;0;0;1;0;1;0;0;0;0;0;0;0;0;0;0;0;0;0;1;0;0;0;1;0;0;0;1;0;0;0;0;0;0;0;0;0;0;0;0;0;0;0;0;1;0;0;0;0;1;0;0;0;0;1;0;1;1;0;0;0;0;0;0;0;0;0;0;1;1;0;0;1;0;0;0;1;0;0;1;1;0;0;0;0;0;0;0;0;0;0;0;0;0;0;0;0;0;0;1;0;0;0;0;1;0;0;0;0;0;0;0;0;0;0;0;1;0;0;1;0;0;0;1;0;…
clusii_ss_pop47_ind3;DC-47;0;0;0;1;1;0;0;0;0;0;0;0;1;0;1;0;0;0;0;0;0;1;0;0;0;0;0;0;0;0;0;0;0;0;0;0;0;0;1;0;0;0;0;0;0;0;0;1;0;0;0;0;0;0;0;0;0;0;0;0;0;1;0;0;1;0;1;0;0;0;0;0;0;0;0;0;0;0;0;0;1;0;0;0;1;0;0;0;0;0;0;0;1;0;0;0;0;0;1;0;0;0;0;0;0;1;0;0;0;0;1;0;0;0;0;1;0;1;1;0;0;0;0;0;0;0;0;0;0;1;1;0;0;1;0;0;0;1;0;0;1;1;0;0;0;0;1;0;0;0;0;0;0;0;0;0;0;0;0;0;1;0;0;0;0;1;1;0;0;0;0;1;0;0;0;0;0;1;0;0;1;0;0;0;1;0;…
clusii_ss_pop47_ind4;DC-47;0;0;0;1;1;0;0;0;0;0;0;0;1;0;1;0;0;0;0;0;0;1;0;0;0;0;0;1;0;0;0;0;0;0;0;0;0;0;1;0;0;0;0;0;0;0;0;1;0;0;1;0;0;0;0;0;0;0;0;0;0;1;0;0;1;0;1;0;0;0;0;0;0;0;1;0;0;0;0;0;1;0;0;0;1;0;0;0;0;1;0;0;0;0;0;0;0;0;0;0;0;0;0;0;0;1;0;0;0;0;1;0;0;0;0;1;0;1;0;0;0;0;0;0;0;0;0;0;0;1;1;0;0;1;0;0;0;1;0;0;0;1;0;0;0;0;1;0;0;0;0;0;0;0;0;0;0;0;0;0;1;0;0;0;1;1;0;0;0;0;1;0;0;0;0;0;0;1;0;0;0;0;0;0;1;0;…
clusii_ss_pop47_ind5;DC-47;0;0;0;1;1;0;0;0;0;0;0;0;1;0;1;0;0;0;0;0;0;1;0;0;0;0;0;1;0;0;0;0;0;1;0;0;0;0;1;0;0;0;0;0;0;0;0;1;0;0;1;0;0;0;0;0;0;0;0;0;0;1;0;0;1;0;1;0;0;0;0;0;0;0;0;0;0;0;0;0;0;0;0;0;1;0;0;0;0;0;0;0;0;0;0;0;0;0;0;0;0;0;0;0;0;1;0;0;0;0;1;0;0;0;0;1;0;1;0;0;0;0;0;0;0;0;0;0;0;1;1;0;0;1;0;0;0;1;0;0;1;1;0;0;0;0;0;0;0;0;0;0;0;0;0;0;0;0;0;0;1;0;0;0;0;1;0;0;0;0;0;0;0;0;0;0;0;1;0;0;0;0;0;0;1;0;…
clusii_ss_pop48_ind1;DC-48;0;0;0;1;1;0;0;0;0;0;0;0;1;0;1;0;0;0;0;0;0;1;0;0;0;0;0;0;0;0;0;0;0;0;0;0;0;0;1;0;0;0;0;0;0;0;0;1;0;0;1;0;0;0;0;0;0;0;0;0;0;0;0;0;1;0;1;0;0;0;0;0;0;0;1;0;0;0;0;0;1;0;0;0;1;0;0;0;0;0;0;0;0;0;0;0;0;0;0;0;0;0;0;0;0;1;0;0;0;0;1;0;0;0;0;1;0;1;1;0;0;0;0;0;0;0;0;0;0;1;1;0;0;1;0;0;0;1;0;0;0;1;0;0;0;0;0;0;0;0;0;0;0;0;0;0;0;0;0;1;1;0;0;0;0;1;0;0;0;0;0;0;0;0;0;0;0;1;0;0;1;0;0;0;1;0;…
clusii_ss_pop48_ind2;DC-48;0;0;0;1;0;0;0;0;0;0;0;0;1;0;1;0;0;0;0;0;0;0;1;1;0;0;0;0;0;0;0;0;0;0;0;0;0;0;1;0;0;0;0;0;0;0;0;0;0;0;0;0;0;0;0;0;0;0;0;0;0;1;0;0;1;0;1;0;0;0;0;0;0;0;0;0;0;0;0;0;1;0;0;0;1;0;0;0;0;0;0;0;0;0;0;0;0;0;0;0;0;0;0;0;0;1;0;0;0;0;1;0;0;0;0;1;0;1;1;0;0;0;0;0;0;0;0;0;0;1;1;0;0;1;0;0;0;1;0;0;1;1;0;0;0;0;1;0;0;0;0;0;0;0;0;0;0;0;0;0;1;0;0;0;0;1;0;0;0;0;0;0;0;0;0;0;0;1;0;0;0;0;0;0;1;0;…
clusii_ss_pop48_ind3;DC-48;0;0;0;1;1;0;0;0;0;0;0;0;1;0;1;0;0;0;0;0;0;1;0;0;0;0;0;0;0;0;0;0;0;0;0;0;0;0;1;0;0;0;0;0;0;0;0;1;0;0;0;0;0;0;0;0;0;0;0;0;0;0;0;0;1;0;1;0;0;0;0;0;0;0;0;0;0;0;0;0;1;0;0;0;1;0;0;0;0;0;0;0;0;0;0;0;0;0;1;0;0;0;0;0;0;1;0;0;0;0;1;0;0;0;0;1;0;1;1;0;0;0;0;0;0;0;0;0;0;1;1;0;0;1;0;0;0;1;0;0;0;0;0;0;0;0;0;0;0;0;0;0;0;0;0;0;0;0;0;0;1;0;0;0;0;1;0;0;0;0;0;0;0;0;0;0;0;1;0;0;0;0;0;0;1;0;…
clusii_ss_pop48_ind4;DC-48;0;0;0;1;1;0;0;0;0;0;0;0;1;0;1;0;0;0;0;0;0;1;0;1;0;0;0;0;0;0;0;0;0;0;0;0;0;0;1;0;0;0;0;0;0;0;0;1;0;0;1;0;0;0;0;0;0;0;0;0;0;1;0;0;1;0;1;0;0;0;0;0;0;0;1;0;0;0;0;0;1;0;0;0;1;0;0;0;0;0;0;0;0;0;0;0;0;0;0;0;0;0;0;0;0;1;0;0;0;0;1;0;0;0;0;1;0;1;1;0;0;0;0;0;0;0;0;0;0;1;1;0;0;1;0;0;0;1;0;0;0;0;0;0;0;0;0;0;0;0;0;0;0;0;0;0;0;0;0;0;1;0;0;0;0;1;0;0;0;0;0;1;0;0;0;0;0;1;0;0;0;0;0;0;1;0;…
clusii_ss_pop48_ind5;DC-48;0;0;0;1;1;0;0;0;0;0;0;0;1;0;1;0;0;0;0;0;0;1;0;1;0;0;0;0;0;0;0;0;0;0;0;0;0;0;1;0;0;0;0;0;0;0;0;1;0;0;1;0;0;0;0;0;0;0;0;0;0;0;0;0;1;0;1;0;0;0;0;0;0;0;1;0;0;0;0;0;1;0;0;0;1;0;0;0;0;0;0;0;0;0;0;0;0;0;1;0;0;0;0;0;0;1;0;0;0;0;1;0;0;0;0;1;0;1;1;0;0;0;0;0;0;0;0;0;0;1;1;0;0;1;0;0;0;1;1;0;0;1;0;0;0;0;0;0;0;0;0;0;0;0;0;0;0;0;0;1;1;0;0;0;0;1;0;0;0;0;1;1;0;0;0;0;0;1;0;0;1;0;0;0;1;0;…
clusii_ss_pop49_ind1;DC-49;0;0;0;0;1;0;0;0;0;0;0;0;1;0;1;0;0;0;0;0;0;1;0;1;0;0;0;0;0;0;1;0;0;0;0;0;0;0;1;0;0;0;0;0;0;0;0;0;0;0;1;0;0;0;0;0;0;0;0;0;0;1;0;0;1;0;1;0;0;0;0;0;0;0;0;0;0;0;0;0;0;0;0;0;1;0;0;0;0;0;0;0;1;0;0;0;0;0;1;0;0;0;0;0;0;1;0;0;0;0;1;0;0;0;0;1;0;1;1;0;0;0;0;0;0;0;0;0;0;1;1;0;0;1;0;0;0;1;0;0;0;0;0;0;0;0;0;0;0;0;0;0;0;0;0;0;0;0;0;0;1;0;0;0;0;1;0;0;0;0;0;1;0;0;0;0;0;1;0;0;0;0;0;0;1;0;…
clusii_ss_pop49_ind2;DC-49;0;0;0;1;1;0;0;0;0;0;0;0;1;0;1;0;0;0;0;0;0;1;0;1;0;0;0;1;0;0;0;0;0;0;0;0;0;0;1;0;0;0;0;0;0;0;0;1;0;0;0;0;0;0;0;0;0;0;0;0;0;1;0;0;1;0;1;0;0;0;0;0;0;0;0;0;0;0;0;0;0;0;0;0;1;0;0;0;0;0;0;0;0;0;0;1;0;0;0;0;0;0;0;0;0;1;0;0;0;0;1;0;0;0;0;1;0;1;1;0;0;0;0;0;0;0;0;0;0;1;1;0;0;1;0;0;0;1;0;0;0;0;0;0;0;0;0;0;0;0;0;0;0;0;0;0;0;0;0;0;1;0;0;0;0;1;0;0;0;0;0;0;0;0;0;0;0;1;0;0;0;0;0;0;1;0;…
clusii_ss_pop49_ind3;DC-49;0;0;0;0;1;0;0;0;0;0;0;0;1;0;1;0;0;0;0;0;0;1;0;1;0;0;0;0;0;0;1;0;0;0;0;0;0;0;1;0;1;0;0;0;0;0;0;0;0;0;1;0;0;0;0;0;0;0;0;0;0;1;0;0;1;0;1;0;0;0;0;0;0;0;0;0;0;0;0;0;0;0;0;0;1;0;0;0;0;0;0;0;1;0;0;0;0;0;1;0;0;0;0;0;0;1;0;0;0;0;1;0;0;0;0;1;0;1;1;0;0;0;0;0;0;0;0;0;0;1;1;0;0;1;0;0;0;1;0;0;0;0;0;0;0;0;1;0;0;0;0;0;0;0;0;0;0;0;0;0;1;0;0;0;0;1;0;0;0;0;0;1;0;0;0;0;0;1;0;0;0;0;0;0;1;0;…
clusii_ss_pop49_ind4;DC-49;0;0;0;1;1;0;0;0;0;0;0;0;1;0;1;0;0;0;0;0;0;0;0;0;0;0;0;0;0;0;0;0;1;0;1;0;0;0;1;0;0;0;0;0;0;0;0;0;0;0;1;0;1;0;0;0;0;0;0;0;0;0;0;0;1;0;1;0;0;0;0;0;0;0;1;0;0;0;0;0;1;0;0;0;1;0;0;0;0;0;0;0;1;0;0;0;0;0;1;0;0;0;0;0;0;1;0;0;0;0;1;0;0;0;0;1;0;1;1;0;0;0;0;0;0;0;0;0;0;1;1;0;0;1;0;0;0;1;0;0;1;1;0;0;0;0;0;0;0;0;0;0;0;0;0;0;0;0;0;1;1;0;0;0;0;1;0;0;0;0;0;0;0;0;0;0;0;1;0;0;0;0;0;0;1;0;…
clusii_ss_pop49_ind5;DC-49;0;0;0;1;1;0;0;0;0;0;0;0;1;0;1;0;0;0;0;0;0;1;0;0;0;0;0;0;0;0;0;0;0;0;0;0;0;1;1;0;0;0;0;0;0;0;0;1;0;0;0;0;0;0;0;0;0;0;0;0;0;1;0;0;1;0;1;0;0;0;0;0;0;0;1;0;0;0;0;0;0;0;0;0;1;0;0;0;0;0;0;0;1;0;0;0;0;0;1;0;0;0;0;0;0;1;0;0;0;0;1;0;0;0;0;1;0;1;1;0;0;0;0;0;0;0;0;0;0;1;1;0;0;1;0;0;0;1;0;0;1;1;0;0;0;0;0;0;0;0;0;0;0;0;0;0;0;0;0;0;1;0;0;0;0;1;0;0;0;0;0;1;0;0;0;0;0;1;0;0;0;0;0;0;1;0;…
clusii_ss_pop49_ind6;DC-49;0;0;0;1;1;0;0;0;0;0;0;0;1;0;1;0;0;0;0;0;0;1;0;1;0;0;0;0;0;0;0;0;0;0;0;0;0;0;1;0;0;0;0;0;0;0;0;0;0;0;1;0;0;0;0;0;0;0;0;0;0;0;0;0;1;0;1;0;0;0;0;0;0;0;0;0;0;0;0;0;1;0;0;0;0;0;0;0;0;0;0;0;1;0;0;0;0;0;0;0;0;0;0;0;0;1;0;0;0;0;1;0;0;0;0;1;0;1;0;0;0;0;0;0;0;0;0;0;0;1;1;0;0;1;0;0;0;1;0;0;0;0;0;0;0;0;0;0;0;0;0;0;0;0;0;0;0;0;0;0;1;0;0;0;0;1;0;0;0;0;0;1;0;0;0;0;0;1;0;0;0;0;0;0;1;0;…
clusii_ss_pop50_ind1;DC-50;0;0;0;1;1;0;0;0;0;0;0;0;1;0;1;0;0;0;0;0;0;1;0;0;0;0;0;0;0;0;0;0;0;0;0;0;0;0;1;0;1;0;0;0;0;0;0;1;0;0;1;0;0;0;0;0;0;0;0;0;0;1;0;0;1;0;1;0;0;0;0;0;0;0;0;0;0;0;0;0;0;0;0;0;1;0;0;0;0;0;0;0;0;0;0;0;0;0;1;0;0;0;0;0;0;1;0;0;0;0;1;0;0;0;0;1;0;1;0;0;0;0;0;0;0;0;0;1;0;1;1;0;0;1;0;0;0;1;0;0;1;1;0;0;0;0;1;0;0;0;0;0;0;0;0;0;0;0;0;0;1;0;0;0;0;1;1;0;0;0;0;1;0;0;0;0;0;1;0;0;1;0;0;0;0;0;…
clusii_ss_pop50_ind2;DC-50;0;0;0;1;1;0;0;0;0;0;0;0;1;0;1;0;0;0;0;0;0;1;0;0;0;0;0;1;0;0;0;0;0;0;0;0;0;0;1;0;0;0;0;0;0;0;0;1;0;0;0;0;0;0;0;0;0;0;0;0;0;1;0;0;1;0;1;0;0;0;0;0;0;0;1;0;0;0;0;0;1;0;0;0;1;0;0;0;0;0;0;0;0;0;0;0;0;0;0;0;0;0;0;0;0;1;0;0;0;0;1;0;0;0;0;1;0;1;1;0;0;0;0;0;0;0;0;0;0;1;1;0;0;1;0;0;0;1;0;0;0;1;0;0;0;0;0;0;0;0;0;0;0;0;0;0;0;0;0;1;1;0;0;0;0;1;0;0;0;0;0;0;0;0;0;0;0;1;0;0;0;0;0;0;1;0;…
clusii_ss_pop50_ind3;DC-50;0;0;0;1;1;0;0;0;0;0;0;0;1;1;1;0;0;0;0;0;0;1;0;0;0;0;0;1;0;0;0;0;0;0;0;0;0;0;1;0;0;0;0;0;0;0;0;1;0;0;0;0;0;0;0;0;0;0;0;0;0;0;0;0;1;0;1;0;0;0;0;0;0;0;1;0;0;0;0;0;1;0;0;0;1;0;0;0;0;0;0;0;0;0;0;0;0;0;1;0;0;0;0;0;0;1;0;0;0;0;1;0;0;0;0;1;0;1;1;0;0;0;0;0;0;0;0;0;0;1;1;0;0;1;0;0;0;1;0;0;0;1;0;0;0;0;0;0;0;0;0;0;0;0;0;0;0;0;0;0;1;0;0;0;1;1;0;0;0;0;0;1;0;0;0;0;0;1;0;0;0;0;0;0;1;0;…
clusii_ss_pop50_ind4;DC-50;0;0;0;1;1;0;0;0;0;0;0;0;0;0;1;0;0;0;0;0;0;1;0;0;0;0;0;1;0;0;0;0;0;0;0;0;0;0;1;0;0;0;0;0;0;0;0;1;0;0;0;0;0;0;0;0;0;0;0;0;0;0;0;0;1;0;1;0;0;0;0;0;0;0;1;0;0;0;0;0;0;0;0;0;1;0;0;0;0;0;0;0;0;0;0;0;0;0;0;0;0;0;0;0;0;1;0;0;0;0;1;0;0;0;0;1;0;1;0;0;0;0;0;0;0;0;0;0;0;1;1;0;0;1;0;0;0;1;1;0;0;1;0;0;0;0;0;0;0;0;0;0;0;1;0;0;0;0;0;0;1;0;0;0;0;1;0;0;0;0;1;0;0;0;0;0;0;1;0;0;0;0;0;0;0;0;…
clusii_ss_pop50_ind5;DC-50;0;0;0;1;1;0;0;0;0;0;0;0;1;0;1;0;0;0;0;0;0;1;0;0;0;0;0;0;0;0;0;0;0;0;0;0;0;0;1;0;0;0;0;0;0;0;0;0;0;0;1;0;0;0;0;0;0;0;0;0;0;1;0;0;1;0;1;0;0;0;0;0;0;0;0;0;0;0;0;0;0;0;0;0;1;0;0;0;0;0;0;0;0;0;0;0;0;0;1;0;0;0;0;0;0;1;0;0;0;0;1;0;0;0;0;1;0;1;1;0;0;0;0;0;0;0;0;0;0;1;1;0;0;1;0;0;0;1;0;0;0;1;0;0;0;0;0;0;0;0;0;0;0;0;0;0;0;0;0;0;1;0;0;0;0;1;0;0;0;0;0;0;0;0;0;0;0;1;0;0;0;0;0;0;0;0;…
clusii_ss_pop52_ind1;DC-52;0;0;0;1;1;0;0;0;0;0;0;0;1;0;1;0;0;0;0;0;0;0;0;0;0;0;0;0;0;0;1;0;0;0;0;0;0;0;1;0;0;0;0;0;0;0;0;0;0;0;1;0;0;0;0;0;0;0;0;0;0;0;0;0;1;0;1;0;0;0;0;0;0;0;1;0;0;0;0;0;0;0;0;0;1;0;0;0;0;0;0;0;0;0;0;0;0;0;0;0;0;0;0;0;0;1;0;0;0;0;1;0;0;0;0;1;0;1;0;0;0;0;0;0;0;0;0;0;0;1;1;0;0;1;0;0;0;1;1;0;0;1;0;0;0;0;0;0;0;0;0;0;0;0;0;0;0;0;0;0;1;0;0;0;0;1;0;0;0;0;1;1;0;0;0;0;0;1;0;0;0;0;0;0;1;0;…
clusii_ss_pop52_ind2;DC-52;0;0;0;1;1;0;0;0;0;0;0;0;1;0;1;0;0;0;0;0;0;0;0;1;0;0;0;0;0;0;1;0;0;0;0;0;0;0;1;0;0;0;0;0;0;0;1;0;0;0;1;0;0;0;0;0;0;0;0;0;0;1;0;0;1;0;1;0;0;0;0;0;0;0;0;0;0;0;0;0;1;0;0;0;1;0;0;0;0;0;1;0;0;0;0;0;0;0;1;0;0;0;0;0;0;1;0;0;0;0;1;0;0;0;0;1;0;1;0;0;1;0;0;0;0;0;0;0;0;1;1;0;0;1;0;0;0;1;1;0;0;1;0;0;0;0;0;0;0;0;0;0;0;0;0;0;0;0;0;0;1;0;0;0;0;1;0;0;0;0;0;0;0;0;0;0;0;1;0;0;0;0;0;0;1;0;…
clusii_ss_pop52_ind3;DC-52;0;0;0;1;1;0;0;0;0;0;0;0;1;0;1;0;0;0;0;0;0;0;0;0;0;0;0;0;0;0;0;0;0;0;0;0;0;0;1;0;0;0;0;0;0;0;0;0;0;0;1;0;0;0;0;0;0;0;0;0;0;1;0;0;1;0;1;0;0;0;0;0;0;0;0;0;0;0;0;0;1;0;0;0;1;0;0;0;1;0;0;0;0;0;0;0;0;0;1;0;0;0;0;0;0;1;0;0;0;0;1;0;0;0;0;1;0;1;1;0;0;0;0;0;0;0;0;0;0;1;1;0;0;1;0;0;0;1;0;0;1;1;0;0;0;0;0;0;0;0;0;0;0;0;0;0;0;0;0;0;1;0;0;0;0;1;0;0;0;0;0;0;0;0;0;0;0;1;0;0;1;0;0;0;1;0;…
clusii_ss_pop52_ind4;DC-52;0;0;0;1;1;0;0;0;0;0;0;0;1;0;1;0;0;0;0;0;0;1;0;0;0;0;0;0;0;0;1;0;0;0;0;0;0;0;1;0;0;0;0;1;0;0;1;0;0;0;1;0;0;0;1;0;0;0;0;0;0;1;0;0;1;0;1;0;0;0;0;0;0;0;1;0;0;0;0;0;0;0;0;0;1;0;0;0;0;0;1;0;0;0;0;0;0;0;0;0;0;0;0;0;0;1;0;0;0;1;1;0;0;0;0;1;0;1;1;0;0;0;0;0;0;0;0;0;0;1;1;0;0;1;0;0;0;1;0;0;1;1;0;0;0;0;0;0;0;0;0;0;0;0;0;0;0;0;0;0;1;0;0;0;0;1;0;0;0;0;0;0;0;0;0;0;0;1;0;0;1;0;0;0;1;0;…
clusii_ss_pop52_ind5;DC-52;0;0;0;1;1;0;0;0;0;0;0;0;1;0;1;0;0;0;0;0;0;1;0;0;0;1;0;0;0;0;0;0;0;0;0;0;0;0;1;0;0;0;0;0;0;0;0;0;0;0;1;0;0;1;0;0;0;0;0;0;0;1;0;0;1;0;1;0;0;0;0;0;0;0;1;0;0;0;0;0;1;0;0;0;0;0;0;0;0;0;1;0;0;0;0;0;0;0;0;0;0;0;0;0;0;1;0;0;0;0;1;0;0;0;0;1;0;1;0;0;0;0;0;0;0;0;0;0;0;1;1;0;0;1;0;0;0;1;0;0;0;1;0;0;0;0;0;0;0;0;0;0;0;0;0;0;0;0;0;0;1;0;0;0;0;1;0;0;0;0;0;0;0;0;0;0;0;1;0;0;0;0;0;0;0;0;…
clusii_ss_pop53_ind1;DC-53;0;0;0;1;1;0;0;0;0;0;0;0;1;1;1;0;0;0;0;0;0;0;0;1;0;0;0;0;0;0;0;0;0;0;0;0;0;0;1;0;0;0;0;0;0;0;0;1;0;0;1;0;0;0;0;0;0;0;0;0;0;0;0;0;1;0;1;0;0;0;0;0;0;0;1;0;0;0;0;0;0;0;0;0;0;0;0;0;1;0;1;1;0;0;0;0;0;0;1;0;0;0;0;0;0;1;0;0;0;0;1;0;0;0;0;1;0;1;1;0;0;0;0;0;0;0;0;0;0;1;1;0;0;1;0;0;0;1;0;0;0;1;0;0;0;0;0;0;0;0;0;0;0;0;0;0;0;0;0;0;1;0;0;0;0;1;0;0;0;0;1;0;0;0;0;0;0;1;0;0;0;0;0;0;0;0;…
clusii_ss_pop53_ind2;DC-53;0;0;0;1;1;0;0;0;0;0;0;0;1;0;1;0;0;0;0;0;0;0;0;1;0;0;0;0;0;0;0;0;0;0;0;0;0;0;1;0;0;0;0;0;0;0;0;0;0;0;1;0;0;0;0;0;0;0;0;0;0;1;0;0;1;0;1;0;0;0;0;0;0;0;1;0;0;0;0;0;1;0;0;0;1;0;0;0;0;0;1;0;0;0;0;0;0;0;1;0;0;0;0;0;0;1;0;0;0;0;1;0;0;0;0;1;0;1;0;0;0;0;0;0;0;0;0;0;0;1;1;0;0;1;0;0;0;1;0;0;1;1;0;0;1;0;0;0;0;0;0;0;0;0;0;0;0;0;0;0;1;0;0;0;0;1;0;0;0;0;0;0;0;0;0;0;0;1;0;0;0;0;0;0;0;0;…
clusii_ss_pop53_ind3;DC-53;0;0;0;1;1;0;0;0;0;0;0;0;1;0;1;0;0;0;0;0;0;1;0;1;0;0;0;0;0;0;1;0;0;0;0;0;0;0;1;0;0;0;0;0;0;0;0;0;0;0;1;0;0;0;0;0;0;0;0;0;0;1;0;0;1;0;1;0;0;0;0;0;0;0;1;0;0;0;0;0;0;0;0;0;1;0;0;0;0;0;1;0;0;0;0;0;0;0;1;0;0;0;0;0;0;1;0;0;0;0;1;0;0;0;0;1;0;1;1;0;0;0;0;0;0;0;0;0;0;1;1;0;0;1;0;0;0;1;0;0;1;1;0;0;0;0;1;0;0;0;0;0;0;0;0;0;0;0;0;0;1;0;0;0;0;1;0;0;0;0;0;0;0;0;0;0;0;1;0;0;0;0;0;0;0;0;…
[truncated: 2 more rows]

## Sheet: Doronicum_glaciale_Pachschwöll
Ind;New_pop;Allele1;Allele2;Allele3;Allele4;Allele5;Allele6;Allele7;Allele8;Allele9;Allele10;Allele11;Allele12;Allele13;Allele14;Allele15;Allele16;Allele17;Allele18;Allele19;Allele20;Allele21;Allele22;Allele23;Allele24;Allele25;Allele26;Allele27;Allele28;Allele29;Allele30;Allele31;Allele32;Allele33;Allele34;Allele35;Allele36;Allele37;Allele38;Allele39;Allele40;Allele41;Allele42;Allele43;Allele44;…
[truncated: 90 more rows]

[truncated: 5 more sheets: Doronicum_stiriacum_Pachschwöl, Edraianthus_graminifolius_Surin, Phyteuma_globulariifolium_Schon, Saponaria_pumila_Tribsch_2002_A, Senecio_carniolicus_Escobar_201]
