# Supplementary material for: Environmental Data Do Not Correlate With Plant Genetic Diversity in Alpine Ecosystems
Source: Ecol Evol. 2025 May 7;15(5):e71332. doi: 10.1002/ece3.71332 (PMC12059208; doi:10.1002/ece3.71332)
Supplement: Supplementary file 3 — Appendix S3.—Population‐level summary statistics and environmental variables for the study species. This table includes measures of genetic diversity (e.g., heterozygosity, rarity index) alongside geographic coordinates and topographic and soil‐related variables. [file ECE3-15-e71332-s001.xlsx]

## Sheet: TableS2
	Population	Species	Heterozygosity	Rarity.index	Longitude	Latitude	aspectcosine_1KMmn_GMTEDmd_crop	aspectsine_1KMmn_GMTEDmd_crop	bdod_0.5cm_mean_1000_crop	cec_0.5cm_mean_1000_crop	cfvo_0.5cm_mean_1000_crop	CHELSA_bio1_1981.2010_V.2.1_crop	CHELSA_bio10_1981.2010_V.2.1_crop	CHELSA_bio11_1981.2010_V.2.1_crop	CHELSA_bio12_1981.2010_V.2.1_crop	CHELSA_bio13_1981.2010_V.2.1_crop	CHELSA_bio14_1981.2010_V.2.1_crop	CHELSA_bio15_1981.2010_V.2.1_crop	CHELSA_bio16_1981.2010_V.2.1_crop	CHELSA_bio17_1981.2010_V.2.1_crop	CHELSA_bio18_1981.2010_V.2.1_crop	CHELSA_bio19_1981.2010_V.2.1_crop	CHELSA_bio2_1981.2010_V.2.1_crop	CHELSA_bio3_1981.2010_V.2.1_crop	CHELSA_bio4_1981.2010_V.2.1_crop	CHELSA_bio5_1981.2010_V.2.1_crop	CHELSA_bio6_1981.2010_V.2.1_crop	CHELSA_bio7_1981.2010_V.2.1_crop	CHELSA_bio8_1981.2010_V.2.1_crop	CHELSA_bio9_1981.2010_V.2.1_crop	clay_0.5cm_mean_1000_crop	dx_1KMmn_GMTEDmd_crop	dxx_1KMmn_GMTEDmd_crop	dy_1KMmn_GMTEDmd_crop	dyy_1KMmn_GMTEDmd_crop	eastness_1KMmn_GMTEDmd_crop	elevation_1KMmn_GMTEDmn_crop	nitrogen_0.5cm_mean_1000_crop	northness_1KMmn_GMTEDmd_crop	ocd_0.5cm_mean_1000_crop	ocs_0.30cm_mean_1000_crop	pcurv_1KMmn_GMTEDmd_crop	roughness_1KMmn_GMTEDmd_crop	sand_0.5cm_mean_1000_crop	silt_0.5cm_mean_1000_crop	slope_1KMmn_GMTEDmd_crop	soc_0.5cm_mean_1000_crop	tcurv_1KMmn_GMTEDmd_crop	tpi_1KMmn_GMTEDmd_crop
1	AA_135	Androsace alpina	0.099435	0.0274836	10.22	46.42	0.00797579	-0.191082	104.843	329.328	177.82	-4	5	-15	1610	187	54	34	536	208	531	220	10	10	768	11	-21	32	3	-13	174.729	-0.0844787	0.0015335	-0.023075	0.00050733	0.0399624	2826.19	5771.55	0.0210653	526.227	66.0379	0.00131267	250.938	440.391	385.032	19.361	715.032	0.000594579	24.9531
2	AA-04	Androsace alpina	0.0689266	0.029763	13.25	47.05	-0.750176	0.523593	95.0588	410.437	222.671	-5	4	-14	2193	308	87	37	851	314	851	314	9	9	699	9	-19	28	4	-14	262.733	0.295948	0.000118453	-0.304158	1.69e-05	-0.118837	2744.38	10889.1	0.0703867	680.498	92.5678	-7.51e-05	253.5	334.723	402.788	21.0701	991.593	0.000249299	1.45312
3	AA-100	Androsace alpina	0.099435	0.0472212	9.9	46.32	-0.936438	0.0170443	108.245	275.822	162.422	-1	9	-11	1462	178	44	36	514	182	497	188	10	10	763	14	-18	32	7	-9	190.347	0.0629146	-0.00108122	-0.393158	-5.4e-05	-0.0352652	2271.38	6636.5	-0.0408528	557.82	68.7493	-0.00030737	256.938	419.647	390.134	22.7846	876.498	-0.000609711	-11.5234
4	AA-101	Androsace alpina	0.0870057	0.0378023	9.55	46.18	-0.972285	0.127073	102.336	314.499	119.412	1	10	-8	1768	220	48	39	614	202	580	205	9	9	713	15	-15	30	9	-7	214.903	0.053131	0.000272952	-0.31888	0.000152679	-0.0249179	1996.75	6856.97	0.122504	580.823	75.9735	8.03e-05	186.875	400.19	384.882	18.0276	885.172	0.000284596	5.71875
5	AA-106	Androsace alpina	0.0892655	0.0524412	10	46.07	-0.377791	-0.395903	106.095	312.709	211.287	-3	6	-13	2195	276	72	34	731	280	673	292	10	10	739	11	-20	31	5	-11	212.023	-0.297273	-0.000804803	-0.239704	0.000944659	0.0395917	2560.5	7066.53	-0.0485434	517.296	66.9592	0.000239195	307.75	385.299	402.393	24.5627	918.815	-0.000133935	11.1562
6	AA-115	Androsace alpina	0.119774	0.0435181	10.57	46.23	0.42136	0.245763	110.46	322.741	193.662	-5	5	-16	1673	194	56	36	576	203	559	209	10	10	795	10	-23	33	3	-14	206.749	0.160033	0.00143329	0.133326	-7.8863e-05	-0.059225	2868.81	5977.05	0.0461697	502.318	64.2696	0.000906366	228.438	416.452	376.793	18.9355	769.708	0.000401946	12.2969
7	AA-116	Androsace alpina	0.0971751	0.0451488	10.47	46.33	-0.59226	0.282669	105.233	364.459	142.825	0	10	-10	1513	181	52	35	522	192	514	200	10	10	780	15	-17	32	8	-9	194.203	0.123545	-0.00082853	-0.271945	-0.000716929	-0.063665	2145.19	6214.89	0.118483	538.393	66.886	-0.000293356	258.312	375.971	429.731	22.4808	808.167	-0.00110615	-22.4141
8	AA-117	Androsace alpina	0.110734	0.0480528	10.43	45.93	-0.533858	0.629541	114.147	308.954	152.702	1	10	-8	1788	205	61	35	608	223	583	232	9	9	714	15	-14	29	8	-7	221.748	0.130443	-0.000219431	-0.0633604	0.000122775	0.0790122	1968	7159.09	0.0977021	528.589	63.9911	0.000156768	85.875	402.567	375.892	7.32857	943.584	-0.000258009	0.320312
9	AA-118	Androsace alpina	0.116384	0.0398383	10.61	46.17	0.471636	0.781669	108.25	300.385	220.557	-2	8	-12	1906	221	63	36	652	228	637	236	10	10	779	13	-19	32	6	-10	204.407	0.439517	-0.000167015	0.191591	-0.00078107	0.0211914	2373.62	5860.86	0.0940952	523.077	66.4576	-0.00015031	248.375	390.026	405.715	21.599	753.265	-0.000649367	-17.3281
10	AA-12	Androsace alpina	0.101695	0.0349825	13.4	47.07	0.364325	0.0601852	95.1494	395.522	213.578	-5	4	-14	1923	277	73	40	766	265	766	265	9	9	704	9	-19	28	4	-14	246.577	0.052532	-8.41e-05	0.29488	0.000848595	0.0782967	2760.44	10558.7	0.105472	648.053	85.9661	0.000364601	293.625	326.21	427.201	24.681	1027.72	0.000438516	16.2812
11	AA-123	Androsace alpina	0.133333	0.069333	10.05	46.47	-0.424235	0.563662	100.297	327.11	214.936	-4	5	-14	1604	190	55	34	546	214	546	225	9	9	755	10	-21	31	5	-13	185.483	0.250968	0.000908082	-0.159904	0.000749328	-0.133083	2818.88	5796.64	-0.138674	547.753	67.445	0.000379732	218.062	448.56	366.023	18.2213	883.696	0.00111658	23.7891
12	AA-126	Androsace alpina	0.108475	0.0550905	9.93	46.73	-0.547887	-0.823186	100.33	448.234	76.7991	-2	7	-12	1589	209	79	33	597	267	597	272	10	10	732	12	-18	31	7	-10	152.949	-0.472235	0.000154442	-0.223383	3.46e-05	0.00129747	2395.62	9220.03	-0.0346408	581.845	58.6867	0.000137722	257.5	497.902	348.662	21.6381	973.002	-1.52e-05	2.16406
13	AA-129	Androsace alpina	0.0689266	0.027796	10.47	46.83	-0.20077	0.842935	105.692	376.808	147.403	-2	7	-12	1119	157	49	38	439	174	439	176	10	10	734	13	-18	30	7	-7	187.015	0.333379	0.000243654	-0.0706029	-0.000545904	0.143084	2420.81	7702.79	0.0160992	555.889	69.5421	0.000155258	172.75	430.275	383.215	15.5904	1037.35	-0.000467725	-8.67188
14	AA-132	Androsace alpina	0.114124	0.0403873	9.75	46.48	-0.940877	0.196269	103.936	339.415	188.003	-3	6	-13	1774	215	63	35	625	240	625	247	9	9	744	11	-19	31	6	-12	191.281	0.144207	0.000785941	-0.515032	0.000295807	-0.111168	2604.5	6283.01	0.145547	553.458	69.3544	0.00018778	314	437.556	370.731	28.0877	883.667	0.000765364	13.4922
15	AA-133	Androsace alpina	0.105085	0.0351979	10.22	46.5	-0.980893	0.0881899	106.407	367.05	130.642	-2	8	-12	1276	150	45	33	425	171	425	180	9	9	758	13	-18	31	8	-10	168.133	0.0304783	0.000156394	-0.49064	-0.000185292	-0.0206394	2395.19	5764.85	-0.0425638	551.902	65.9101	-6.16e-05	268.125	445.402	386.465	26.0022	707.008	5.86e-05	-2.22656
16	AA-14	Androsace alpina	0.100565	0.0663322	11.82	46.42	0.950669	-0.223759	98.092	297.066	132.644	-1	8	-10	1500	182	53	37	538	192	527	192	10	10	727	14	-17	31	7	-10	180.885	-0.11888	-0.000500749	0.368558	-0.00056929	-0.0277887	2298.94	8461.42	0.0774143	596.617	70.9463	-0.000441739	213.688	404.745	414.371	20.8161	981.891	-0.000409113	-16.2656
17	AA-143	Androsace alpina	0.0474576	0.0554261	6.83	45.12	0.349922	-0.379331	106.611	330.337	205.223	-2	7	-12	1440	146	85	14	399	300	356	320	9	9	743	13	-17	30	0	-10	232.108	-0.106951	-0.000256642	0.0717377	-0.000754736	0.103044	2673.31	5667.37	-0.171946	505.629	65.4684	-0.000392148	151.438	403.008	365.049	13.698	1080.14	-0.000567538	-17.7578
18	AA-145	Androsace alpina	0.101695	0.0327686	8.08	46.42	0.510541	-0.68043	109.63	306.452	179.058	-3	6	-12	2161	228	144	11	605	480	567	480	8	8	716	11	-17	29	4	-12	183.057	-0.501324	0.00112856	0.260065	0.00019831	-0.0805569	2578.31	5861.05	0.132569	551.324	70.0924	0.000712165	297.375	434.3	382.642	24.0145	1374.78	0.000544863	14.8438
19	AA-146	Androsace alpina	0.101695	0.0328786	8.38	46.47	0.398336	-0.818872	103.159	313.709	117.058	-1	8	-10	2562	286	140	20	745	470	645	470	8	8	701	13	-15	28	2	-10	197.851	-0.504906	5.66e-05	0.190029	-0.000565007	-0.180987	2304.81	7775.64	0.142068	579.009	65.7103	-0.000182406	277.375	458.232	343.699	23.112	1255.59	-0.000235863	-10.8203
20	AA-15	Androsace alpina	0.111864	0.0435988	11.45	46.17	-0.0510538	-0.12881	104.021	295.276	120.662	0	9	-9	1346	177	42	41	504	150	487	150	10	10	688	14	-16	29	7	-8	224.004	-0.0256439	0.00089179	-0.0491209	0.000915295	-0.0827514	2246	7100.62	-0.0218421	550.675	59.8242	0.000338942	277.188	400.989	375.007	21.5188	782.34	0.00134798	27.0625
21	AA-150	Androsace alpina	0.101695	0.0341675	12.68	47.2	0.589137	0.67924	92.8083	478.591	209.612	-4	5	-13	2112	296	106	36	822	352	822	352	9	9	693	10	-18	28	5	-13	230.972	0.198522	0.000689452	0.102642	-1.3e-05	-0.0919396	2627.19	11203.2	-0.03804	665.308	90.4998	3.6638e-05	121.438	376.867	392.176	10.4106	1139.86	0.00064487	6.17969
22	AA-151	Androsace alpina	0.114124	0.0351392	12.3	47.12	-0.901391	-0.369742	98.397	382.569	180.396	-3	6	-12	1746	272	65	44	734	232	734	232	9	9	687	11	-16	28	6	-12	229.22	-0.203253	0.000508085	-0.349961	-0.000133793	-0.0257051	2483.94	10117.5	-0.044543	667.652	82.8612	-5.64e-06	227.312	375.873	395.349	20.9929	832.697	0.000311844	2.07031
23	AA-152	Androsace alpina	0.0960452	0.0354096	11.52	47.2	-0.576513	-0.78935	94.6347	434.29	146.031	-2	7	-11	1793	266	77	42	741	261	741	261	10	10	688	12	-17	29	7	-11	215.34	-0.412239	-0.000166843	-0.206061	-0.000196313	-0.371921	2310.06	10800.7	-0.295859	616.803	76.9577	-9.61e-06	228.562	399.312	385.927	19.6275	1093.57	-0.000317335	-5.50781
24	AA-155	Androsace alpina	0.0915254	0.035908	10.1	46.88	0.321936	-0.0821111	101.267	423.387	135.533	-1	8	-11	1801	243	99	32	679	317	679	336	10	10	724	14	-17	30	8	-6	178.654	-0.00108718	-0.00159184	0.0586947	-0.000210124	-0.132588	2209.38	9063.91	-0.135235	575.381	67.7334	-0.00132077	145.625	455.37	366.362	12.55	989.037	-0.000274642	-19.2812
25	AA-156	Androsace alpina	0.114124	0.0453282	10.68	46.87	0.188047	0.189708	101.695	341.799	186.16	-5	4	-14	1404	203	66	39	563	225	563	225	10	10	728	10	-20	30	4	-14	204.462	0.0919369	0.000436434	0.0556925	0.000657368	-0.0214696	2884.94	10507.9	-0.074249	564.589	76.607	0.000830771	220.438	407.015	388.864	18.1237	1044.36	0.000189477	17.3516
26	AA-18	Androsace alpina	0.118644	0.0314186	10.46	46.52	0.827189	0.514698	100.346	310.102	196.18	-5	5	-14	1487	188	54	35	527	196	527	202	9	9	768	11	-20	31	5	-13	170.968	0.23326	0.000612616	0.257295	4.02e-05	0.141375	2864.56	5962.55	0.191235	562.541	66.6326	0.000388922	191.438	445.177	383.899	17.1764	787.238	0.000145274	6.67969
27	AA-21	Androsace alpina	0.0892655	0.0322433	11.05	46.85	0.479995	0.702773	103.866	374.421	166.859	-4	5	-14	1467	193	69	35	560	230	560	231	10	10	724	10	-20	30	5	-12	196.108	0.478791	0.0010997	0.233059	0.000368399	-0.0950311	2771.5	8198.56	-0.000170572	540.627	74.8475	0.000497792	277.188	405.601	398.238	22.6942	773.918	0.000894364	17.8203
28	AA-52	Androsace alpina	0.0926554	0.0451545	13.02	47.02	-0.977634	-0.089593	97.2777	393.005	216.612	-2	7	-11	2181	287	100	32	802	347	802	347	8	8	700	12	-16	28	7	-11	276.323	-0.0677226	-0.000550972	-0.439221	-0.000458094	-0.0472137	2388.06	10544.8	-0.108488	632.743	86.0343	-0.000409902	239	336.944	386.734	23.8581	958.994	-0.000497325	-14.3984
29	AA-54	Androsace alpina	0.0813559	0.0294119	13.93	46.91	0.345218	0.18157	84.8245	481.82	210.86	-1	8	-10	1709	245	50	45	694	189	694	189	9	9	695	13	-15	29	8	-10	245.564	0.0660089	-0.000348605	0.225568	0.000756786	0.0211079	2120	10451.4	-0.250373	686.372	94.5582	1.04e-05	227.562	341.952	412.483	19.9033	1175.03	0.000371611	11.9297
30	AA-57	Androsace alpina	0.0892655	0.0307847	12.72	46.63	-0.0368071	0.0672895	89.3886	429.72	154.543	-2	7	-12	1785	211	69	32	596	239	596	248	10	10	746	12	-19	31	7	-11	218.539	0.0168409	0.00103863	-0.0425726	0.00150557	-0.00343357	2393	9889.45	-0.0397033	669.294	88.4388	0.000902816	304.812	388.167	392.847	26.9501	991.525	0.00123538	40.1953
31	AA-59	Androsace alpina	0.0824859	0.0345561	12.28	46.78	-0.887632	-0.319272	94.3876	375.542	148.425	-2	8	-11	1134	167	40	42	442	140	442	140	10	10	734	13	-17	30	8	-11	205.989	-0.184778	-0.000620116	-0.375619	0.000378507	0.00320527	2335.06	10304.7	0.169775	624.241	76.6115	6.83e-05	255.125	400.823	393.188	22.6194	1087.95	-0.000245802	1.72656
32	AA-60	Androsace alpina	0.0870057	0.0306017	12.28	46.82	0.754384	-0.447045	85.2537	362.714	144.131	-1	8	-10	1189	178	41	42	470	146	470	146	10	10	729	14	-16	30	8	-10	209.833	-0.171801	0.000101414	0.302989	-0.000650193	0.027455	2210.75	9443.43	-0.138034	604.646	77.5798	-0.00010195	218.75	396.666	393.744	19.3132	1060.13	-0.000331346	-12.1172
33	AA-64	Androsace alpina	0.0937853	0.037456	12.98	46.93	-0.93721	-0.21512	96.4912	471.975	164.357	-2	7	-11	2060	253	95	29	716	323	716	337	9	9	712	12	-16	28	7	-10	247.865	-0.0867124	-0.000602074	-0.254645	9.38e-05	-0.0314862	2356.06	11477.5	-0.322973	651.174	84.6061	6.63e-06	155.062	370.03	382.842	15.2302	963.413	-0.000495465	-3.79688
34	AA-71	Androsace alpina	0.0711864	0.0337881	11.6	46.18	0.41924	-0.492973	101.541	290.703	157.915	-2	6	-12	1673	222	51	41	631	188	610	191	10	10	695	11	-18	29	5	-10	188.431	-0.212285	0.000140455	0.225395	0.000842839	-0.0661364	2567.12	7616.41	-0.0051697	575.354	69.3096	0.000318149	232.188	395.824	414.94	19.8911	848.001	0.000612752	18.3125
35	AA-80	Androsace alpina	0.0757062	0.0848355	7.02	45.42	0.588871	0.154714	102.31	324.635	208.744	-4	6	-13	1717	200	96	17	505	354	455	359	8	8	726	11	-17	28	4	-11	188.074	0.128459	0.000759655	0.178052	0.000142421	-0.0467032	2816.81	5707.31	-0.183561	530.887	66.312	0.000629984	192.25	389.695	422.553	15.3359	1181.27	0.000262822	10.4375
36	AA-83	Androsace alpina	0.0824859	0.0429941	7.17	45.87	-0.354975	0.307508	96.5537	337.5	190.311	-2	7	-12	2148	217	147	10	607	474	500	580	9	9	739	12	-17	29	-11	7	182.26	0.123067	0.000353524	-0.104994	-0.000827583	-0.0757944	2541.88	6655.38	0.162963	626.968	102.934	-0.000598807	185.938	436.4	380.744	16.3295	1060.43	0.000180496	-13.1719
37	AA-85	Androsace alpina	0.0757062	0.0393995	7.55	45.62	-0.984776	0.118068	102.831	304.692	180.599	0	9	-9	1620	218	74	28	534	258	419	258	9	9	725	14	-15	29	3	-9	217.809	0.0624134	0.000207552	-0.378833	-0.000268503	-0.0270159	2280.94	6024.1	0.25685	558.977	82.8263	-0.0003519	209.438	377.159	405.032	20.8498	1131.28	0.000311404	-3.34375
38	AA-86	Androsace alpina	0.0937853	0.0445838	8.02	46.23	-0.485749	-0.592437	105.249	304.189	131.868	1	10	-9	1550	200	81	25	480	278	377	278	9	9	744	16	-14	30	4	-9	157.204	-0.236837	0.000337954	-0.226709	0.000532227	0.113245	1997.62	5973.34	0.165965	534.923	70.3601	3.9e-05	205.875	427.756	415.078	19.3918	1025.6	0.00077694	13.9766
39	AA-87	Androsace alpina	0.109605	0.046273	8.42	46.57	0.647694	0.3698	107.278	320.476	170.669	-2	7	-11	3037	311	188	13	839	626	802	628	8	8	696	12	-16	28	4	-10	194.241	0.148852	0.000782785	0.280367	-0.000551779	0.218771	2471.31	6575.46	0.050386	582.634	77.9051	-7.73e-05	228.062	458.643	347.116	19.4555	1467.92	0.000249427	-3.60938
40	AA-88	Androsace alpina	0.0937853	0.039672	8.8	46.58	0.405825	-0.891557	99.7403	441.48	75.7379	0	9	-9	2623	286	122	24	800	430	762	430	8	8	718	14	-14	29	9	-9	228.968	-0.532084	-0.000159354	0.167053	-7.11e-05	-0.0203632	2056.12	8279.14	-0.00998166	643.165	78.019	-0.000323232	245.625	412.385	358.647	22.2461	943.594	0.000130426	-2.95312
41	AA-89	Androsace alpina	0.080226	0.0420379	9.27	46.87	-0.834474	-0.174431	91.651	428.397	142.642	-2	6	-11	2283	275	136	24	780	449	780	449	10	10	690	12	-17	29	6	-11	231.12	-0.236586	0.00107028	-0.333751	0.000440446	0.0425074	2381.56	10245.3	-0.10769	693.643	89.193	0.000752668	272.938	351.093	417.356	21.7755	978.388	0.000406263	18.9844
42	AA-90	Androsace alpina	0.103955	0.0574248	7.8	45.98	-0.938809	-0.112148	106.613	332.602	296.925	-4	6	-13	1647	207	83	24	507	285	456	285	8	8	745	11	-19	29	3	-13	139.376	0.0121018	4.56e-05	-0.413492	-0.000290226	0.0632188	2751.69	5277.49	-0.089468	517.128	64.1504	-0.000163259	243	448.011	413.15	22.3267	989.17	-5.91e-05	-5.39062
43	AA-91	Androsace alpina	0.101695	0.0566277	12.83	47.08	-0.352147	-0.822224	93.7511	440.31	181.009	-3	6	-12	1965	262	100	31	728	334	728	337	8	8	695	11	-17	28	6	-10	240.218	-0.404708	0.000650768	-0.0935709	0.000127774	-0.0412869	2458.06	11017.9	0.105162	621.821	82.291	0.000216307	195.688	365.373	394.409	17.5044	1041.58	0.00050849	8.67969
44	AA-92	Androsace alpina	0.119774	0.0307036	12.6	47	0.624413	0.684625	84.163	388.514	149.087	-1	8	-10	1433	200	65	35	542	218	542	226	8	8	696	13	-14	28	8	-8	208.037	0.343785	-0.000318988	0.243848	-0.00063054	0.11295	2144.69	11415	0.141432	675.473	85.2387	-0.000139952	222.938	375.949	416.27	20.0258	1144.82	-0.000679382	-15.6875
45	AA-93	Androsace alpina	0.106215	0.041148	12.18	46.97	-0.316283	-0.0337902	98.5773	353.143	140.53	1	10	-8	1426	222	52	44	590	186	590	186	9	9	699	15	-13	28	10	-8	217.407	-0.0417001	-0.00141326	-0.0829808	-0.000548013	-0.0354608	1991.81	10189.3	-0.161225	600.88	73.9127	-0.00148389	218.062	383.222	399.118	16.632	916.229	-0.000229822	-24.3438
46	AA-95	Androsace alpina	0.109605	0.0303192	11.82	46.95	0.456322	0.59489	97.3195	394.548	183.298	-2	7	-11	1447	214	57	41	590	203	590	207	10	10	705	13	-16	30	7	-9	207.528	0.276862	-0.000392647	0.214536	0.000127004	-0.0813726	2345.38	8764.26	-0.0855938	623.945	71.963	-0.00018835	225.625	377.438	415.442	18.727	974.211	-6.83e-06	-1.14844
47	AA-98	Androsace alpina	0.0915254	0.0366161	11.02	46.75	0.292341	-0.332027	100.61	372.707	197.42	-4	5	-14	1671	227	72	38	654	243	654	243	10	10	737	11	-19	30	5	-12	200.597	-0.05222	-0.000241657	0.0666571	0.000304131	-0.00128849	2703.44	7405.01	-0.063642	541.524	71.7743	1.28e-05	151.625	425.376	374.203	12.1797	754.201	3.89e-05	3.82031
48	AC-4PO	Armeria caespitosa	0.266566	0.110279	-3.946	40.76	-0.303021	0.718385	104.822	259.025	208.155	7	16	0	1025	136	23	44	395	108	112	309	10	10	643	23	-5	28	4	16	202.986	0.272646	0.000563857	-0.0964775	0.000568863	-0.0247516	1774.25	7407.94	0.0822109	451.737	61.6068	0.000397255	188.688	462.006	334.666	16.5196	1023.66	0.000640324	17.9609
49	AC-AGI	Armeria caespitosa	0.213421	0.140912	-4.096	40.767	0.822253	-0.343347	103.627	241.797	175.534	7	16	0	1021	131	25	42	383	110	117	303	9	9	638	22	-5	27	3	16	229.362	-0.151687	0.000443443	0.245262	0.000229452	0.148986	1840.5	6030.73	-0.329632	430.327	57.5966	0.00026261	180.562	420.523	350.864	16.0205	853.794	0.000382362	9.75
50	AC-ARY	Armeria caespitosa	0.217771	0.11817	-3.059	41.168	0.936822	0.137113	110.383	253.949	218.888	8	17	0	709	84	24	37	245	96	102	190	11	11	639	24	-4	28	4	16	189.019	0.0466994	-0.000198691	0.217759	0.000127067	0.129624	1689.75	6074.27	-0.150061	452.804	54.4169	0.000184502	140.188	353.524	457.458	13.0478	780.581	-0.000246856	0.273438
51	AC-CHM	Armeria caespitosa	0.198162	0.102124	-3.935	40.798	-0.213791	-0.0697637	102.168	273.095	194.187	4	13	-3	1151	150	27	43	440	124	132	344	10	10	629	20	-8	27	0	13	196.685	-0.00329316	0.000504095	-0.0489645	0.000527015	-0.0620391	2264.44	8664.57	-0.0480639	491.422	68.1576	0.00073434	174.062	483.06	320.254	14.0846	1208.03	0.000252368	16.4219
52	AC-CIT	Armeria caespitosa	0.285449	0.110477	-3.974	40.839	-0.0706686	-0.798716	103.377	241.845	200.272	5	13	-3	1001	129	25	42	374	110	118	297	10	10	629	20	-7	27	1	13	213.043	-0.170868	3.72e-06	-0.0296824	0.000521753	-0.259225	2180.69	7519.17	0.157908	495.232	65.6485	0.000315416	111	487.708	299.743	9.86414	1161.38	0.000172744	10.5156
53	AC-FLH	Armeria caespitosa	0.224785	0.110642	-3.919	40.935	0.328344	-0.0935356	110.516	268.299	189.613	6	14	-2	983	124	26	39	355	115	124	290	10	10	623	21	-6	27	2	14	183.418	-0.0310387	0.000811828	0.0560207	0.000106059	-0.125766	1994.56	7742.68	0.0960552	446.255	60.8712	0.000643871	115.875	473.405	342.815	10.5016	996.867	0.000249898	11.5
54	AC-LCH	Armeria caespitosa	0.172753	0.100617	-3.947	40.782	-0.710722	0.536814	104.679	265.603	174.744	7	15	-1	1093	143	25	43	419	116	122	328	10	10	640	22	-5	28	3	15	161.116	0.26134	0.000646325	-0.222029	-7.2e-06	0.0344819	1905.44	7352.02	0.147709	486.128	72.0384	0.000206873	211.562	513.474	325.41	17.7472	1169.31	0.000417912	7.35156
55	AC-LEO	Armeria caespitosa	0.321598	0.143085	-4.166	40.687	-0.348046	-0.18842	110.287	247.613	192.889	8	17	0	870	115	20	44	336	90	94	261	10	10	645	23	-4	28	4	16	180.278	-0.0451651	0.0004427	-0.0977282	0.00043167	0.0342499	1706.88	5428.79	-0.206138	446.802	57.5777	0.000385785	148.5	484.812	334.783	12.6381	781.535	0.000447796	13.8125
56	AC-MAT	Armeria caespitosa	0.401686	0.127138	-4.124	40.73	-0.597725	0.632028	106.53	234.433	177.514	9	18	1	806	105	19	44	306	85	89	242	10	10	645	24	-3	28	5	17	183.911	0.181952	0.000467113	-0.139297	0.000220114	0.0812947	1587.5	5524.31	-0.0263259	438.371	57.4857	0.000448568	138.75	432.086	384.196	11.7389	830.236	0.000192213	9.84375
57	AC-NAJ	Armeria caespitosa	0.153094	0.102121	-3.844	40.816	-0.376309	0.153215	108.563	276.63	214.591	7	15	-1	995	129	24	42	379	110	116	297	10	10	637	22	-6	28	3	15	197.243	0.0334236	-0.000534015	-0.177285	0.000815039	-0.0780474	1882.19	6962.02	0.177972	462.593	61.7199	0.000260286	202.75	460.132	342.624	17.803	1180.44	1.76e-05	10.1719
58	AC-NAV	Armeria caespitosa	0.212797	0.11451	-3.825	40.988	0.145344	0.789511	100.517	286.443	190.908	7	15	-1	926	116	26	38	330	113	121	272	10	10	624	22	-5	27	3	15	176.923	0.237074	-2.64e-05	0.0343077	0.000108588	0.0119785	1860.12	8180.12	-0.0249497	469.374	64.4079	2.91e-05	151.688	466.782	356.151	12.9265	1350.59	5.77e-05	1.875
59	AC-NEV	Armeria caespitosa	0.246839	0.13781	-3.846	40.981	-0.706516	0.285224	105.372	292.902	172.207	5	13	-2	975	122	27	38	348	118	126	287	10	10	617	20	-7	27	1	13	208.36	0.0825193	0.000407958	-0.204091	0.000487672	0.147919	2123.19	7794.42	0.0821777	486.914	69.6342	0.000377572	140.188	467.465	324.05	13.1285	1235.81	0.000476924	14.4922
60	AC-PEN	Armeria caespitosa	0.226201	0.124408	-3.956	40.851	0.413991	0.087018	100.343	245.797	190.35	4	13	-3	1035	133	26	41	386	116	124	307	10	10	625	19	-8	27	0	12	199.481	-0.00912315	0.0011352	0.134837	0.000369565	0.214192	2275.62	7593.13	-0.0244375	483.653	70.0629	0.000906777	216.062	497.665	302.507	17.6727	1102.89	0.000502312	20.5547
61	AC-PLA	Armeria caespitosa	0.19157	0.107313	-3.466	41.185	0.0574065	0.414217	111.203	246.373	187.644	5	13	-2	900	110	28	36	315	120	123	254	10	10	614	20	-7	27	1	13	191.892	0.107315	0.000436797	0.010974	0.000335663	-0.012801	2124.88	5964.68	0.181872	487.735	63.6288	0.000824912	142.938	427.654	380.454	11.0432	848.029	-9.3358e-05	11.7422
62	AC-PLB	Armeria caespitosa	0.224768	0.108787	-3.431	41.194	-0.0166341	0.437714	107.478	242.525	193.1	8	17	1	861	105	27	36	302	116	118	241	10	10	624	24	-4	28	5	17	185.142	0.0981233	8.36e-05	0.00530135	-4.57e-05	0.0898872	1566.56	5917.73	0.260676	451.839	56.2135	-0.000161844	147	426.708	388.15	11.0978	1072.22	0.000196282	0.0390625
63	AC-PLM	Armeria caespitosa	0.188063	0.11185	-3.452	41.205	0.476443	-0.108313	105.844	226.628	201.868	6	15	-1	840	101	26	36	292	114	117	234	10	10	617	21	-6	27	2	14	194.063	-0.0655902	0.000829325	0.117878	0.000416999	-0.107577	1908.88	5229.19	-0.192931	477.469	58.1384	0.000679054	154.938	405.463	400.729	13.6487	892.751	0.000498832	17.8672
64	AC-REV	Armeria caespitosa	0.159029	0.109012	-3.785	41.003	0.676078	-0.669362	112.815	241.134	188.382	6	14	-1	872	108	25	37	310	108	115	254	10	10	621	21	-6	27	2	14	189.185	-0.242081	0.000266843	0.208446	0.000397179	0.0896806	1955.19	6061.48	-0.0457177	435.323	54.9445	0.000352768	181.938	414.232	397.47	16.0044	661.771	0.000254011	11.0469
65	AE10	Artemisia eriantha	0.073913	0.125966	20.767	39.967	0.388642	0.027901	117.206	273.937	140.998	2	11	-6	1492	241	38	52	636	134	134	536	10	10	658	17	-11	28	-1	11	241.999	0.0317374	0.000980969	0.329662	0.00117172	0.100807	2291.75	4964	-0.164833	493.504	71.0274	0.000834769	297.375	376.588	381.403	24.5138	719.658	0.00091657	35.1641
66	AE11	Artemisia eriantha	0.0992754	0.181733	23.5	42	-0.57547	-0.1618	109.685	319.836	109.751	8	17	-1	771	86	41	21	238	138	182	209	9	9	714	22	-7	29	7	14	164.59	-0.00316578	-0.000718763	-0.126133	-0.000412798	0.132442	1195.06	7806.82	-0.0469399	482.941	56.7211	-0.000484324	137.5	548.544	286.388	11.5025	861.372	-0.000605791	-16.3203
67	AE14	Artemisia eriantha	0.0904348	0.150557	13.5	42.467	-0.666173	0.663914	102.902	304.253	169.336	2	11	-5	1200	144	69	21	384	246	247	319	9	9	624	16	-11	27	0	10	220.682	0.349159	0.000201275	-0.292047	-0.000132455	0.0540885	2132.12	5536.96	-0.00570889	520.241	74.5554	-9.96e-05	250.875	389.084	390.456	21.84	818.058	7.1599e-05	-0.445312
68	AE15	Artemisia eriantha	0.133913	0.165032	7.033	44.3	-0.823561	0.368229	103.31	329.351	188.264	1	10	-8	1635	198	74	27	515	280	349	321	9	9	680	15	-13	28	2	-7	149.149	0.257589	3.39e-05	-0.474766	0.000592457	0.0720625	2308.75	5721.89	-0.283204	510.929	69.1164	0.000351177	321	415.063	435.789	27.3599	1093.63	0.000224202	12.2578
69	AE16	Artemisia eriantha	0.110145	0.166205	19.9	49.217	-0.0934702	0.0765567	77.8086	366.867	240.313	0	9	-8	1918	266	88	38	739	296	739	296	8	8	667	13	-13	26	9	-8	177.417	0.00730541	0.00123468	-0.0606263	-0.000464533	0.0391148	1707.25	10034.7	0.185607	573.518	79.9242	1.31e-05	219.062	445.625	376.918	18.1369	1205.89	0.000685035	1.3125
70	AE3	Artemisia eriantha	0.0744928	0.166093	0.25	42.667	0.475963	-0.755556	103.97	287.635	157.744	3	11	-4	1538	158	81	20	461	308	324	362	9	9	621	17	-9	26	0	-3	220.018	-0.473606	7.18e-05	0.26368	0.000183789	-0.0748982	2111.12	6466.99	0.0312345	545.183	72.31	9.7694e-05	309.875	372.583	407.615	25.8823	1110.01	2.86e-05	4.47656
71	AE4	Artemisia eriantha	0.0788406	0.164473	-0.217	42.8	-0.843789	-0.342634	102.124	308.939	197.999	1	9	-6	2237	255	132	23	729	415	415	596	9	9	588	14	-10	25	-2	9	184.848	-0.139806	-9.61e-05	-0.304284	4.24e-05	0.0218139	2427.88	5781.58	0.0181326	555.064	74.9211	4.2e-05	204	368.897	446.256	18.5026	1239.36	-7.37e-05	-0.195312
72	AE5	Artemisia eriantha	0.121159	0.2333	6.4	45.05	-0.353265	0.615741	103.135	326.633	150.43	0	10	-9	1454	153	92	15	436	312	312	380	9	9	726	16	-13	29	-4	10	207.816	0.189058	-0.000386665	-0.120262	-0.000245625	-0.178045	2155.5	6315.67	-0.0257717	603.934	67.9099	-0.000589087	168.75	388.172	404.012	14.4227	1144.1	4.7e-05	-8.84375
73	AE6	Artemisia eriantha	0.131988	0.180788	1.55	42.567	-0.663512	-0.61247	99.3107	252.897	163.596	5	13	-3	1014	108	56	16	302	205	248	223	9	9	629	19	-7	26	7	-2	213.304	-0.256086	-0.000169114	-0.24397	-0.00044364	-0.00406899	1825.12	7093.22	0.211467	533.939	71.5389	-0.000178386	219	350.525	436.245	18.4129	1298.68	-0.000360718	-10.7656
74	AE8	Artemisia eriantha	0.0765217	0.158629	19.033	43.133	-0.169131	-0.885394	101.045	365.784	169.837	2	11	-7	2354	314	99	32	862	363	363	683	9	9	696	16	-12	28	-2	11	241.709	-0.647322	-0.000221057	-0.119357	-0.000424302	0.0648712	2077.56	10090.5	-0.189496	629.728	86.0922	-1.33e-05	350.062	334.183	424.119	27.9945	1281.13	-0.000313425	-10.9062
75	AE9	Artemisia eriantha	0.0674396	0.143421	22.367	40.083	0.122161	0.908449	103.839	270.502	237.788	3	11	-5	1326	149	78	21	438	277	281	322	7	7	620	15	-10	24	0	-4	228.466	0.508897	-0.000194956	0.0655529	0.000401201	-0.0555066	2162	5077.98	0.0707656	532.093	80.9217	4.97e-06	268.375	380.504	391.031	23.2078	893.34	0.000212126	5.74219
76	AV-1	Androsace vitaliana	0.0509317	0.0806681	-3.35	37.05	-0.84089	0.319048	108.43	278.96	246.092	2	11	-5	895	151	6	57	382	50	50	347	11	11	654	18	-12	30	-4	11	103.252	0.0915613	0.00021655	-0.223219	0.00011458	0.126566	2913.06	5064.7	-0.046186	492.698	72.9733	1.04e-05	169.562	522.39	373.966	14.5658	1126.05	0.000322913	5.08594
77	AV-11	Androsace vitaliana	0.10559	0.0851118	0.117	42.767	0.492602	0.768231	100.387	320.951	225.362	1	9	-6	1729	182	101	19	528	351	351	432	9	9	600	14	-11	25	-2	9	191.466	0.460481	-0.000280204	0.25689	-0.00057566	0.0357775	2429	6663.7	-0.00983745	562.195	83.4836	-0.000262308	295.875	364.662	444.264	24.0592	1209.75	-0.000458617	-14.6172
78	AV-13	Androsace vitaliana	0.114286	0.0708688	1.117	42.633	-0.773557	0.00496982	113.36	292.477	156.404	10	18	3	948	99	50	18	280	183	229	204	9	9	617	24	-2	26	12	4	252.48	-0.0301271	-0.000534674	-0.0841581	1.77e-05	0.0486005	981.125	4705.68	0.0474545	494.749	57.9989	-0.000534383	80.25	327.958	420.058	6.01537	992.713	7.12e-05	-5.5
79	AV-15	Androsace vitaliana	0.134161	0.0942895	6.642	44.083	-0.62089	0.633431	109.358	274.709	145.282	4	12	-5	1305	155	67	24	415	235	276	279	10	10	656	18	-11	29	4	-4	212.561	0.27486	-0.000240574	-0.187612	9.54e-05	-0.0234952	1870.44	5488.33	-0.000847857	479.161	64.6763	8.26e-05	197.875	387.341	400.015	16.9481	1065.44	-0.000243589	-0.59375
80	AV-17	Androsace vitaliana	0.129193	0.0634287	6.758	44.563	-0.410009	0.872004	103.76	318.615	186.082	-1	8	-10	1342	161	68	22	401	247	311	271	9	9	709	14	-15	29	0	-9	186.981	0.383946	-0.000218291	-0.126819	-0.000168703	0.248883	2572	5614.38	-0.201809	516.33	62.9315	-1.12e-05	191.812	409.758	403.261	17.315	1211.69	-0.000355718	-5.63281
81	AV-18	Androsace vitaliana	0.115528	0.0708344	6.983	44.686	0.14896	-0.764708	100.919	329.66	181.572	-2	7	-11	1330	153	58	28	439	219	345	226	9	9	708	12	-16	28	1	-10	176.358	-0.17129	0.000284479	0.0388412	2.47e-05	0.158161	2699.69	6019.86	0.0457135	521.807	70.5584	0.000173527	108.188	395.119	428.528	9.36323	1396.28	0.00012386	3.40625
82	AV-2	Androsace vitaliana	0.0223602	0.0587382	-1	40.067	0.849291	-0.16897	121	280.031	153.411	8	16	0	647	79	28	29	214	116	136	132	11	11	612	23	-5	28	9	1	243.728	-0.0470805	-0.000213397	0.126547	-0.000169162	0.00958982	1781.38	4963.63	0.148664	430.737	55.1978	-0.000158933	90.375	356.846	399.962	8.07955	588.769	-0.000220976	-5.92188
83	AV-20	Androsace vitaliana	0.124224	0.0835312	7.088	44.86	-0.463946	-0.796536	100.657	309.701	161.353	-1	8	-10	1235	145	47	34	433	174	360	174	9	9	707	13	-15	28	2	-10	214.478	-0.227606	0.000144089	-0.0960032	-0.000111355	0.00625939	2491.25	5755.44	0.0427877	513.21	74.2843	6.85e-05	126.188	388.54	396.601	11.3058	1191.33	-4.01e-05	-0.773438
84	AV-21	Androsace vitaliana	0.0956522	0.0657703	6.935	45.045	-0.80098	0.424861	92.772	301.958	144.604	-1	9	-10	1239	133	59	23	382	216	329	227	9	9	736	14	-15	29	2	-9	196.073	0.167494	-0.000125649	-0.248723	-1.07e-05	0.204194	2404.94	6434.91	0.00371173	520.441	68.2458	1.33e-06	186.25	396.838	406.275	16.6362	1321.23	-0.000130281	-1.48438
85	AV-22	Androsace vitaliana	0.0795031	0.0702196	6.044	44.63	-0.748223	0.396029	103.837	274.781	174.1	3	11	-6	1492	185	78	26	502	269	269	362	11	11	693	17	-13	30	-1	11	199.603	0.193282	0.00130959	-0.256199	0.000331955	0.128992	1935.81	6483.54	-0.02166	537.721	71.1629	0.00044176	212.375	405.725	394.672	18.826	1090.68	0.00104642	20.0938
86	AV-23	Androsace vitaliana	0.119255	0.0702688	6.374	45.057	-0.77577	-0.236127	105.173	324.329	188.305	-2	7	-11	1535	159	99	14	456	334	334	402	9	9	724	13	-16	29	-6	7	194.734	-0.210839	0.000556596	-0.292724	0.000451026	-0.0200972	2549.81	6532.1	-0.112466	591.102	68.5549	0.000727056	238.25	373.487	431.702	19.3399	1153.42	0.00013044	14.6875
87	AV-24	Androsace vitaliana	0.0770186	0.0647005	7.781	45.983	-0.988459	-0.138313	106.46	307.863	292.867	-4	6	-13	1632	204	83	24	498	287	448	287	8	8	745	11	-18	29	4	-13	135.896	-0.0943165	0.000173859	-0.535319	-0.000178916	-0.0484436	2711.69	5333.85	-0.413142	498.621	64.0806	-0.000207317	280.438	438.208	425.355	27.5594	1060.11	0.00017271	-1.89844
88	AV-25	Androsace vitaliana	0.0608696	0.068363	7.658	46.361	-0.347279	-0.776246	103.02	308.561	122.003	-1	8	-11	1712	178	111	15	512	367	512	410	10	10	750	14	-17	30	8	-6	206.74	-0.35451	0.000253255	-0.0984744	0.000129555	-0.164205	2270.38	7931.1	0.0587596	593.531	83.9471	0.000127571	188.375	414.604	378.983	17.3163	1438.99	0.000225145	5.04688
89	AV-26	Androsace vitaliana	0.0807453	0.0657912	8.062	46.26	0.45418	-0.713411	106.242	292.221	188.306	-3	7	-12	1597	199	87	22	487	297	398	297	9	9	743	12	-18	30	1	-12	146.635	-0.33445	-0.000155082	0.15215	0.000630508	0.0723982	2544.56	5596.74	-0.0829193	519.949	67.4881	0.000129366	220.562	430.338	423.137	18.3862	1060.72	0.000276189	11.1797
90	AV-27	Androsace vitaliana	0.0708075	0.0720411	11.658	46.498	-0.0806534	0.496002	103.544	295.044	129.263	0	9	-10	1362	170	46	39	500	167	491	167	10	10	733	15	-17	32	8	-10	151.756	0.112055	-0.000144167	-0.0358939	0.000485952	-0.0949526	2170	6972.41	0.020754	601.298	69.14	0.000415434	109.438	402.755	445.489	8.50712	911.753	-8.3684e-05	8.39062
91	AV-28	Androsace vitaliana	0.0782609	0.0896352	11.823	46.476	0.686447	-0.030214	103.862	317.408	138.23	-1	8	-11	1277	161	45	38	465	161	462	161	10	10	731	14	-17	31	7	-11	173.681	-0.00434048	-0.000145301	0.214858	0.000548303	0.0390194	2296.62	7841.91	-0.172607	599.541	72.2231	3.38e-05	180.938	405.467	420.783	15.1774	868.956	0.000375285	9.63281
92	AV-29	Androsace vitaliana	0.0720497	0.085946	12.753	46.646	-0.0044368	-0.137498	87.2651	351.092	208.794	-1	9	-11	1809	206	70	32	589	246	589	254	10	10	746	14	-17	30	9	-9	220.717	-0.10047	0.000673602	-0.0140673	0.0015174	-0.00659166	2128	8398.2	0.097739	632.622	81.1199	0.00112257	343.125	363.66	415.375	29.9044	981.103	0.000724095	36.9453
93	AV-3	Androsace vitaliana	0.0223602	0.0555738	-5.594	40.222	0.471727	0.0278169	106.075	289.636	237.877	4	12	-3	1401	230	18	55	606	89	89	492	9	9	592	19	-8	26	1	12	176.314	-0.0203155	0.000752922	0.145793	0.000253244	-0.107335	2214.25	7074.31	0.113197	469.246	62.8057	0.000620294	192.688	533.987	289.822	15.2096	1131.52	0.000293817	13.9609
94	AV-30	Androsace vitaliana	0.140373	0.0889561	14.059	42.1	0.0701163	-0.983189	105.777	312.079	96.5201	5	13	-3	1159	155	62	27	404	203	203	323	10	10	630	19	-8	28	2	13	224.947	-0.565794	2.95e-05	0.0268061	-0.000362984	-0.119497	1684.62	6695.85	-8.15e-05	521.759	73.0487	7.6e-07	246.312	374.215	400.826	23.1332	836.826	-0.000298806	-6.96094
95	AV-4	Androsace vitaliana	0.0409938	0.0608528	-5.594	40.222	0.471727	0.0278169	106.075	289.636	237.877	4	12	-3	1401	230	18	55	606	89	89	492	9	9	592	19	-8	26	1	12	176.314	-0.0203155	0.000752922	0.145793	0.000253244	-0.107335	2214.25	7074.31	0.113197	469.246	62.8057	0.000620294	192.688	533.987	289.822	15.2096	1131.52	0.000293817	13.9609
96	AV-5	Androsace vitaliana	0.0198758	0.0554777	-5.594	40.222	0.471727	0.0278169	106.075	289.636	237.877	4	12	-3	1401	230	18	55	606	89	89	492	9	9	592	19	-8	26	1	12	176.314	-0.0203155	0.000752922	0.145793	0.000253244	-0.107335	2214.25	7074.31	0.113197	469.246	62.8057	0.000620294	192.688	533.987	289.822	15.2096	1131.52	0.000293817	13.9609
97	AV-6	Androsace vitaliana	0.0447205	0.0612986	-4.384	43.024	-0.174254	-0.00558028	98.5881	283.834	144.192	4	10	-2	1337	161	50	35	468	168	168	425	8	8	472	15	-7	22	-1	10	199.16	-0.05764	0.00111721	-0.0562703	-0.0001756	-0.0227474	2012.81	7603.96	0.106614	523.925	91.3573	0.000901464	146.938	396.834	404.473	12.1315	1218.59	-3.08e-05	8.55469
98	AV-9	Androsace vitaliana	0.0621118	0.0639381	-0.4	42.767	0.203284	0.81745	105.695	297.945	144.925	4	12	-3	1971	230	111	25	660	353	353	526	9	9	589	18	-7	25	1	12	230.671	0.359083	0.000227549	0.0576906	0.000591414	-0.111696	1897.44	5745.69	0.0279455	550.359	78.1716	-7.27e-05	193.375	365.414	404.136	17.99	1105.75	0.000825593	14.3594
99	AW-1	Androsace wulferiana	0.100585	0.298898	14.568	47.079	-0.197323	0.571605	89.6196	445.084	167.755	-1	8	-10	1505	232	46	52	663	158	663	158	9	9	683	13	-15	28	8	-10	240.103	0.199239	0.000662102	-0.0659449	0.000235547	0.124589	2077.38	10984.9	-0.130175	671.42	92.88	0.000564005	155.5	369.608	390.301	12.6417	982.934	0.000309914	10.9531
100	AW-147	Androsace wulferiana	0.097076	0.295139	13.78	47.211	-0.319407	0.135627	82.2433	468.069	204.216	-2	7	-11	1695	246	73	40	690	253	690	253	9	9	706	13	-16	29	7	-11	255.71	0.0320841	0.00138593	-0.10362	-0.000381751	-0.0480225	2187.88	10962.9	-0.0192563	701.836	116.298	0.000969085	220.812	328.431	416.396	17.8249	1049.15	-3.65e-05	5.26562
101	AW-159	Androsace wulferiana	0.14152	0.31746	14.397	47.457	-0.011317	-0.16344	82.5983	461.233	167.405	-2	7	-11	1784	257	87	37	702	302	702	302	9	9	693	12	-16	28	7	-11	214.36	-0.13934	0.00162575	-0.0221263	0.000157269	-0.0914299	2201.5	10098.4	0.0149535	627.746	98.2923	0.0010703	236.125	361.807	423.833	17.6065	1016.41	0.00053427	18.2109
102	AW-170	Androsace wulferiana	0.025731	0.277006	11.626	46.258	-0.887765	-0.264583	107.023	292.618	131.849	1	10	-9	1318	171	41	40	494	153	482	153	10	10	715	15	-15	30	8	-7	151.583	-0.177953	-0.000576778	-0.417352	0.000542906	0.0676119	2084.25	6690.49	0.0753806	583.779	66.2637	0.000157632	285.062	394.675	453.337	24.3885	824.992	-0.000117669	5.33594
103	AW-70	Androsace wulferiana	0.0152047	0.259804	11.788	46.295	-0.174426	-0.154988	106.481	315.124	90.4935	1	10	-8	1414	176	48	37	512	176	496	176	9	9	714	15	-14	30	8	-7	196.28	-0.0070109	0.000109934	0.0082991	-0.000390033	0.164525	1980.75	7486.3	0.105988	563.106	65.477	-0.000198346	105.312	391.513	412.205	7.87286	836.637	-4.19e-05	-6.78125
104	CD101	Cerastium dinaricum	0.0502674	0.194736	14.45	45.6	0.852413	0.48382	75.7597	437.123	103.757	6	14	-2	2026	229	121	21	648	386	477	442	8	8	637	19	-7	26	6	-2	296.986	0.230679	-6.98e-05	0.276703	-8.74e-06	0.00207919	1334.44	6127.12	-0.113016	790.988	100.927	-0.000125498	204.562	296.13	407.323	18.0526	1205.83	5.03e-05	-0.867188
105	CD105	Cerastium dinaricum	0.116078	0.260642	15.5	44.37	0.942885	0.164968	96.917	370.243	66.1987	6	14	-2	1943	255	68	32	701	303	303	526	9	9	611	19	-7	27	3	14	239.408	0.109578	-0.000442421	0.406488	0.000304191	-0.0369784	1511.25	7560.55	-0.0748147	844.493	122.692	0.000148041	257.875	355.387	404.749	22.9658	1189.42	-0.00023514	1.53906
106	CD17	Cerastium dinaricum	0.0568067	0.253595	16.38	44.06	0.0132643	-0.810623	110.399	319.294	85.8743	4	13	-3	1463	172	71	21	459	291	291	366	9	9	639	19	-9	28	1	13	224.483	-0.347285	0.000532371	0.0296319	0.000206833	0.0648303	1698.19	7428.93	0.108305	626.492	110.483	0.000473002	163.062	358.118	417.399	15.5102	927.461	0.000213658	9.71875
107	CD18	Cerastium dinaricum	0.0840446	0.20234	17.88	43.55	-0.934629	0.0706094	104.119	364.68	139.051	4	13	-4	2326	298	88	32	833	347	347	691	9	9	653	18	-10	28	1	13	166.148	0.0333637	-0.000645639	-0.337287	0.000584642	0.026766	1728.12	5993.96	-0.340431	567.69	89.7117	0.000342473	215.125	413.925	419.927	19.1291	908.784	-0.000374462	4.88281
108	CD19	Cerastium dinaricum	0.0636678	0.178286	18.69	43.25	-0.630353	-0.0768766	109.524	333.931	117.87	2	11	-7	2043	266	79	32	746	302	302	606	9	9	680	16	-12	29	-2	11	213.984	-0.0735085	0.000109848	-0.136569	0.000205726	0.118911	2052.31	8088.25	0.1	660.554	96.6915	0.00010272	120.75	347.884	438.132	9.27744	948.361	0.000152544	5.3125
109	CD20	Cerastium dinaricum	0.0398789	0.159669	19.03	43.13	-0.169131	-0.885394	101.045	365.784	169.837	2	11	-7	2354	314	99	32	862	363	363	683	9	9	696	16	-12	28	-2	11	241.709	-0.647322	-0.000221057	-0.119357	-0.000424302	0.0648712	2077.56	10090.5	-0.189496	629.728	86.0922	-1.33e-05	350.062	334.183	424.119	27.9945	1281.13	-0.000313425	-10.9062
110	CD201	Cerastium dinaricum	0.10451	0.19765	19.07	43.12	0.376738	0.287914	100.246	388.31	161.239	2	11	-7	2351	313	101	32	861	365	365	679	9	9	696	16	-12	28	-2	11	233.08	0.0417081	-0.00106717	0.216065	-0.00115138	0.118519	2025.5	11415.4	-0.0895537	623.08	84.7961	-0.000780643	275.312	378.415	388.506	21.3965	1157.58	-0.000982727	-34.6328
111	CD21	Cerastium dinaricum	0.0948866	0.193983	19.65	42.68	0.379084	0.16046	100.617	343.953	170.747	2	11	-7	3003	424	90	41	1157	350	350	976	9	9	690	16	-12	28	-2	11	228.147	0.00169566	-0.000947771	0.0746378	0.000803813	0.0467033	2082.12	7861.4	0.362531	622.558	87.9414	0.000256642	203.375	351.099	421.385	14.1404	1050.43	-0.000488691	5.78125
112	CD23	Cerastium dinaricum	0.0851211	0.193195	19.51	42.55	-0.223867	-0.536536	104.919	315.471	123.889	4	13	-4	3228	466	72	45	1287	321	321	1068	8	8	678	18	-9	27	1	13	202.188	-0.196905	-0.000160449	-0.100903	-0.000920935	0.116391	1768.44	6724.32	0.0768201	533.419	87.8885	-0.000344602	205.062	384.611	413.2	18.007	863.907	-0.00061596	-20.2578
113	CR-CAN	Cardamine resedifolia	0.00222222	0.0878267	0.549	42.77	0.54579	0.784001	99.3981	298.129	166.462	5	12	-3	1231	130	72	15	353	267	281	292	9	9	591	18	-7	25	6	-2	248.255	0.360872	0.000528159	0.181275	-0.000145082	0.024162	1831.19	6984.3	0.106637	620.874	79.5593	0.000176697	216.625	330.101	421.644	18.4521	1220.55	0.000184048	2.84375
114	CR-CDG	Cardamine resedifolia	0	0.0383706	6.401	45.055	-0.921598	0.178896	103.132	313.835	184.068	-1	8	-10	1555	162	100	14	463	338	338	406	9	9	726	14	-15	29	-5	8	197.612	0.081313	0.000402255	-0.382515	0.000490085	-0.0753996	2431.69	6222.04	0.0562224	560.306	68.1622	0.000200444	228.812	377.42	424.877	22.1317	1218.92	0.000581589	13.9141
115	CR-Cfe	Cardamine resedifolia	0.00730159	0.0430592	6.9363	44.327	0.555731	0.160261	102.493	274.681	254.623	-1	8	-9	1549	190	71	26	484	267	341	304	9	9	686	14	-14	28	0	-8	161.51	0.105886	0.000296488	0.188515	0.000307887	0.238732	2513.31	5920.23	0.00992673	534.488	73.1346	0.000485245	201.062	407.61	430.417	16.3977	1169.5	7.11e-05	9.25781
116	CR-CFn	Cardamine resedifolia	0.0339683	0.102287	7.361	44.116	-0.833817	-0.163931	102.244	234.349	231.658	1	9	-7	1649	209	72	30	554	275	328	342	9	9	648	14	-13	27	-3	-6	141.541	-0.0531185	-0.00112875	-0.271207	8.01e-05	0.17114	2362.19	5345.23	-0.0612542	498.317	69.5162	-0.000423726	213.438	424.376	434.082	17.8784	1027.66	-0.000490796	-10.1641
117	CR-CSR	Cardamine resedifolia	0	0.0382591	6.798	44.343	0.154318	-0.871808	108.471	305.254	167.92	-1	8	-9	1634	204	78	25	518	290	352	332	9	9	692	14	-15	29	0	-8	175.891	-0.274318	0.000238938	0.052005	0.00025249	0.137277	2515.31	5274.25	-0.0214014	516.057	64.9945	0.000198077	144.938	397.074	426.444	12.8042	1181.39	0.000256327	7.54688
118	CR-FLU	Cardamine resedifolia	0.00619048	0.0428738	9.951	46.748	0.118441	0.115418	102.345	432.171	158.532	-3	7	-12	1657	221	84	34	630	281	630	284	10	10	733	12	-19	31	7	-11	163.853	0.0469085	-2.55e-05	0.0532314	-0.000729835	-0.0490749	2454.25	9707.84	-0.108963	626.994	73.1264	-0.000727031	201.938	494.506	341.641	17.9632	1044.78	6.6e-06	-14.9219
119	CR-FUR	Cardamine resedifolia	0.00777778	0.0492351	8.415	46.572	-0.426831	-0.4904	107.087	322.889	155.179	-2	7	-11	2933	299	183	13	809	609	775	611	8	8	695	12	-16	28	5	-10	192.95	-0.249116	0.00043493	-0.170595	-0.000441074	-0.00911173	2423.94	6931.98	-0.0458909	592.81	79.0667	-0.000115473	240.062	473.575	333.475	20.3578	1484.98	8.8888e-05	-4.71094
120	CR-HAG	Cardamine resedifolia	0.00533333	0.0394625	13.086	47.027	0.473414	-0.039216	90.7489	417.227	156.255	-2	7	-11	1991	264	86	33	737	302	737	302	9	9	697	12	-16	28	7	-11	240.752	-0.0156418	0.000544597	0.159854	0.000284876	0.138851	2348.44	10987.4	-0.209279	627.302	87.9395	0.000726604	173.562	331.36	427.889	14.1156	851.351	2.02e-05	10.8516
121	CR-LFn	Cardamine resedifolia	0	0.0421084	7.364	44.111	-0.833817	-0.163931	102.244	234.349	231.658	1	9	-7	1649	209	72	30	554	275	328	342	9	9	648	14	-13	27	-3	-6	141.541	-0.0531185	-0.00112875	-0.271207	8.01e-05	0.17114	2362.19	5345.23	-0.0612542	498.317	69.5162	-0.000423726	213.438	424.376	434.082	17.8784	1027.66	-0.000490796	-10.1641
122	CR-Lmu	Cardamine resedifolia	0.00222222	0.0469013	7.441	44.048	0.271421	0.270645	105.538	267.175	163.776	1	9	-7	1509	196	66	32	522	250	294	317	9	9	628	14	-12	26	-3	-6	163.388	0.114497	-0.0002186	0.0388455	0.000336495	-0.189049	2379.62	4989.03	-0.0992302	504.57	67.535	-0.000320961	182	420.423	416.146	14.2224	1000.83	0.000464332	4.47656
123	CR-MOI	Cardamine resedifolia	0.00349206	0.0407475	7.574	46.107	0.514427	0.78728	102.671	317.914	229.055	-3	7	-13	1267	119	85	10	344	279	338	309	9	9	760	12	-18	30	4	-8	184.094	0.371085	1.65e-05	0.185521	-0.000137726	0.00532175	2580.25	6148.13	0.060539	547.247	69.9579	-8.57e-05	207.875	414.543	401.363	18.5208	1207.34	-3.28e-05	-2.60938
124	CR-MOL	Cardamine resedifolia	0.0300529	0.142964	0.717	42.626	-0.251228	0.68059	102.354	319.78	208.18	1	9	-6	1638	178	81	20	494	307	391	348	9	9	609	14	-11	26	3	-5	203.873	0.404079	0.00061382	-0.131959	-0.000875398	0.0339383	2389.19	6170.91	0.00607115	573.123	79.489	-0.000125845	278.312	355.116	440.564	23.0197	1236.55	-0.000173921	-10.8594
125	CR-MOO	Cardamine resedifolia	0.00719577	0.0431283	12.373	46.889	0.0877761	-0.884094	92.043	352.288	143.649	-2	7	-11	1412	215	46	44	570	168	570	169	9	9	715	12	-17	29	7	-10	218.42	-0.253537	0.000168156	-0.000371079	0.000132638	0.0762001	2396.5	8662.39	-0.0889191	613.976	76.6586	6.45e-05	125.062	358.53	422.562	10.9227	880.784	0.00020266	4.25781
126	CR-NAJ	Cardamine resedifolia	0.00719577	0.0636323	11.566	47.171	0.178775	0.310146	95.293	467.509	241.035	-2	6	-11	1844	275	78	42	763	271	763	271	10	10	690	12	-17	29	6	-11	191.484	0.11881	-0.000810105	0.0424333	0.000882741	-0.0534471	2402.5	10341.4	0.0806965	624.683	78.0045	0.000276958	214.375	389.22	419.302	18.4649	1132.75	-0.000214708	10.1797
127	CR-NUF	Cardamine resedifolia	0.0068254	0.0465668	8.386	46.476	-0.178952	-0.637094	107.885	306.096	164.571	-2	7	-11	2536	281	139	20	735	467	640	467	8	8	699	12	-16	28	1	-11	193.438	-0.224785	0.000484702	0.000910825	0.00023249	0.223162	2460.06	6097.65	0.0613164	584.138	79.5256	0.000268553	139.562	443.239	363.323	11.4826	1121.63	0.000407101	9.32812
128	CR-PAN	Cardamine resedifolia	0.0847407	0.211107	0.22	42.775	0.795227	-0.279544	94.7462	268.923	145.19	3	11	-4	1261	128	72	18	372	266	266	307	9	9	604	17	-9	25	0	11	251.532	-0.166369	0.000996396	0.37271	0.0006377	0.118205	2055.94	6861.05	-0.277514	561.597	74.1624	0.00062351	268.375	348.404	400.293	23.6372	1298.31	0.000796703	23.6719
129	CR-PESS	Cardamine resedifolia	0.0314074	0.126612	1.669	42.522	-0.373459	0.804423	99.628	317.025	192.847	0	9	-7	1379	149	72	17	416	270	346	294	9	9	634	15	-12	27	2	-6	202.557	0.137457	-0.000191228	-0.0813577	-0.000524753	-0.136628	2503.19	6730.52	-0.15134	554.576	85.7901	-0.000407836	103.688	398.87	398.894	8.34581	1283.48	-0.000243685	-12.6406
130	CR-PLE	Cardamine resedifolia	0.00476191	0.0386671	11.041	47.205	0.750672	-0.428231	99.2987	476.824	119.735	-2	6	-12	1816	255	88	38	736	299	736	299	10	10	707	12	-18	30	6	-12	231.829	-0.118741	-0.000140889	0.234192	-0.000512823	-0.114772	2376.31	10946.4	0.192906	620.268	70.925	-0.000361994	173.562	374.217	394.467	15.2838	956.967	-0.000149085	-11.6328
131	CR-Pmu	Cardamine resedifolia	0	0.0407475	7.1687	45.293	0.9365	-0.194634	105.422	303.21	189.514	1	11	-8	1646	216	71	29	540	258	468	258	8	8	715	15	-12	28	4	-8	229.48	-0.0928899	0.000802358	0.32922	-0.000222871	-0.11042	2083.19	8094.47	0.15924	536.905	68.5605	-9.71e-05	217	388.989	381.625	19.2428	1042.42	0.000683019	3.55469
132	CR-RIE	Cardamine resedifolia	0.0111111	0.0474631	13.353	47.169	0.616907	-0.615199	91.6837	396.083	167.346	1	10	-8	1876	272	81	38	746	286	746	286	9	9	693	15	-13	28	10	-8	222.721	-0.306374	-0.000572939	0.197798	-0.000191849	-0.283489	1812.25	10886.6	0.322788	614.6	84.4736	-0.000611871	204	316.07	461.258	16.9048	973.619	-9.9e-05	-9.21875
133	CR-RK	Cardamine resedifolia	0.00681482	0.0394625	12.602	46.985	0.2665	0.255834	92.6137	460.155	139.689	-3	6	-12	1451	202	66	34	547	219	547	228	8	8	699	11	-17	28	6	-10	207.345	0.184407	0.000879546	0.196353	0.000888428	0.0384996	2502.06	11446.6	-0.232608	695.007	92.8842	0.000752167	294	386.109	406.565	22.9984	924.512	0.000843584	26.1562
134	CR-ROF	Cardamine resedifolia	0.00492063	0.0386671	11.032	46.847	-0.610171	-0.323554	102.5	331.045	120.955	-2	7	-12	1483	196	69	35	567	230	567	230	10	10	727	12	-18	30	7	-10	195.337	-0.176153	0.000567309	-0.239604	0.000574641	0.0722264	2465.88	7069.91	0.0510888	535.726	69.5786	0.0003553	249.25	438.237	365.72	19.8214	569.313	0.000645728	16.9297
135	CR-ROL	Cardamine resedifolia	0.00246914	0.0385589	11.509	46.949	-0.265105	0.677439	102.866	440.844	162.344	-2	7	-11	1390	200	56	40	563	197	563	203	10	10	700	13	-17	30	7	-9	215.851	0.555462	9.07e-05	-0.229143	0.000937378	-0.035317	2385.19	9081	-0.0198312	614.553	70.0808	9.65e-05	397.188	389.019	395.381	30.8575	898.587	0.000762494	19.7109
136	CR-SIMP	Cardamine resedifolia	0.00507936	0.0398987	8.025	46.246	0.519788	-0.646336	107.146	302.463	129.976	1	10	-9	1556	199	82	24	480	283	379	283	9	9	744	15	-14	30	4	-9	155.035	-0.0792587	-0.000120257	0.0757718	-0.00025135	-0.14927	2020.81	5855.59	-0.0468756	533.572	70.2498	-0.000324984	69.3125	426.501	418.849	5.82813	1034.82	-1.67e-05	-6.21875
137	CR-STA	Cardamine resedifolia	0.00714286	0.0537579	12.207	46.865	0.450654	-0.0211533	98.2568	431.564	177.882	-3	6	-12	1400	212	50	43	562	176	562	176	10	10	720	12	-18	30	6	-12	204	-0.0324144	4.3307e-05	0.146568	0.000296545	-0.158333	2563.31	9787.37	-0.0491878	674.4	79.637	0.000147751	180.5	396.316	399.683	15.1183	874.459	0.000200436	6.375
138	CR-SUS	Cardamine resedifolia	0.0109524	0.0508152	8.446	46.729	-0.126601	-0.266168	101.923	364.98	132.058	-1	7	-10	2676	279	164	17	808	536	808	536	8	8	680	12	-15	27	7	-10	205.516	-0.101547	0.000956231	-0.0969499	-0.000476591	-0.0656605	2272.56	8499.62	-0.00688302	653.389	83.518	5.8e-05	172.125	382.721	412.02	14.5029	1349.53	0.000377876	-0.492188
139	CR-Vpo	Cardamine resedifolia	0.00333333	0.0464897	7.091	44.684	0.188966	0.805757	104.705	302.867	233.524	-1	8	-9	1381	164	57	31	477	214	371	214	9	9	690	13	-14	28	3	-9	158.878	0.250146	-0.000100036	0.0593922	-0.000201346	0.0150247	2423.31	5382.7	0.118468	547.139	78.5811	-1.61e-05	168.812	385.507	456.604	12.7532	1136.13	-0.000265753	-5.07031
140	DC-39	Doronicum clusii	0.0238245	0.106575	12.938	46.809	0.667662	0.322223	85.5186	471.549	142.474	-1	8	-11	1634	181	73	27	522	247	522	258	9	9	734	13	-17	30	8	-9	211.26	0.149078	0.000388906	0.214069	0.000720497	0.104922	2242.44	11180.6	0.243847	679.327	89.5694	0.000904702	217.438	396.358	392.174	17.784	1049.51	0.00011023	18.1797
141	DC-40	Doronicum clusii	0.0351097	0.125685	12.385	46.777	0.760067	0.543056	86.9001	384.603	139.775	-1	8	-11	1122	160	40	40	423	139	423	141	10	10	736	14	-16	30	8	-9	206.111	0.218122	4.85e-05	0.215555	5.44e-06	0.303574	2218.44	9729.47	0.41455	598.446	79.2592	0.000253761	182.75	362.209	431.681	15.5256	1057.51	-0.000196168	0.570312
142	DC-42	Doronicum clusii	0.0489028	0.144169	11.732	46.705	0.609659	-0.458316	94.9312	284.297	109.648	-1	8	-11	955	129	34	40	366	121	366	121	11	11	741	14	-18	32	8	-9	146.738	-0.231353	0.000807573	0.246997	0.000427654	0.189437	2310.81	7402.67	-0.380917	565.31	76.2737	0.000534663	235.875	451.01	402.492	19.2212	1047.31	0.000619714	16.2891
143	DC-43	Doronicum clusii	0.061442	0.150843	11.608	46.176	0.41924	-0.492973	101.541	290.703	157.915	-2	6	-12	1673	222	51	41	631	188	610	191	10	10	695	11	-18	29	5	-10	188.431	-0.212285	0.000140455	0.225395	0.000842839	-0.0661364	2567.12	7616.41	-0.0051697	575.354	69.3096	0.000318149	232.188	395.824	414.94	19.8911	848.001	0.000612752	18.3125
144	DC-44	Doronicum clusii	0.0564263	0.143513	11.475	47.213	-0.0832387	0.0230885	88.0547	323.652	99.8766	1	10	-8	1530	226	65	41	630	223	630	223	10	10	686	15	-14	29	10	-8	199.311	0.0753879	-0.000536546	-0.176445	0.000666609	-0.0410694	1908.75	9523.13	0.107343	601.014	78.0369	0.000255306	218.438	434.656	366.033	19.0782	1234.64	-9.99e-05	8.39844
145	DC-45	Doronicum clusii	0.0470219	0.132661	11.056	47.247	-0.14948	-0.464589	97.1432	458.792	157.546	-4	5	-13	1792	253	84	39	728	290	728	290	10	10	709	10	-20	30	5	-13	223.325	-0.216557	-4.27e-05	-0.0728578	0.000554562	-0.0350606	2616.56	11530.6	0.206046	652.303	79.9318	-4.263e-05	237.25	366.906	409.768	19.1717	1121.93	0.000577902	10.7578
146	DC-46	Doronicum clusii	0.0633229	0.137805	10.729	47.103	-0.023764	-0.529285	96.079	469.465	111.203	-4	5	-13	1500	214	78	37	597	257	597	270	10	10	710	11	-19	30	5	-8	221.343	-0.319727	0.00108457	-0.0206436	0.00083538	0.201774	2571.5	9045.71	0.0506683	602.503	78.5687	0.000596738	254.875	399.616	378.516	19.662	912.187	0.00119174	26.9766
147	DC-47	Doronicum clusii	0.0557994	0.113834	10.573	46.288	-0.602852	0.447425	101.255	347.457	159.452	-3	7	-14	1560	202	51	38	565	185	565	194	10	10	793	12	-21	33	7	-12	224.666	0.208907	0.000723054	-0.234027	0.000309035	0.221132	2569.81	6564.15	-0.169951	497.111	64.1653	0.000365804	220.75	412.006	363.328	18.4843	950.069	0.000592228	13.2031
148	DC-48	Doronicum clusii	0.0583072	0.12727	10.11	46.91	0.753313	-0.355585	105.278	477.237	125.144	-1	8	-10	1614	215	91	30	598	286	598	311	10	10	722	14	-16	30	8	-5	184.286	-0.123218	-0.000598407	0.232652	3.24e-05	-0.135727	2125.81	8724.61	-0.0442646	547.046	63.7651	-0.00022457	187.25	452.067	363.646	16.3478	947.145	-0.000318447	-5
149	DC-49	Doronicum clusii	0.0557994	0.172309	9.945	46.73	0.209021	0.376678	103.178	421.787	159.183	-5	4	-15	1703	225	84	33	644	285	644	289	10	10	736	10	-21	31	4	-13	199.158	0.138838	0.00129632	0.0358925	-0.000354238	0.0311125	2843.94	8218.36	-0.019162	626.792	76.5779	0.000516327	175.188	456.786	344.057	14.2198	1005.45	0.000350248	5.20312
150	DC-50	Doronicum clusii	0.0633229	0.166501	9.9	46.332	-0.803141	0.155121	106.476	302.171	179.293	-3	7	-13	1562	189	48	36	548	195	530	202	10	10	766	12	-20	32	5	-12	184.323	0.110395	-0.000736183	-0.328216	8.02e-05	-0.0263332	2605.69	6132.29	-0.100774	554.534	67.8783	-0.000326	242.812	431.595	384.578	21.4687	883.205	-0.000208024	-5.49219
151	DC-52	Doronicum clusii	0.061442	0.172624	8.432	46.564	0.82735	0.230411	106.586	308.13	194.01	-4	5	-13	3149	325	192	14	872	640	829	642	8	8	700	10	-17	28	-1	-12	191.926	0.0795716	-0.000545011	0.237997	0.000534302	-0.0565287	2672.69	5756.06	0.0904677	524.116	76.2218	0.000200927	167.938	441.846	366.228	14.7739	1412.68	-0.000191245	5.53125
152	DC-53	Doronicum clusii	0.0501567	0.152726	7.445	46.016	0.622794	0.583932	100.453	307.209	234.126	-3	6	-13	1756	176	120	9	472	399	439	426	9	9	747	11	-18	30	4	-9	171.449	0.268492	0.000178039	0.316494	-0.000743427	0.00621828	2667.94	5591.45	0.068915	511.707	67.2545	-0.000465581	252.062	426.18	402.608	21.0912	1056.01	-5.44e-07	-13.2109
153	DS-27	Doronicum stiriacum	0.0990596	0.243041	14.557	47.068	-0.367107	-0.672593	89.4024	462.191	169.991	-1	7	-10	1485	230	45	52	657	156	657	156	9	9	681	13	-16	28	7	-10	242.273	-0.275091	9.16e-06	-0.120421	0.000589161	0.27965	2176.69	11002.8	0.18334	684.943	97.9974	0.000354869	193.938	355.059	402.921	15.703	1143.62	0.000217497	11.9375
154	DS-29	Doronicum stiriacum	0.133542	0.244828	14.413	47.439	-0.176127	0.707683	88.609	449.462	185.958	-1	8	-10	1798	260	86	38	713	298	713	298	9	9	698	13	-15	28	8	-10	235.399	0.234201	0.000268694	-0.0598694	0.000181929	-0.100498	2078.25	10864.1	-0.335031	634.801	96.6358	-2.52e-05	177	383.836	380.134	12.8881	986.777	0.000419421	6.14844
155	DS-30	Doronicum stiriacum	0.112853	0.235833	14.342	47.271	-0.039884	0.116247	84.129	455.9	192.998	-1	8	-10	1668	256	63	46	710	221	710	221	9	9	705	13	-16	29	8	-10	237.018	0.0125354	0.000279587	0.00151775	0.000758633	0.0421275	2115.62	11081.7	-0.0846731	639.554	95.2961	0.00069322	165.25	354.53	407.65	15.3552	1048.41	0.000295395	17.8672
156	DS-31	Doronicum stiriacum	0.117868	0.230029	14.193	47.392	0.916797	-0.00123411	82.402	453.264	185.254	1	10	-8	1607	240	75	40	654	260	654	260	9	9	699	15	-14	28	10	-8	234.431	0.0233973	2.1e-06	0.219208	0.000316683	-0.0421578	1818.31	10345.4	0.124592	643.925	92.6816	7.63e-05	136.625	377.951	387.738	12.5393	1074.27	0.000247587	6.39062
157	DS-33	Doronicum stiriacum	0.110345	0.246115	13.864	47.219	0.24789	-0.266506	87.8996	456.664	245.758	-4	5	-13	2048	299	88	41	840	299	840	299	9	9	709	10	-18	29	5	-13	256.904	-0.102924	0.00177586	0.191353	0.00106428	-0.124577	2533.06	10871.3	0.166589	705.269	112.019	0.000897089	292.625	340.446	402.65	24.25	1104.23	0.00151786	37.9922
158	DS-34	Doronicum stiriacum	0.108464	0.222185	13.787	47.346	-0.104966	-0.588546	80.819	468.606	204.9	-2	7	-11	1838	261	94	36	723	309	723	309	9	9	700	12	-17	29	7	-11	243.555	-0.230123	0.000295509	-0.0551484	0.000870454	0.112173	2254.75	10639.3	-0.0492941	653.39	98.3649	0.000290516	202.562	370.798	385.103	17.0361	1012.97	0.000768142	20.2578
159	DS-35	Doronicum stiriacum	0.0257053	0.179958	13.614	47.21	-0.1031	0.0210925	88.5384	482.978	195.884	-2	7	-11	1773	258	78	39	714	273	714	273	9	9	702	12	-17	29	7	-11	255.574	-0.0126689	0.000570441	-0.0781877	0.000688939	-0.0139953	2314.62	10470.1	0.250159	657.888	100.885	0.000282759	242.938	339.348	405.4	18.708	894.735	0.000968863	19.1875
160	DS-36	Doronicum stiriacum	0.0871473	0.241231	24.638	47.595	0.115726	0.311222	93.706	333.781	181.036	-2	7	-11	1730	226	83	31	620	280	609	284	8	8	712	12	-16	27	6	-10	216.953	0.17278	0.000973819	0.0865805	0.00103385	0.117561	2129.31	8320.1	-0.0719137	619.457	87.5547	0.000714241	254.062	376.338	406.343	19.6825	976.151	0.00109118	29.7656
161	DS-37	Doronicum stiriacum	0.0898642	0.27281	20.203	49.205	0.549962	0.684214	93.6961	387.369	212.917	-2	5	-10	2172	294	111	34	813	359	813	359	8	8	596	10	-15	25	5	-10	198.291	0.374788	0.000171333	0.267694	-0.000402637	-0.0667917	2196.5	10555.9	-0.0832444	644.299	86.6071	0.000161873	280.375	476.595	325.114	22.5721	912.863	-0.000374966	-6.625
162	EG-1	Edraianthus graminifolius	0.0438871	0.0996536	13.84	46	-0.240348	-0.29157	70.7309	445.17	118.125	6	14	-2	3158	363	167	23	1032	579	730	673	8	8	620	19	-7	26	6	-1	277.613	-0.0699006	-0.000311121	-0.0224694	0.000454956	-0.106937	1295.12	6645.77	-0.234251	767.463	106.115	-0.000142856	115.25	282.661	439.726	9.51275	1340.31	0.000286756	6.10938
163	EG-10	Edraianthus graminifolius	0.101881	0.122457	15.55	44.42	0.337138	-0.476669	113.305	280.904	92.0203	10	20	1	1562	202	57	30	556	252	252	423	9	9	704	25	-4	29	6	20	270.426	-0.0176115	7.64e-05	0.0128239	4.51e-05	-0.302082	622.438	7213.32	0.202041	591.59	83.9482	7.54e-05	24.625	357.768	372.131	1.50992	880.792	4.59e-05	1.69531
164	EG-11	Edraianthus graminifolius	0.0626959	0.0924842	15.75	44.79	-0.27767	-0.036774	93.5927	357.196	57.3994	5	13	-3	1924	207	108	19	596	401	401	462	9	9	606	19	-8	27	6	13	241.609	-0.0355799	0.00105424	-0.0752851	0.000421529	0.196628	1475.06	7216.8	-0.0202561	865.24	121.525	0.000947504	171.688	382.781	375.673	13.766	1065.23	0.000439945	19.2188
165	EG-13	Edraianthus graminifolius	0.0548589	0.09838	16.26	44.52	0.528295	0.764145	88.3809	351.898	65.201	5	13	-3	1671	177	98	16	496	359	368	400	9	9	642	19	-8	27	2	-2	244.498	0.38122	-5.24e-05	0.209499	0.000509614	0.119077	1460.81	7473.79	0.100297	718.765	107.079	-4.998e-05	237.688	360.008	395.494	20.0062	1093.22	0.000491062	9.70312
166	EG-14	Edraianthus graminifolius	0.0768025	0.106663	16.61	44.16	-0.627765	-0.126642	96.3162	311.22	88.2887	4	13	-4	1493	166	85	18	450	322	325	361	9	9	676	18	-10	28	1	-4	256.776	-0.0308509	-3.5252e-05	-0.0957113	0.000604536	-0.0775099	1643.44	6764.97	-0.133635	660.712	103.485	0.000257776	111.312	339.449	403.716	8.87109	935.6	0.000295215	11.7812
167	EG-16	Edraianthus graminifolius	0.116928	0.162196	17.07	43.9	-0.267151	-0.0481272	102.127	328.695	125.597	4	12	-5	1503	192	77	24	502	286	286	388	9	9	667	18	-10	28	0	12	181.274	0.0248369	0.000186631	-0.0510304	0.00015941	-0.0151781	1736.5	7634.27	0.0321214	608.6	100.42	0.000308871	138.688	409.812	408.229	11.1585	1091.53	2.28e-05	5.16406
168	EG-18	Edraianthus graminifolius	0.0893417	0.11733	17.74	43.95	0.10748	0.37443	89.7706	338.452	169.171	2	10	-6	1790	201	121	16	546	399	408	435	9	9	654	16	-12	27	-1	-6	247.087	0.121612	0.000368411	0.0397911	0.000472196	-0.0387084	1967.94	7903.22	-0.124583	608.109	82.1721	0.000710596	156.688	359.491	393.421	12.8692	1224.71	0.000103427	13.3516
169	EG-19	Edraianthus graminifolius	0.0971787	0.11302	18.4	43.57	-0.336597	0.765946	103.984	327.856	113.023	5	14	-4	1874	205	114	18	601	395	395	481	9	9	691	19	-9	28	1	14	252.628	0.189954	-0.000642101	-0.0481981	-0.000366298	-0.132202	1502.19	7960.47	0.0837004	605.936	89.6828	-0.000561653	114.875	343.825	403.547	9.6135	1034.69	-0.000321835	-14.1797
170	EG-2	Edraianthus graminifolius	0.0548589	0.084285	14.81	45.5	-0.227401	-0.653115	98.4038	312.283	79.0032	10	19	1	1451	160	88	20	459	281	339	320	8	8	720	24	-4	28	11	2	304.298	-0.273464	2.28e-05	-0.0993328	-0.000535474	0.254592	463.125	7048.63	-0.0386403	652.703	90.1512	-6.48e-05	215.312	360.505	334.902	17.1014	764.571	-0.000425743	-10.5391
171	EG-22	Edraianthus graminifolius	0.0871473	0.125846	17.62	43.62	-0.986835	-0.109507	105.764	344.497	152.751	4	12	-4	2517	334	97	32	915	382	382	738	9	9	639	17	-10	27	0	12	164.364	-0.0339627	-2.17e-05	-0.227724	-0.000136289	0.0156968	1834.62	6534.07	0.0822452	610.771	89.2441	-0.000104494	129.25	421.906	414.328	12.9524	960.73	-3.22e-05	-2.96875
172	EG-23	Edraianthus graminifolius	0.0996865	0.10268	17.68	43.69	0.964637	0.159076	112.012	278.307	126.143	10	19	1	1668	214	72	29	590	275	275	480	9	9	708	24	-4	28	6	19	290.117	0.145252	0.000701806	0.643068	-0.000484293	0.0909315	781.562	7171.63	0.0410104	523.9	77.8907	-0.000459702	372.125	339.631	370.802	33.1264	758.769	0.000696747	-2.30469
173	EG-25	Edraianthus graminifolius	0.0887147	0.106624	18.56	43.34	-0.376849	0.279707	101.79	334.249	122.805	6	15	-2	1942	240	86	28	689	317	317	556	9	9	690	21	-8	28	3	15	203.485	0.0335205	-0.000436148	-0.141596	-0.000326856	0.0508392	1355.19	8107.91	0.240567	623.895	97.3287	-0.000181338	204.625	385.618	410.573	16.195	1135.5	-0.000575345	-11.2344
174	EG-26	Edraianthus graminifolius	0.0924765	0.100784	18.54	43.36	0.157435	-0.159069	101.765	310.701	139.573	4	13	-5	2115	258	97	27	743	356	356	597	9	9	682	18	-10	28	0	13	232.152	-0.0199385	-5.006e-05	0.0743588	0.000270855	-0.0933899	1722.94	6880.63	-0.0237463	605.44	81.8947	9.41e-05	124.125	352.712	415.693	10.1578	951.036	0.000134853	4.90625
175	EG-28	Edraianthus graminifolius	0.0815047	0.0914738	18.46	43.85	-0.483599	-0.39556	116.835	281.317	106.712	10	19	1	1135	113	78	12	321	242	292	260	9	9	714	24	-5	29	6	2	271.037	-0.122991	-0.000292104	-0.175536	-0.00032563	-0.140693	674.938	7116.93	-0.0673373	519.05	72.9282	-0.000692073	175.688	363.303	365.59	15.0432	923.2	0.000125278	-9.61719
176	EG-29	Edraianthus graminifolius	0.11442	0.10217	19.05	43.12	0.758692	0.220443	102.204	369.328	145.535	2	11	-7	2381	318	100	32	874	366	366	690	9	9	696	16	-12	28	-2	11	223.945	0.103725	-0.000537463	0.268858	-0.000577729	-0.0685388	2081.88	10537	-0.124372	636.116	86.5441	-0.000496053	211.125	377.119	398.877	17.8128	1120.34	-0.000444958	-17.3984
177	EG-3	Edraianthus graminifolius	0.0548589	0.102643	14.45	45.58	-0.820086	-0.0330482	75.821	450.85	105.685	5	13	-3	2142	244	127	22	689	411	495	473	8	8	631	18	-7	26	6	-2	272.023	-0.00634072	0.000283669	-0.160941	-0.000389353	-0.0571064	1408.75	7257.04	0.173339	805.087	103.569	-0.000160353	118.688	330.264	397.713	10.5091	1851.34	7.64e-05	-5.01562
178	EG-32	Edraianthus graminifolius	0.0909091	0.0994737	18.54	42.57	-0.0178614	-0.573222	102.885	296.761	106.802	6	14	-2	3124	464	72	46	1250	306	306	1075	7	7	599	18	-6	24	3	14	218.662	-0.142864	-0.000173718	0.0116128	-2.72e-06	-0.234167	1680.31	7233.84	-0.145418	583.391	106.216	-0.000187135	167.125	365.272	416.689	11.8437	1003.1	4.7e-05	-1.96094
179	EG-34	Edraianthus graminifolius	0.0774295	0.102479	19.65	42.7	-0.0757749	0.613105	92.5569	318.642	98.8646	4	13	-5	2852	401	88	40	1094	337	337	923	9	9	692	18	-10	28	0	13	188.105	0.199648	0.000898858	-0.0255881	4.78e-05	-0.197041	1752.44	7779.79	0.0213457	535.88	87.3004	0.000879065	123.438	354.152	457.967	11.3977	1125.53	1.17e-05	10.7812
180	EG-35	Edraianthus graminifolius	0.103448	0.132746	19.89	42.5	0.145319	0.559726	102.613	344.504	122.543	2	11	-7	2865	375	127	31	1023	444	444	874	9	9	700	16	-12	28	-2	11	224.986	0.198623	-0.000602996	0.0442912	0.000317422	0.0908395	2073.56	6099.12	-0.00680502	540.898	90.0937	-0.00014296	155.312	365.036	409.978	12.5443	757.418	-0.00018387	-0.257812
181	EG-38	Edraianthus graminifolius	0.0523511	0.128077	20.2	43.91	-0.269976	0.808093	113.409	256.37	126.051	11	20	1	895	110	53	20	286	171	269	175	10	10	744	26	-4	30	19	3	261.245	0.286559	-0.000659117	-0.0676353	-1.7885e-05	0.047519	389.062	6419.01	0.0353797	469.832	59.6943	-0.000700654	167.312	348.597	390.022	14.1993	607.154	7.63e-05	-7.28125
182	EG-42	Edraianthus graminifolius	0.0652038	0.128133	20.84	43.31	-0.385801	0.516725	99.8154	303.864	116.501	4	12	-5	1164	126	72	16	355	238	326	238	10	10	656	18	-11	28	10	-4	259.258	0.123281	-0.000120678	-0.101363	0.000370803	-0.0271927	1707.06	7377.3	-0.0704994	550.286	81.7688	0.000371572	133.375	341.393	399.874	11.4269	902.051	-0.000127004	6.15625
183	EG-43	Edraianthus graminifolius	0.0489028	0.11871	22.84	46.46	-0.202089	-0.354175	107.531	281.281	206.615	7	16	-3	973	120	50	26	332	175	325	195	8	8	747	21	-8	28	15	-2	251.61	-0.0655152	-0.000192838	-0.0640292	0.000160821	-0.022074	893.375	7691.19	-0.105327	585.885	69.6466	-1.2e-05	170.438	390.392	357.999	12.7629	815.836	-4.5e-05	1.38281
184	EG-45	Edraianthus graminifolius	0.0630094	0.121607	20.86	42.01	-0.580547	0.760422	97.7703	317.566	124.54	2	11	-8	1353	152	84	16	415	294	294	323	10	10	717	16	-13	30	-2	11	161.031	0.328443	0.000348034	-0.193284	0.000135199	0.16168	2132.5	5810.63	-0.0533888	523.628	88.2124	1.61e-05	201.938	407.391	431.687	18.0123	881.305	0.000414678	6.60156
185	EG-46	Edraianthus graminifolius	0.0648903	0.105498	21.41	41.72	0.513134	-0.202487	103.003	297.619	132.033	3	12	-6	1202	127	71	20	367	225	294	269	10	10	686	17	-12	29	-1	-5	200.115	-0.0446588	-0.000156317	0.16966	-0.000329375	-0.0630416	1992.38	5629.03	0.0190456	500.601	79.6739	-0.000371453	106.625	402.29	398.087	10.3801	879.741	-9.27e-05	-8.375
186	EG-47	Edraianthus graminifolius	0.0633229	0.132818	20.5	41.28	-0.0715774	-0.664544	100.032	260.638	131.659	4	13	-5	1484	208	60	35	545	196	196	455	9	9	683	18	-10	28	1	13	133.072	-0.128461	-0.000339883	0.0144518	-0.000424577	0.109204	1914.38	5076.13	-0.0491533	508.252	81.1028	-0.00038881	93.875	414.364	452.008	8.09356	927.297	-0.000347624	-12.4062
187	EG-48	Edraianthus graminifolius	0.0768025	0.143339	20.83	40.94	0.797505	0.196582	107.242	257.235	122.282	4	12	-5	1069	143	45	33	388	148	148	315	8	8	674	17	-9	27	1	12	246.594	0.0792151	-0.000299495	0.160971	0.000132526	0.110189	2037.5	5353	0.202536	508.118	71.1509	-0.000102162	133.375	379.278	374.027	11.0278	833.127	-7.05e-05	-0.796875
188	EG-49	Edraianthus graminifolius	0.0670846	0.111605	21.1	39.69	0.816431	-0.0125074	117.345	286.682	163.511	5	14	-3	1344	212	37	51	569	127	127	486	9	9	671	20	-8	28	2	14	231.607	0.000565252	-1.54e-05	0.253009	8.43e-05	0.00167499	1863.69	4892.12	-0.043448	473.981	65.6269	-7.63e-05	193.562	352.813	415.341	16.5886	579.196	0.000140032	1.50781
189	EG-5	Edraianthus graminifolius	0.0605016	0.100674	14.97	45.27	0.634081	0.403243	79.623	470.942	78.7599	5	14	-3	1844	200	99	21	587	373	397	427	8	8	625	19	-7	26	6	-2	280.01	0.242662	0.000318757	0.251176	0.000379292	-0.121511	1352.12	7698.22	-0.144379	771.792	102.922	0.000638036	222	315.068	404.551	18.3582	1662.68	1.86e-05	10.8203
190	EG-50	Edraianthus graminifolius	0.0626959	0.130438	20.77	39.98	0.434965	0.274073	115.073	276.104	134.162	5	14	-3	1500	242	38	52	640	135	135	539	10	10	672	20	-9	28	2	14	208.318	0.146982	-6.91e-05	0.168394	-0.00087134	-0.0113023	1867.88	5298.64	-0.166762	480.252	67.8317	-0.000783705	195.812	396.739	394.526	16.5688	735.119	4.33e-05	-18.3047
191	EG-51	Edraianthus graminifolius	0.0689655	0.105355	22.36	40.09	-0.0189456	0.816617	107.104	272.506	223.055	0	8	-7	1368	154	81	21	450	284	292	331	7	7	602	12	-12	24	-2	-7	157.494	0.400653	0.000917968	-0.0762589	-8.68e-05	-0.144194	2604.25	4411.39	0.0313585	517.72	78.0567	0.000582974	249.188	424.539	417.967	19.721	683.115	6.63e-05	9.125
192	EG-52	Edraianthus graminifolius	0.0633229	0.113534	22.35	40.08	-0.369576	0.558464	104.448	259.649	197.486	-1	7	-8	1398	156	84	20	458	290	300	338	7	7	599	11	-13	24	-3	-8	157.651	0.180957	0.000210467	-0.0906462	0.000696502	-0.125068	2722.94	4418.38	0.140729	524.633	76.5677	0.000636861	171.125	435.157	407.192	13.0347	762.66	0.00019932	16.4688
193	EG-53	Edraianthus graminifolius	0.062069	0.108395	22.62	38.53	-0.247283	0.489101	104.631	257.904	149.461	3	10	-4	787	129	19	56	349	61	61	303	7	7	552	15	-8	23	-2	10	123.774	0.177268	-0.000128128	-0.101751	-0.000132831	-0.0297112	2197.88	5070.19	-0.108271	488.927	70.1242	5.95e-05	169.312	414.879	461.397	13.5741	759.585	-0.000322892	-4.25
194	EG-54	Edraianthus graminifolius	0.053605	0.0982985	22.3	38.65	0.0815831	0.740786	109.124	273.918	173.168	5	13	-3	899	139	29	47	366	92	92	315	9	9	616	18	-8	26	-1	13	196.888	0.236445	-3.64e-05	0.034423	0.000122503	0.0971562	2012.81	5296.13	0.108554	513.147	66.4775	3.65e-05	149.312	384.659	418.828	13.0007	786.327	4.43e-05	2.00781
195	EG-55	Edraianthus graminifolius	0.0517241	0.0737615	13.56	42.47	0.209391	-0.429176	101.625	299.228	196.554	-1	7	-8	1262	151	73	21	405	259	260	339	9	9	598	13	-14	26	-3	7	220.66	-0.311675	0.000987609	0.0952332	0.00102677	-0.0573191	2661.56	6314.4	0.112703	525.544	77.2202	0.000449662	327	394.122	384.892	25.7067	934.718	0.00129612	31.4922
196	EG-57	Edraianthus graminifolius	0.0489028	0.0791387	13.73	42.43	-0.827698	0.343544	103.571	308.552	157.494	4	12	-3	1176	145	67	23	388	236	236	326	10	10	609	18	-9	27	1	12	228.034	0.123493	-0.000355123	-0.252044	-0.000131873	0.0920005	1840.62	5833.82	-0.106049	519.42	80.9293	-0.00031469	189.188	390.766	381.258	16.6395	832.267	-0.000114167	-6.5625
197	EG-58	Edraianthus graminifolius	0.0485893	0.0657013	14.12	42.15	-0.472817	0.788999	94.2148	293.883	127.851	5	13	-3	1296	170	72	26	447	235	235	357	10	10	619	19	-8	28	2	13	246.282	0.514039	-0.000256068	-0.268363	-0.000161648	0.203433	1707.62	6338.1	-0.0287222	517.583	68.0748	-3.15e-05	316.875	422.098	331.851	26.7938	724.885	-0.000301551	-6.09375
198	EG-6	Edraianthus graminifolius	0.0739812	0.0843253	15.14	45.26	-0.508443	-0.667068	87.5843	332.646	59.6969	8	17	-1	1735	187	102	19	542	348	390	397	9	9	666	22	-5	27	8	0	253.18	-0.320261	0.000256035	-0.196278	0.000478584	0.206303	879.562	7288.12	0.159354	639.222	95.1279	0.000288654	222.188	383.876	362.944	18.1628	792.536	0.000459369	12.1875
199	EG-61	Edraianthus graminifolius	0.054232	0.0876692	16.22	39.9	0.346459	0.554184	95.3251	302.015	150.975	5	12	-2	1143	168	47	38	434	149	149	393	8	8	562	17	-7	25	-1	12	234.111	0.265587	0.000420977	0.14391	0.00117136	0.300591	2039	5944.24	0.257067	541.655	68.6604	0.000557955	270.938	376.229	389.325	22.3282	962.906	0.000803843	28.5156
200	EG-62	Edraianthus graminifolius	0.0639498	0.095502	16.19	39.91	0.876269	-0.154598	93.0606	286.365	150.136	5	12	-2	1124	166	46	38	426	145	145	387	8	8	568	18	-7	25	0	12	257.642	-0.0890757	0.00108167	0.372693	-0.000148146	-0.0741664	1959.56	6178.63	0.0573683	528.679	67.7873	7.44e-07	254.625	343.394	398.753	23.1307	1084.55	0.000783601	9.89844
201	EG-63	Edraianthus graminifolius	0.0448276	0.0695013	14.02	37.87	0.483487	-0.171489	106.009	215.92	171.545	8	16	2	913	141	13	51	373	73	73	344	6	6	565	20	-2	23	3	16	234.423	-0.0966612	0.000651623	0.133453	0.000629238	-0.0929638	1701.81	4871.97	-0.0895733	479.327	60.6099	0.000322174	181.875	399.664	365.913	16.3259	677.185	0.000840196	20.8281
202	EG-64	Edraianthus graminifolius	0.0335423	0.098799	13.41	37.86	0.978631	0.168589	114.504	220.9	186.453	13	20	6	880	120	8	53	349	50	50	313	8	8	594	26	1	26	10	20	287.303	0.0614074	-1.89e-05	0.235722	-0.000498132	-0.0214507	1040.06	4156.13	0.141738	449.415	57.544	-0.000439	142.375	326.598	386.074	13.4012	733.949	4.87e-05	-10.2266
203	EG-7	Edraianthus graminifolius	0.0589342	0.0803301	15.21	44.8	-0.252395	0.330884	92.7516	328.723	43.3733	8	17	-1	1760	204	77	25	589	330	330	441	8	8	682	22	-6	27	9	17	286.04	0.0404272	7.24e-05	-0.018256	0.000472833	-0.146048	996.188	7273.24	-0.0711922	729.755	115.658	0.000333132	72.3125	367.229	346.084	5.5461	960.981	0.000200741	10.2422
204	EG-8	Edraianthus graminifolius	0.0909091	0.095102	15.05	44.65	-0.41345	0.643648	84.6871	283.692	65.6526	6	15	-1	2356	295	82	31	832	378	378	631	7	7	626	19	-6	25	3	15	221.669	0.233756	0.000143793	-0.105321	0.000554874	-0.0629879	1426.12	7103.62	-0.179349	912.351	108.82	0.000261108	168.5	395.218	383.102	14.4394	1475.39	0.000392771	12.625
205	GC-1	Doronicum glaciale	0.09279	0.185396	15.808	47.786	0.908088	-0.351627	78.2499	467.06	182.028	3	11	-5	1363	163	78	28	477	250	477	250	8	8	640	16	-9	25	11	-5	218.847	-0.244421	0.000597574	0.470629	6.99e-05	0.00159599	1484.31	10402.3	0.0434319	621.386	84.3644	1.41e-05	298.625	345.751	435.444	26.7988	1352.29	0.000564605	6.86719
206	GC-10	Doronicum glaciale	0.0877743	0.142693	15.025	47.601	-0.149067	0.0288601	84.6827	495.648	210.017	0	8	-9	2059	253	120	27	729	402	729	402	9	9	659	13	-13	27	8	-9	228.866	0.01301	0.000805244	-0.0523127	0.000944928	0.0405444	1915.44	11284.3	-0.0721622	638.757	90.3795	0.00045758	278.812	379.627	391.507	21.5341	971.15	0.0011619	26.4219
207	GC-11	Doronicum glaciale	0.0683386	0.137304	14.961	47.533	-0.849952	0.256892	82.0592	361.103	186.72	2	10	-7	1845	234	104	29	673	345	673	345	9	9	683	16	-12	28	10	-7	250.453	0.154581	0.00112755	-0.360695	0.000193378	-0.00915352	1630.5	11130	-0.0670542	687.98	95.7177	0.000305057	264.125	340.036	409.511	22.6553	1193.5	0.000932006	14.2969
208	GC-12	Doronicum glaciale	0.0783699	0.10937	14.551	47.367	0.876934	0.422368	84.809	447.572	193.857	0	9	-9	1846	271	82	40	750	282	750	282	9	9	699	15	-14	28	9	-9	239.197	0.253217	-0.000322236	0.439902	-0.000434155	0.0739836	1856.19	10590.3	0.0868482	624.811	95.1754	-0.000240835	289.312	382.091	378.226	25.109	1005.58	-0.000317015	-11.7266
209	GC-13	Doronicum glaciale	0.0727273	0.100366	14.322	47.278	0.693112	-0.194211	86.3801	440.459	178.287	-1	8	-10	1699	261	66	46	722	229	722	229	9	9	705	13	-15	29	8	-10	245.868	-0.0597711	0.000202002	0.286909	0.0002299	-0.0100995	2083.25	10526.6	0.170046	651.46	94.7005	0.000332883	215.625	363.563	390.569	19.7243	1007.32	0.000110565	6.50781
210	GC-15	Doronicum glaciale	0.0626959	0.115232	13.902	46.905	-0.299027	0.470582	82.0728	477.495	168.684	-1	8	-10	1620	231	48	45	653	181	653	181	9	9	694	14	-15	29	8	-10	234.961	0.200216	0.000860709	-0.071985	0.000371694	-0.122249	2096.12	10050.3	0.0184881	666.099	99.2694	0.000879409	169.812	340.674	424.365	14.4644	1040.33	0.000295352	15.6094
211	GC-16	Doronicum glaciale	0.0758621	0.111004	13.791	47.347	-0.104966	-0.588546	80.819	468.606	204.9	-2	7	-11	1838	261	94	36	723	309	723	309	9	9	700	12	-17	29	7	-11	243.555	-0.230123	0.000295509	-0.0551484	0.000870454	0.112173	2254.75	10639.3	-0.0492941	653.39	98.3649	0.000290516	202.562	370.798	385.103	17.0361	1012.97	0.000768142	20.2578
212	GC-17	Doronicum glaciale	0.0783699	0.114462	13.698	46.46	0.394655	-0.276518	75.6815	452.556	145.346	1	10	-8	2488	284	97	28	814	355	714	406	8	8	676	14	-12	27	2	-6	269.725	-0.192042	0.00282272	0.196338	0.000145283	-0.0103711	1946.62	10027.3	0.0241333	686.527	106.632	0.00085862	359.812	297.449	432.826	28.1786	1429.96	0.00149076	30.0312
213	GC-18	Doronicum glaciale	0.0125392	0.0900241	13.614	47.21	-0.1031	0.0210925	88.5384	482.978	195.884	-2	7	-11	1773	258	78	39	714	273	714	273	9	9	702	12	-17	29	7	-11	255.574	-0.0126689	0.000570441	-0.0781877	0.000688939	-0.0139953	2314.62	10470.1	0.250159	657.888	100.885	0.000282759	242.938	339.348	405.4	18.708	894.735	0.000968863	19.1875
214	GC-19	Doronicum glaciale	0.0570533	0.104864	13.513	47.514	0.790228	0.588201	85.6331	400.276	223.499	1	10	-8	2488	346	142	33	948	463	948	463	10	10	694	15	-13	28	10	-8	262.242	0.49978	0.000381978	0.461174	0.000121736	-0.13375	1752.31	10616.1	-0.143694	688.885	100.237	0.000148886	374.25	358.736	379.054	29.9765	1110.08	0.000203902	5.97656
215	GC-20	Doronicum glaciale	0.0576803	0.0917666	13.288	47.203	0.362269	-0.462556	90.9366	426.216	193.369	0	8	-9	1857	267	84	37	733	293	733	293	9	9	695	14	-15	28	8	-9	235.518	-0.198772	-0.000224102	0.11374	0.000549522	0.0332001	2050.25	11335.9	-0.202124	643.857	84.2343	6.3685e-05	195.188	365.828	398.483	16.0815	942.215	0.000252455	8.96094
216	GC-21	Doronicum glaciale	0.062069	0.099167	13.257	46.848	-0.356798	-0.150404	86.4835	448.432	208.255	-1	8	-11	1779	214	62	34	613	233	613	236	9	9	725	13	-17	30	8	-9	242.092	-0.090075	-0.000295329	-0.120291	0.000920126	0.0120745	2232.44	10787.9	0.0011364	680.199	92.7269	0.000435081	251.625	365.396	392.527	21.6938	1051.29	0.000177174	15.7109
217	GC-23	Doronicum glaciale	0.0821317	0.134891	12.725	46.632	-0.3407	0.622908	91.5845	460.479	172.782	-2	8	-12	1794	210	69	32	595	240	595	249	10	10	746	13	-18	31	8	-10	226.191	0.208508	0.000145702	-0.0979637	0.000668105	0.152433	2286.62	9831.01	0.1196	670.878	89.8152	0.000368724	186.125	391.268	382.277	14.3729	1046.39	0.000423468	14.8281
218	GC-24	Doronicum glaciale	0.0326019	0.121223	12.701	47.213	-0.00945154	0.633942	94.5512	431.139	229.595	0	9	-9	1978	274	99	35	765	332	765	332	9	9	684	14	-14	28	9	-9	220.564	0.381067	0.000108735	-0.00317059	-0.00091069	0.0606016	2004	10924.8	-0.0884216	630.815	81.4595	6.03e-05	290.062	386.254	393.182	22.3626	987.169	-0.000649858	-17.3047
219	GC-3	Doronicum glaciale	0.0733542	0.164243	15.596	47.8	-0.282649	-0.284359	85.895	341.962	194.295	3	11	-5	1390	165	81	26	481	262	481	262	8	8	655	16	-9	25	11	-5	270.041	-0.0893962	-0.000585796	-0.110355	0.0011458	-0.253748	1480.31	9834.35	0.0189353	605.406	83.9272	0.000594839	176.25	317.482	412.875	14.1438	1158.3	-0.00011341	17.7031
220	GC-5	Doronicum glaciale	0.109091	0.198096	15.202	47.862	0.00794097	-0.0201821	81.6052	372.061	209.675	1	9	-7	1760	210	103	24	593	358	593	358	8	8	626	14	-11	25	9	-7	261.574	0.000349528	0.000994134	0.0204045	0.00153928	0.0422986	1757.19	10639.3	0.0083401	658.12	87.2902	0.0012831	287.812	313.431	424.603	25.8284	1231	0.000789892	40.0312
221	GC-6	Doronicum glaciale	0.102194	0.172915	15.424	47.363	0.484301	-0.565612	84.1358	330.066	185.002	3	11	-6	1146	166	46	44	469	152	469	152	9	9	667	17	-10	27	11	-6	226.925	-0.405981	0.000501278	0.355714	0.000696282	0.0183497	1472.56	9231.68	0.187726	648.045	81.1409	0.000570849	331.312	350.37	422.121	26.7001	1117.28	0.000543013	18.6641
222	GC-7	Doronicum glaciale	0.107837	0.184923	15.259	47.638	-0.402134	-0.0313267	88.9723	490.12	221.884	2	10	-7	1671	209	93	29	600	313	600	313	8	8	669	15	-11	26	10	-7	201.941	-0.00698596	-0.000691892	-0.260786	0.000748633	0.104248	1664.62	10063.9	0.165385	613.591	80.2444	0.00025567	223.25	365.838	432.774	19.4614	1095.89	-0.000219905	8.70312
223	PG-1	Phytema globulariifolium	0.065	0.0808809	14.57	47.07	0.641642	0.632823	87.1616	462.891	180.59	-1	8	-10	1492	230	45	52	658	156	658	156	9	9	684	13	-15	28	8	-10	249.519	0.240981	-0.000141064	0.208966	-0.000388567	-0.179527	2073.5	11412.2	-0.146359	679.166	94.8375	-0.000384391	181.438	371.059	379.771	16.2156	1049.81	-7.71e-05	-9.14062
224	PG-100	Phytema globulariifolium	0.0858333	0.0339475	9.9	46.32	-0.936438	0.0170443	108.245	275.822	162.422	-1	9	-11	1462	178	44	36	514	182	497	188	10	10	763	14	-18	32	7	-9	190.347	0.0629146	-0.00108122	-0.393158	-5.4e-05	-0.0352652	2271.38	6636.5	-0.0408528	557.82	68.7493	-0.00030737	256.938	419.647	390.134	22.7846	876.498	-0.000609711	-11.5234
225	PG-101	Phytema globulariifolium	0.0775	0.0352431	9.55	46.18	-0.972285	0.127073	102.336	314.499	119.412	1	10	-8	1768	220	48	39	614	202	580	205	9	9	713	15	-15	30	9	-7	214.903	0.053131	0.000272952	-0.31888	0.000152679	-0.0249179	1996.75	6856.97	0.122504	580.823	75.9735	8.03e-05	186.875	400.19	384.882	18.0276	885.172	0.000284596	5.71875
226	PG-107	Phytema globulariifolium	0.0641667	0.0438279	9.57	46.26	-0.152512	0.872493	104.248	315.429	175.008	-1	8	-11	2018	248	58	38	697	240	663	244	10	10	727	13	-18	30	6	-10	193.536	0.434897	0.000193403	-0.0677762	0.000521928	0.158056	2411.75	6339.18	0.056874	541.508	69.9022	0.000154692	216.062	434.468	371.367	19.5245	983.266	0.00045806	12.3672
227	PG-114	Phytema globulariifolium	0.0183333	0.0310289	9.49	46.07	-0.14302	-0.441707	102.331	297.652	119.833	0	9	-8	2258	282	62	39	772	255	726	259	9	9	670	13	-14	28	7	-7	200.236	-0.258886	-0.000520833	-0.13134	0.00120341	0.0884512	2207.25	7518	-0.00258419	567.872	78.6481	0.00013001	319.5	424.559	375.205	25.5454	989.634	0.000506048	19.125
228	PG-115	Phytema globulariifolium	0.08	0.0422159	10.57	46.23	0.42136	0.245763	110.46	322.741	193.662	-5	5	-16	1673	194	56	36	576	203	559	209	10	10	795	10	-23	33	3	-14	206.749	0.160033	0.00143329	0.133326	-7.8863e-05	-0.059225	2868.81	5977.05	0.0461697	502.318	64.2696	0.000906366	228.438	416.452	376.793	18.9355	769.708	0.000401946	12.2969
229	PG-116	Phytema globulariifolium	0.0841667	0.035967	10.47	46.33	-0.59226	0.282669	105.233	364.459	142.825	0	10	-10	1513	181	52	35	522	192	514	200	10	10	780	15	-17	32	8	-9	194.203	0.123545	-0.00082853	-0.271945	-0.000716929	-0.063665	2145.19	6214.89	0.118483	538.393	66.886	-0.000293356	258.312	375.971	429.731	22.4808	808.167	-0.00110615	-22.4141
230	PG-118	Phytema globulariifolium	0.06	0.0387008	10.61	46.17	0.471636	0.781669	108.25	300.385	220.557	-2	8	-12	1906	221	63	36	652	228	637	236	10	10	779	13	-19	32	6	-10	204.407	0.439517	-0.000167015	0.191591	-0.00078107	0.0211914	2373.62	5860.86	0.0940952	523.077	66.4576	-0.00015031	248.375	390.026	405.715	21.599	753.265	-0.000649367	-17.3281
231	PG-120	Phytema globulariifolium	0.0591667	0.052644	9.96	46.11	0.441342	0.519546	104.044	249.38	126.632	-1	9	-11	1743	216	57	34	571	223	527	235	10	10	750	14	-18	32	7	-9	182.068	0.173946	0.000546986	0.158767	0.000261074	-0.0664163	2200.62	6044.9	0.0204504	508.852	57.5106	0.000386354	199.25	413.702	404.714	16.5632	799.36	0.00040083	10.5703
232	PG-123	Phytema globulariifolium	0.0966667	0.0779577	10.05	46.47	-0.424235	0.563662	100.297	327.11	214.936	-4	5	-14	1604	190	55	34	546	214	546	225	9	9	755	10	-21	31	5	-13	185.483	0.250968	0.000908082	-0.159904	0.000749328	-0.133083	2818.88	5796.64	-0.138674	547.753	67.445	0.000379732	218.062	448.56	366.023	18.2213	883.696	0.00111658	23.7891
233	PG-126	Phytema globulariifolium	0.0691667	0.0380319	9.93	46.73	-0.547887	-0.823186	100.33	448.234	76.7991	-2	7	-12	1589	209	79	33	597	267	597	272	10	10	732	12	-18	31	7	-10	152.949	-0.472235	0.000154442	-0.223383	3.46e-05	0.00129747	2395.62	9220.03	-0.0346408	581.845	58.6867	0.000137722	257.5	497.902	348.662	21.6381	973.002	-1.52e-05	2.16406
234	PG-132	Phytema globulariifolium	0.0758333	0.0417574	9.75	46.48	-0.940877	0.196269	103.936	339.415	188.003	-3	6	-13	1774	215	63	35	625	240	625	247	9	9	744	11	-19	31	6	-12	191.281	0.144207	0.000785941	-0.515032	0.000295807	-0.111168	2604.5	6283.01	0.145547	553.458	69.3544	0.00018778	314	437.556	370.731	28.0877	883.667	0.000765364	13.4922
235	PG-136	Phytema globulariifolium	0.1025	0.0661059	10.27	46.41	-0.332871	-0.721392	105.688	320.846	174.339	-4	6	-14	1534	177	52	33	512	200	502	210	10	10	771	11	-20	32	4	-12	181.467	-0.385271	-0.000444558	-0.202311	-0.000424784	-0.21773	2689.38	5754.9	-0.139413	531.301	65.1081	-0.000753617	245.875	434.293	384.175	19.9222	669.27	2.93e-05	-12.8203
236	PG-137	Phytema globulariifolium	0.0808333	0.0433384	10.43	46.52	0.633924	-0.538029	106.244	334.631	157.613	-3	6	-13	1374	173	50	35	487	183	487	189	9	9	763	12	-19	31	6	-12	168.019	-0.152526	-0.000251514	0.20116	-0.0001513	-0.258778	2688.88	5537.08	0.405343	543.436	66.0647	-6.63e-05	151.562	430.86	401.021	14.3295	766.89	-0.000299275	-5.45312
237	PG-139	Phytema globulariifolium	0.0691667	0.0476948	8.95	46.23	0.351342	0.0648823	102.143	338.629	117.892	2	10	-7	2786	342	89	36	905	341	852	341	9	9	660	15	-13	28	8	-7	182.196	0.0369395	-0.00105102	0.200597	0.000790961	0.067166	1961.69	6825.53	-0.0718352	590.286	72.4375	0.00011418	292.688	462.439	355.415	23.2954	1008.47	-0.000183908	5.72656
238	PG-14	Phytema globulariifolium	0.0341667	0.0657116	11.82	46.42	0.950669	-0.223759	98.092	297.066	132.644	-1	8	-10	1500	182	53	37	538	192	527	192	10	10	727	14	-17	31	7	-10	180.885	-0.11888	-0.000500749	0.368558	-0.00056929	-0.0277887	2298.94	8461.42	0.0774143	596.617	70.9463	-0.000441739	213.688	404.745	414.371	20.8161	981.891	-0.000409113	-16.2656
239	PG-140	Phytema globulariifolium	0.08	0.098468	7.14	45.21	-0.968597	0.213448	100.991	297.688	150.556	1	11	-8	1670	210	73	28	543	266	482	266	8	8	714	15	-13	28	4	-8	220.468	0.214628	-9.02e-05	-0.66088	-0.0003144	-0.0518014	2114.81	6500.61	0.158145	565.698	74.0247	-0.000265912	374.688	348.898	430.644	33.8247	1183.53	-3.48e-06	-7.22656
240	PG-143	Phytema globulariifolium	0.0716667	0.0829947	6.83	45.12	0.349922	-0.379331	106.611	330.337	205.223	-2	7	-12	1440	146	85	14	399	300	356	320	9	9	743	13	-17	30	0	-10	232.108	-0.106951	-0.000256642	0.0717377	-0.000754736	0.103044	2673.31	5667.37	-0.171946	505.629	65.4684	-0.000392148	151.438	403.008	365.049	13.698	1080.14	-0.000567538	-17.7578
241	PG-147	Phytema globulariifolium	0.0683333	0.0412663	13.78	47.21	-0.319407	0.135627	82.2433	468.069	204.216	-2	7	-11	1695	246	73	40	690	253	690	253	9	9	706	13	-16	29	7	-11	255.71	0.0320841	0.00138593	-0.10362	-0.000381751	-0.0480225	2187.88	10962.9	-0.0192563	701.836	116.298	0.000969085	220.812	328.431	416.396	17.8249	1049.15	-3.65e-05	5.26562
242	PG-148	Phytema globulariifolium	0.07	0.0589078	13.55	47.28	0.65818	0.438636	85.9611	394.018	198.363	0	9	-9	1690	242	81	37	671	274	671	274	9	9	697	15	-14	28	9	-9	225.965	0.195984	-0.00128712	0.21702	-0.000486596	-0.153689	1887.06	10114.9	-0.139653	679.429	94.7851	-0.000731282	202.688	384.388	389.647	18.339	963.111	-0.000758796	-21.7812
243	PG-150	Phytema globulariifolium	0.055	0.0407256	12.68	47.2	0.589137	0.67924	92.8083	478.591	209.612	-4	5	-13	2112	296	106	36	822	352	822	352	9	9	693	10	-18	28	5	-13	230.972	0.198522	0.000689452	0.102642	-1.3e-05	-0.0919396	2627.19	11203.2	-0.03804	665.308	90.4998	3.6638e-05	121.438	376.867	392.176	10.4106	1139.86	0.00064487	6.17969
244	PG-155	Phytema globulariifolium	0.0525	0.0300889	10.1	46.88	0.321936	-0.0821111	101.267	423.387	135.533	-1	8	-11	1801	243	99	32	679	317	679	336	10	10	724	14	-17	30	8	-6	178.654	-0.00108718	-0.00159184	0.0586947	-0.000210124	-0.132588	2209.38	9063.91	-0.135235	575.381	67.7334	-0.00132077	145.625	455.37	366.362	12.55	989.037	-0.000274642	-19.2812
245	PG-156	Phytema globulariifolium	0.0508333	0.0312952	10.68	46.87	0.188047	0.189708	101.695	341.799	186.16	-5	4	-14	1404	203	66	39	563	225	563	225	10	10	728	10	-20	30	4	-14	204.462	0.0919369	0.000436434	0.0556925	0.000657368	-0.0214696	2884.94	10507.9	-0.074249	564.589	76.607	0.000830771	220.438	407.015	388.864	18.1237	1044.36	0.000189477	17.3516
246	PG-158	Phytema globulariifolium	0.0566667	0.0375604	13.03	46.82	0.0986966	-0.449544	91.4235	427.116	159.873	-2	7	-12	2116	238	89	29	686	312	686	320	9	9	730	12	-18	30	7	-10	216.234	-0.15406	0.00033595	0.0345762	0.000707095	-0.0747186	2382.56	10852.5	-0.212075	648.858	84.4749	0.000255538	180.188	370.2	413.566	15.5011	985.294	0.000738695	17.4062
247	PG-159	Phytema globulariifolium	0.0708333	0.0394236	14.4	47.46	-0.186205	0.753831	85.7097	433.427	205.874	-1	8	-10	1763	252	87	36	690	301	690	301	9	9	695	14	-15	28	8	-10	215.265	0.3206	0.000399392	-0.0456692	-0.00011339	-0.0987229	1987	10386.3	0.0440188	620.429	96.5309	0.000217339	207.75	362.599	422.154	15.4686	1016.94	1.6966e-05	1.41406
248	PG-160	Phytema globulariifolium	0.0683333	0.098514	14.78	47.34	0.10091	0.571109	84.741	460.649	209.444	-1	8	-10	1822	264	81	42	748	263	748	263	9	9	682	13	-15	28	8	-10	240.606	0.213018	0.000871879	0.0311327	6.27e-05	-0.0959684	2048	11084.1	0.0295453	639.262	95.8145	0.000962995	181.25	371.597	387.878	14.1103	1083.07	-9.76e-05	9.36719
249	PG-39	Phytema globulariifolium	0.0591667	0.0510889	14.33	47.24	-0.534072	-0.680745	80.3528	383.894	153.184	2	11	-7	1329	206	49	47	570	171	570	171	9	9	704	16	-12	29	11	-7	246.691	-0.158086	-1.17e-05	-0.12885	7.5e-05	-0.12438	1624.62	10091.5	-0.0408772	632.468	103.293	0.000103458	123.5	283.195	470.993	10.6582	1207.53	-4.54e-05	1.39844
250	PG-51	Phytema globulariifolium	0.0708333	0.0548324	14.09	47.27	0.640855	-0.26924	81.3066	390.145	196.768	0	9	-9	1655	247	69	43	690	234	690	234	9	9	704	14	-15	29	9	-9	254.409	-0.120315	0.00123809	0.281985	0.000771643	0.10139	1979.94	10215.7	0.0608158	641.884	96.3712	0.000573696	264	348.898	396.955	22.5898	971.526	0.00117526	27.0625
251	PG-52	Phytema globulariifolium	0.0816667	0.0495038	13.02	47.02	-0.977634	-0.089593	97.2777	393.005	216.612	-2	7	-11	2181	287	100	32	802	347	802	347	8	8	700	12	-16	28	7	-11	276.323	-0.0677226	-0.000550972	-0.439221	-0.000458094	-0.0472137	2388.06	10544.8	-0.108488	632.743	86.0343	-0.000409902	239	336.944	386.734	23.8581	958.994	-0.000497325	-14.3984
252	PG-53	Phytema globulariifolium	0.0716667	0.0693857	13.93	46.91	0.345218	0.18157	84.8245	481.82	210.86	-1	8	-10	1709	245	50	45	694	189	694	189	9	9	695	13	-15	29	8	-10	245.564	0.0660089	-0.000348605	0.225568	0.000756786	0.0211079	2120	10451.4	-0.250373	686.372	94.5582	1.04e-05	227.562	341.952	412.483	19.9033	1175.03	0.000371611	11.9297
253	PG-58	Phytema globulariifolium	0.0575	0.0391353	12.47	46.67	0.482537	-0.614684	87.9844	395.864	169.778	-1	8	-11	1502	201	54	38	542	188	542	189	10	10	746	13	-17	31	8	-10	199.633	-0.206463	0.000317616	0.126536	0.000188971	0.030705	2272.75	9755.93	0.14271	635.515	78.6752	0.000233837	165.812	371.661	428.705	13.0794	1102.77	0.000272816	6.82812
254	PG-59	Phytema globulariifolium	0.05	0.0408221	12.28	46.78	-0.887632	-0.319272	94.3876	375.542	148.425	-2	8	-11	1134	167	40	42	442	140	442	140	10	10	734	13	-17	30	8	-11	205.989	-0.184778	-0.000620116	-0.375619	0.000378507	0.00320527	2335.06	10304.7	0.169775	624.241	76.6115	6.83e-05	255.125	400.823	393.188	22.6194	1087.95	-0.000245802	1.72656
255	PG-62	Phytema globulariifolium	0.0616667	0.0407343	12.75	46.9	0.0638233	0.558552	95.202	452.764	184.511	-4	5	-13	1896	235	91	29	657	298	657	313	9	9	720	10	-18	29	5	-12	236.083	0.271836	0.000153724	0.0687467	0.00138308	0.213705	2632.44	11282.2	-0.151257	658.98	81.675	0.000212275	249.562	376.501	387.416	21.6757	934.164	0.00110794	29.2734
256	PG-63	Phytema globulariifolium	0.0408333	0.0359776	13.04	46.8	-0.417069	-0.781177	85.9718	423.455	179.345	-2	7	-12	1896	212	80	28	609	281	609	291	9	9	733	12	-17	30	7	-10	230.767	-0.37114	-0.000328597	-0.130412	4.894e-05	-0.0742316	2320.94	10682.5	-0.0471125	645.652	84.6218	-9.74e-05	210.188	357.86	411.575	17.9168	984.405	-0.000141712	-2.13281
257	PG-64	Phytema globulariifolium	0.075	0.043018	12.98	46.93	-0.93721	-0.21512	96.4912	471.975	164.357	-2	7	-11	2060	253	95	29	716	323	716	337	9	9	712	12	-16	28	7	-10	247.865	-0.0867124	-0.000602074	-0.254645	9.38e-05	-0.0314862	2356.06	11477.5	-0.322973	651.174	84.6061	6.63e-06	155.062	370.03	382.842	15.2302	963.413	-0.000495465	-3.79688
258	PG-67	Phytema globulariifolium	0.0858333	0.0758284	13.53	47.02	0.632793	0.0699975	91.2223	427.674	197.48	-2	7	-11	1798	263	61	43	730	228	730	228	9	9	705	12	-16	29	7	-11	236.926	0.0255442	4.813e-05	0.374152	0.000916188	0.0668242	2327.81	10754.7	0.116954	627.003	90.7432	0.000823024	284.312	340.408	422.666	23.9547	960.247	6.38e-05	18.8828
259	PG-70	Phytema globulariifolium	0.04	0.0717664	11.79	46.3	-0.174426	-0.154988	106.481	315.124	90.4935	1	10	-8	1414	176	48	37	512	176	496	176	9	9	714	15	-14	30	8	-7	196.28	-0.0070109	0.000109934	0.0082991	-0.000390033	0.164525	1980.75	7486.3	0.105988	563.106	65.477	-0.000198346	105.312	391.513	412.205	7.87286	836.637	-4.19e-05	-6.78125
260	PG-71	Phytema globulariifolium	0.0391667	0.0421435	11.6	46.18	0.41924	-0.492973	101.541	290.703	157.915	-2	6	-12	1673	222	51	41	631	188	610	191	10	10	695	11	-18	29	5	-10	188.431	-0.212285	0.000140455	0.225395	0.000842839	-0.0661364	2567.12	7616.41	-0.0051697	575.354	69.3096	0.000318149	232.188	395.824	414.94	19.8911	848.001	0.000612752	18.3125
261	PG-72	Phytema globulariifolium	0.08	0.146686	7.78	44.15	-0.945508	0.0846602	114.576	273.937	153.684	7	16	-1	1269	160	52	31	432	205	256	245	8	8	645	21	-5	26	8	0	248.02	0.0403586	8.8121e-05	-0.317205	7.83e-05	-0.0116757	1316.06	5063.87	-0.0101757	506.349	64.3429	-5.33e-05	192.875	386.55	364.851	18.3344	780.118	0.000203244	2.49219
262	PG-73	Phytema globulariifolium	0.0941667	0.120023	7.15	44.2	-0.41689	-0.550127	106.756	249.346	169.148	0	9	-8	1683	206	77	28	545	289	341	344	9	9	667	15	-13	28	-3	-7	138.382	-0.194939	-0.000633727	-0.130505	9.3109e-05	-0.0586744	2378	5379.46	0.248952	503.907	63.4105	-0.000430346	162	420.021	441.124	13.7336	1056.44	-1.55e-05	-4.71875
263	PG-74	Phytema globulariifolium	0.0916667	0.10732	6.85	44.34	-0.664379	-0.310293	101.691	332.616	184.429	-1	8	-9	1634	205	77	26	518	288	349	328	9	9	690	14	-14	28	1	-8	147.155	-0.177086	0.00114791	-0.251758	0.000453667	0.0363319	2514.31	5692.01	-0.0897757	539.418	67.5568	0.000241571	242.875	417.133	435.712	21.02	1300.71	0.00123118	21
264	PG-75	Phytema globulariifolium	0.0808333	0.105988	6.7	44.54	-0.492566	-0.009958	102.768	337.856	170.571	2	11	-7	1402	171	71	23	430	260	308	290	9	9	703	17	-12	29	3	-6	216.107	-0.00344739	-0.000262535	-0.10485	0.000374142	-0.205779	2117.38	5776.8	0.269564	506.402	58.3057	-7.5e-05	104.5	404.716	378.866	8.98444	1250.79	0.000177797	4.82031
265	PG-76	Phytema globulariifolium	0.0808333	0.102543	6.98	44.68	-0.512729	0.697957	101.341	319.429	269.766	-2	7	-11	1335	154	58	28	441	220	344	227	9	9	708	12	-16	28	1	-9	161.021	0.328334	-0.000432886	-0.178312	0.000131769	-0.0288641	2643.38	5863.47	-0.0029538	528.826	73.1635	-8.37e-05	214.375	409.562	428.682	17.9196	1347.43	-0.000126948	-1.78125
266	PG-77	Phytema globulariifolium	0.0691667	0.0603368	6.88	45	-0.0741331	0.471243	96.8948	295.315	148.643	0	9	-10	1083	119	54	21	322	197	275	214	9	9	740	15	-15	30	3	-8	212.522	0.174624	0.000419963	-0.0535851	0.000606692	0.0512078	2367.5	6348.51	-0.129739	524.989	68.1783	0.000586364	173.5	396.196	391.282	14.8106	1191.02	0.000396285	16.4453
267	PG-78	Phytema globulariifolium	0.0916667	0.100679	7.12	44.88	0.356859	-0.834915	99.013	298.685	155.237	0	9	-9	1239	151	47	35	441	167	365	167	9	9	700	14	-14	28	4	-9	227.892	-0.433173	0.000737747	0.122594	-3.75e-05	0.152318	2268.06	6468.7	-0.0286962	548.578	70.8741	0.000351126	213.688	360.66	411.448	20.0373	1114.7	0.000272528	6.74219
268	PG-80	Phytema globulariifolium	0.0883333	0.109694	7.02	45.42	0.588871	0.154714	102.31	324.635	208.744	-4	6	-13	1717	200	96	17	505	354	455	359	8	8	726	11	-17	28	4	-11	188.074	0.128459	0.000759655	0.178052	0.000142421	-0.0467032	2816.81	5707.31	-0.183561	530.887	66.312	0.000629984	192.25	389.695	422.553	15.3359	1181.27	0.000262822	10.4375
269	PG-82	Phytema globulariifolium	0.106667	0.0784716	7.2	45.53	0.175842	0.0299162	102.782	337.327	166.968	2	11	-7	1562	188	83	19	468	302	406	310	8	8	723	16	-12	28	5	-6	172.177	-0.00920685	-0.0014835	0.0211216	-0.000430938	-0.0388218	1984.69	6647.12	-0.0599715	592.908	78.6302	-0.00145142	223.438	399.73	428.092	17.2042	1205.89	-0.000151838	-23.3984
270	PG-84	Phytema globulariifolium	0.0791667	0.0567139	7.74	45.77	-0.877047	-0.270295	103.24	297.005	145.298	2	11	-7	1226	159	61	26	390	205	329	205	8	8	727	16	-13	29	5	-7	216.278	-0.240379	0.0010028	-0.466005	-0.000191944	0.146194	1920.81	6672.7	0.186316	566.786	77.258	0.000150146	329.875	422.615	360.762	27.9651	1057.36	0.000571049	6.01562
271	PG-85	Phytema globulariifolium	0.110833	0.0936864	7.55	45.62	-0.984776	0.118068	102.831	304.692	180.599	0	9	-9	1620	218	74	28	534	258	419	258	9	9	725	14	-15	29	3	-9	217.809	0.0624134	0.000207552	-0.378833	-0.000268503	-0.0270159	2280.94	6024.1	0.25685	558.977	82.8263	-0.0003519	209.438	377.159	405.032	20.8498	1131.28	0.000311404	-3.34375
272	PG-88	Phytema globulariifolium	0.0783333	0.0719231	8.8	46.58	0.405825	-0.891557	99.7403	441.48	75.7379	0	9	-9	2623	286	122	24	800	430	762	430	8	8	718	14	-14	29	9	-9	228.968	-0.532084	-0.000159354	0.167053	-7.11e-05	-0.0203632	2056.12	8279.14	-0.00998166	643.165	78.019	-0.000323232	245.625	412.385	358.647	22.2461	943.594	0.000130426	-2.95312
273	PG-89	Phytema globulariifolium	0.0791667	0.0557789	9.27	46.87	-0.834474	-0.174431	91.651	428.397	142.642	-2	6	-11	2283	275	136	24	780	449	780	449	10	10	690	12	-17	29	6	-11	231.12	-0.236586	0.00107028	-0.333751	0.000440446	0.0425074	2381.56	10245.3	-0.10769	693.643	89.193	0.000752668	272.938	351.093	417.356	21.7755	978.388	0.000406263	18.9844
274	PG-90	Phytema globulariifolium	0.08	0.0528535	7.8	45.98	-0.938809	-0.112148	106.613	332.602	296.925	-4	6	-13	1647	207	83	24	507	285	456	285	8	8	745	11	-19	29	3	-13	139.376	0.0121018	4.56e-05	-0.413492	-0.000290226	0.0632188	2751.69	5277.49	-0.089468	517.128	64.1504	-0.000163259	243	448.011	413.15	22.3267	989.17	-5.91e-05	-5.39062
275	PG-93	Phytema globulariifolium	0.0775	0.0491099	12.19	46.98	-0.158683	-0.655671	95.4772	434.061	150.284	-3	6	-12	1517	237	55	44	630	199	630	199	9	9	698	11	-17	28	6	-12	219.685	-0.4041	0.000440685	-0.0945509	0.000928823	0.100798	2538.25	10734.5	0.281415	647.544	73.3367	0.000296884	295.75	393.303	387.034	23.7499	1006.22	0.000872804	22.8359
276	PG-96	Phytema globulariifolium	0.03	0.051146	11.71	46.68	-0.969424	0.216746	97.1994	285.283	98.584	2	11	-8	822	110	29	40	314	103	314	104	11	11	736	17	-15	32	11	-6	167.092	0.117042	0.000244345	-0.343815	8.89e-05	0.114034	1837.31	7372.82	-0.354327	579.451	74.6617	0.000147341	201.938	456.866	376.545	19.5344	921.221	0.000154909	4.11719
277	PG-99	Phytema globulariifolium	0.0575	0.0303851	10.58	47.08	0.986677	-0.0561179	84.157	458.439	101.663	-2	7	-11	1314	189	66	36	516	220	516	240	10	10	708	13	-17	30	7	-6	209.151	-0.033282	0.000383654	0.407408	-2.72e-05	0.0242893	2291.31	11156	-0.100653	607.658	70.7294	-2.16e-05	219	414.515	376.448	22.4099	1063.83	0.000346886	3.05469
278	SC23	Senecio carniolicus	0.172078	0.203643	10.62	46.16	0.196729	0.93791	105.612	281.604	211.667	-1	8	-12	1904	221	63	36	653	227	639	236	10	10	776	13	-19	32	6	-10	209.602	0.391671	0.000150864	0.06076	4.72e-05	-0.207144	2334	6634.11	0.00284308	517.235	60.0592	0.000158116	175.062	369.525	421.334	16.2073	797.676	4.63e-06	2.41406
279	SC5	Senecio carniolicus	0.142722	0.213813	9.55	46.19	-0.978219	-0.0392164	106.46	304.682	156.135	-1	8	-10	1874	234	51	39	654	214	618	217	9	9	714	13	-17	30	7	-9	198.744	-0.0216641	0.000349515	-0.368607	-0.000132087	0.061225	2306.75	6449.05	0.277912	540.847	72.6926	-1.935e-05	206.812	436.093	365	20.6159	862.804	0.000235999	0.734375
280	SC69	Senecio carniolicus	0.153535	0.20525	12.67	47.14	-0.166459	-0.204865	97.1835	440.465	218.838	-4	5	-13	1966	276	98	35	759	326	759	326	9	9	691	10	-18	28	5	-13	221.076	-0.140529	0.00114567	-0.0680354	-0.000637499	0.0541311	2617	10096	0.111511	688.132	84.4269	0.000109033	267.062	404.437	374.487	21.2837	970.796	0.000322014	-2.09375
281	SC75	Senecio carniolicus	0.179924	0.212283	13.36	46.93	-0.476262	0.247768	94.6246	426.725	182.754	-3	6	-13	2073	282	70	39	790	262	790	265	9	9	711	11	-18	29	6	-11	262.376	0.119156	-0.00118512	-0.142013	-0.000120402	-0.0879879	2531.31	10691.8	0.0535992	640.691	88.034	-0.000412561	207.938	348.09	389.534	15.893	966.218	-0.000774415	-13.6094
282	SC78	Senecio carniolicus	0.160985	0.206599	14.15	46.44	-0.32008	0.297656	81.0803	467.146	210.133	2	10	-6	1982	208	86	25	617	302	577	340	9	9	641	15	-12	26	3	-6	272.358	0.179825	0.00108624	-0.122897	0.000610076	0.173895	1882.31	9804.38	0.115122	722.618	117.29	0.00130629	269.688	328.444	399.198	21.6437	1388.88	0.000161479	22.7109
283	SC87	Senecio carniolicus	0.153815	0.203175	13.91	47.26	-0.00167614	0.0683311	85.7428	441.257	212.891	-3	6	-12	1983	290	88	40	811	296	811	296	9	9	706	12	-17	29	6	-12	236.538	-0.00897668	0.00138733	0.022498	0.000627762	-0.0197451	2339.06	10166.7	0.0410849	658.425	96.3965	0.000686386	242.188	366.458	397.321	17.2937	976.086	0.00119928	25.5625
284	SC92	Senecio carniolicus	0.14798	0.193655	14.34	47.27	0.372562	-0.0940836	85.6586	445.628	190.45	-1	8	-10	1677	258	64	46	715	223	715	223	9	9	705	13	-16	29	8	-10	244.452	-0.0331557	5.8226e-05	0.1813	0.000595528	-0.0456312	2101.88	11172.3	0.0643894	641.739	92.9617	0.00061084	188.375	362.18	393.221	17.1564	1115.16	3.24e-05	12.5234
285	SP-01	Saponaria pumila	0.112621	0.0638192	14.567	47.067	0.641642	0.632823	87.1616	462.891	180.59	-1	8	-10	1492	230	45	52	658	156	658	156	9	9	684	13	-15	28	8	-10	249.519	0.240981	-0.000141064	0.208966	-0.000388567	-0.179527	2073.5	11412.2	-0.146359	679.166	94.8375	-0.000384391	181.438	371.059	379.771	16.2156	1049.81	-7.71e-05	-9.14062
286	SP-04	Saponaria pumila	0.0941748	0.0515716	13.25	47.05	-0.750176	0.523593	95.0588	410.437	222.671	-5	4	-14	2193	308	87	37	851	314	851	314	9	9	699	9	-19	28	4	-14	262.733	0.295948	0.000118453	-0.304158	1.69e-05	-0.118837	2744.38	10889.1	0.0703867	680.498	92.5678	-7.51e-05	253.5	334.723	402.788	21.0701	991.593	0.000249299	1.45312
287	SP-08	Saponaria pumila	0.068932	0.058438	14.979	46.792	0.318992	0.001838	86.961	483.78	171.247	1	9	-7	1386	194	42	44	555	164	555	169	9	9	629	14	-13	26	9	-7	249.96	0.00235459	0.000731291	0.0444602	-5.13e-05	-0.228027	1923.69	9662.11	0.123056	674.208	95.9455	0.000536032	120.312	363.776	385.656	10.6866	1158.71	0.000120629	5.90625
288	SP-118	Saponaria pumila	0.00970874	0.0397914	10.6125	46.1694	0.471636	0.781669	108.25	300.385	220.557	-2	8	-12	1906	221	63	36	652	228	637	236	10	10	779	13	-19	32	6	-10	204.407	0.439517	-0.000167015	0.191591	-0.00078107	0.0211914	2373.62	5860.86	0.0940952	523.077	66.4576	-0.00015031	248.375	390.026	405.715	21.599	753.265	-0.000649367	-17.3281
289	SP-12	Saponaria pumila	0.0932039	0.0526033	13.4	47.071	0.364325	0.0601852	95.1494	395.522	213.578	-5	4	-14	1923	277	73	40	766	265	766	265	9	9	704	9	-19	28	4	-14	246.577	0.052532	-8.41e-05	0.29488	0.000848595	0.0782967	2760.44	10558.7	0.105472	648.053	85.9661	0.000364601	293.625	326.21	427.201	24.681	1027.72	0.000438516	16.2812
290	SP-15	Saponaria pumila	0.0621359	0.0429349	11.45	46.167	-0.0510538	-0.12881	104.021	295.276	120.662	0	9	-9	1346	177	42	41	504	150	487	150	10	10	688	14	-16	29	7	-8	224.004	-0.0256439	0.00089179	-0.0491209	0.000915295	-0.0827514	2246	7100.62	-0.0218421	550.675	59.8242	0.000338942	277.188	400.989	375.007	21.5188	782.34	0.00134798	27.0625
291	SP-161	Saponaria pumila	0.123301	0.0664583	14.817	47.067	0.19721	0.70815	87.9759	480.791	228.211	2	10	-7	1226	188	34	52	540	128	540	128	9	9	676	16	-12	28	10	-7	259.875	0.277171	-0.000656431	0.079269	-0.00069208	0.17391	1719.88	11202.5	-0.120889	696.189	102.255	-0.00038934	178.438	340.361	399.156	16.0478	1186.05	-0.000823953	-20.0859
292	SP-162	Saponaria pumila	0.103883	0.0756834	15.05	47.225	0.156536	0.196304	81.9654	448.209	238.323	1	9	-8	1353	199	46	48	577	160	577	160	9	9	653	14	-13	27	9	-8	227.075	0.0469385	0.000106288	0.0911397	0.000917286	-0.0651573	1864.94	9971.44	0.157988	654.565	101.12	0.000749343	193.938	351.856	421.036	17.4418	1136.23	0.000186428	19.4453
293	SP-24	Saponaria pumila	0.135922	0.0620764	13.829	47.336	0.618766	-0.420832	88.3701	436.717	237.38	-3	6	-12	2082	299	106	36	826	348	826	348	9	9	703	11	-17	29	6	-12	252.754	-0.18374	-0.000517296	0.297464	0.000837448	-0.0767443	2393.88	10557.4	-0.0057658	650.776	99.5331	0.000464663	290.625	363.219	383.509	22.027	911.088	-0.000132852	12.0391
294	SP-32	Saponaria pumila	0.13301	0.0666738	13.4	46.883	-0.596939	0.253506	88.7113	405.216	204.292	0	9	-9	1544	205	50	39	579	188	579	194	9	9	717	14	-15	29	9	-8	255.947	0.107744	0.000864939	-0.192748	0.000869236	-0.0841646	2000.5	10180.5	-0.222063	655.526	100.966	0.000542525	212.75	326.155	417.262	18.4254	968.838	0.000995779	25.6641
295	SP-37	Saponaria pumila	0.132039	0.0588316	14.056	47.283	-0.798366	-0.201897	84.9531	438.632	192.275	-1	8	-10	1749	260	74	42	727	252	727	252	9	9	703	13	-15	29	8	-10	229.674	-0.180857	0.000806317	-0.290046	0.0004398	0.0480609	2107.75	11186.4	0.0193698	632.05	98.3089	0.000590695	224.438	355.154	415.191	19.472	1141.68	0.000516663	16.3594
296	SP-38	Saponaria pumila	0.150485	0.0698217	14.133	47.263	0.509428	0.0347876	85.7801	452.932	203.096	-2	7	-11	1771	268	72	44	746	247	746	247	9	9	706	12	-17	29	7	-11	247.484	0.00832319	0.000378725	0.360644	0.00115766	0.00461178	2249.19	10504.8	0.151751	648.41	97.3441	0.00101819	276.562	367.509	385.287	26.7531	1022.99	0.000398476	26.8203
297	SP-39	Saponaria pumila	0.132039	0.0570077	14.333	47.238	-0.534072	-0.680745	80.3528	383.894	153.184	2	11	-7	1329	206	49	47	570	171	570	171	9	9	704	16	-12	29	11	-7	246.691	-0.158086	-1.17e-05	-0.12885	7.5e-05	-0.12438	1624.62	10091.5	-0.0408772	632.468	103.293	0.000103458	123.5	283.195	470.993	10.6582	1207.53	-4.54e-05	1.39844
298	SP-41	Saponaria pumila	0.120388	0.0558199	14.417	47.442	0.419342	0.25831	87.9151	406.004	194.459	1	10	-8	1726	249	83	37	681	289	681	289	9	9	699	15	-13	28	10	-8	225.852	0.0870131	-0.000605861	0.162103	-0.000636458	-0.102842	1749.62	10635.7	0.150589	622.719	91.9735	-0.000629101	187.125	367.855	405.746	17.0598	964.94	-0.000448459	-18.4141
299	SP-49	Saponaria pumila	0.140777	0.0576342	13.756	47.271	0.296791	-0.46565	88.8122	470.019	227.179	-3	6	-13	2013	290	94	38	809	317	809	317	9	9	707	11	-18	29	6	-13	237.593	-0.286968	0.00167197	0.192229	0.000196698	-0.113952	2435	10537.2	0.133976	656.839	95.7748	0.000826249	341.688	354.616	408.347	26.7071	985.739	0.000611831	19.5391
300	SP-55	Saponaria pumila	0.0883495	0.0485043	14.65	46.85	0.406271	0.379002	89.1072	440.764	166.338	0	9	-8	1464	211	43	46	605	165	605	165	9	9	650	14	-14	27	9	-8	263.902	0.0794133	0.000110987	0.121134	0.000433263	0.0579234	2002.38	9794.56	0.107252	694.277	99.0174	0.000245533	116.875	323.672	412.306	10.5287	1048.76	0.000282595	9.76562
301	SP-60	Saponaria pumila	0.0135922	0.0403351	12.289	46.822	0.613426	0.0787656	87.2174	368.799	140.081	-1	8	-11	1263	190	43	43	500	154	500	154	10	10	728	13	-17	30	8	-11	206.572	-0.00654231	0.000502366	0.173353	0.000100403	0.0616237	2293	9277.84	-0.0911442	599.979	76.5316	0.000370032	174.938	387.43	406.433	13.9181	1029.64	0.00019944	6.78125
302	SP-61	Saponaria pumila	0.0330097	0.0402425	12.606	46.733	-0.874318	-0.0499861	89.1173	377.064	149.712	-1	9	-11	1322	163	50	34	451	175	451	180	10	10	744	14	-16	30	9	-9	196.105	-0.0216841	-1.23e-05	-0.258938	0.00031695	-0.0795325	2140.81	9818.2	-0.152619	616.602	77.6251	0.000229531	180.438	386.451	417.426	15.5414	985.44	5.39e-05	6.25781
303	SP-62	Saponaria pumila	0.1	0.0553297	12.75	46.896	0.0638233	0.558552	95.202	452.764	184.511	-4	5	-13	1896	235	91	29	657	298	657	313	9	9	720	10	-18	29	5	-12	236.083	0.271836	0.000153724	0.0687467	0.00138308	0.213705	2632.44	11282.2	-0.151257	658.98	81.675	0.000212275	249.562	376.501	387.416	21.6757	934.164	0.00110794	29.2734
304	SP-63	Saponaria pumila	0.102913	0.0519863	13.042	46.8	0.138103	0.204484	92.6152	468.117	161.159	-3	6	-13	1954	219	81	29	629	288	629	298	9	9	733	11	-18	30	6	-11	243.59	0.0650849	0.00138307	0.0361955	0.00054863	-0.0732005	2479.44	11421.8	-0.0127488	640.667	90.6661	0.0008916	219.688	370.048	385.757	17.2164	951.357	0.000887128	24.1562
305	SP-64	Saponaria pumila	0.0932039	0.0550758	12.992	46.942	0.169326	0.729828	94.0371	451.653	163.437	-2	7	-11	2245	280	102	30	789	350	789	360	9	9	710	12	-16	28	7	-10	252.203	0.325335	-0.000408666	0.11614	-0.000851156	0.115614	2352.88	11167	0.0255312	655.555	87.246	-0.000478755	205.562	357.347	390.45	18.1255	967.872	-0.000579682	-20.9766
306	SP-66	Saponaria pumila	0.0902913	0.0571161	13.458	46.758	-0.4152	0.0682958	82.1101	481.494	189.292	0	9	-10	1673	203	56	36	578	209	578	212	10	10	726	15	-15	30	9	-8	261.617	0.0379853	0.000658621	-0.108689	0.000312286	-0.0833258	2004.25	10251	0.0953745	685.01	101.809	0.000511912	163	332.354	406.029	13.7826	1122.32	0.000429456	12.5391
307	SP-67	Saponaria pumila	0.0951456	0.0456688	13.533	47.017	0.632793	0.0699975	91.2223	427.674	197.48	-2	7	-11	1798	263	61	43	730	228	730	228	9	9	705	12	-16	29	7	-11	236.926	0.0255442	4.813e-05	0.374152	0.000916188	0.0668242	2327.81	10754.7	0.116954	627.003	90.7432	0.000823024	284.312	340.408	422.666	23.9547	960.247	6.38e-05	18.8828
308	SP-69	Saponaria pumila	0.0300971	0.0424893	11.8	46.379	-0.299151	0.398676	104.445	307.068	139.252	2	11	-8	1443	178	50	38	524	181	513	181	10	10	719	16	-14	30	9	-8	195.262	0.0693626	-1.42e-05	-0.0595432	-0.000648934	-0.148262	1895.62	8876.57	0.088453	670.021	72.2805	-0.000212252	111.562	394.806	410.59	10.238	954.821	-0.000426698	-13.1875
309	SP-70	Saponaria pumila	0.0650485	0.058635	11.789	46.296	-0.174426	-0.154988	106.481	315.124	90.4935	1	10	-8	1414	176	48	37	512	176	496	176	9	9	714	15	-14	30	8	-7	196.28	-0.0070109	0.000109934	0.0082991	-0.000390033	0.164525	1980.75	7486.3	0.105988	563.106	65.477	-0.000198346	105.312	391.513	412.205	7.87286	836.637	-4.19e-05	-6.78125
310	SP-71	Saponaria pumila	0.0854369	0.0468704	11.6	46.183	0.41924	-0.492973	101.541	290.703	157.915	-2	6	-12	1673	222	51	41	631	188	610	191	10	10	695	11	-18	29	5	-10	188.431	-0.212285	0.000140455	0.225395	0.000842839	-0.0661364	2567.12	7616.41	-0.0051697	575.354	69.3096	0.000318149	232.188	395.824	414.94	19.8911	848.001	0.000612752	18.3125
311	SP-94	Saponaria pumila	0.00679612	0.0398413	12.208	46.892	-0.950414	0.275697	94.0641	408.206	165.153	0	9	-10	1396	213	49	43	566	177	566	177	9	9	715	14	-15	29	9	-10	185.972	0.141087	-0.00013432	-0.310845	-0.000322952	-0.00404688	2166.62	10277	0.0185688	616.776	76.0538	-0.000361226	189.25	404.133	409.894	18.1402	1009.41	-4.4e-05	-7.76562
312	SP-97	Saponaria pumila	0.00873786	0.040035	11.551	46.736	-0.750665	0.342068	93.3734	266.27	128.826	4	13	-6	1118	143	41	37	410	145	410	150	11	11	729	19	-13	32	13	-4	186.404	0.160693	-0.00034884	-0.335614	-0.000675266	-0.00634614	1589.88	8138.77	-0.058538	617.124	76.4568	-0.000517684	229.062	400.084	413.513	19.8561	989.046	-0.000440818	-16.8984
[truncated: 5 more columns]
